# Supplementary material for: Cases of trisomy 21 and trisomy 18 among historic and prehistoric individuals discovered from ancient DNA
Source: Nat Commun. 2024 Feb 20;15:1294. doi: 10.1038/s41467-024-45438-1 (PMC10879165; doi:10.1038/s41467-024-45438-1)
Supplement: Supplementary file 4 — Source data [file 41467_2024_45438_MOESM4_ESM.zip]

Archive with 6 entries (6 files):
- Rohrlach_Figure1.tsv
- __MACOSX/._Rohrlach_Figure1.tsv
- Rohrlach_Figure2.tsv
- __MACOSX/._Rohrlach_Figure2.tsv
- Rohrlach_FigureS1.tsv
- __MACOSX/._Rohrlach_FigureS1.tsv
