# Supplementary material for: Cases of trisomy 21 and trisomy 18 among historic and prehistoric individuals discovered from ancient DNA
Source: Nat Commun. 2024 Feb 20;15:1294. doi: 10.1038/s41467-024-45438-1 (PMC10879165; doi:10.1038/s41467-024-45438-1)
Supplement: Supplementary file 4 — Source data [file 41467_2024_45438_MOESM4_ESM.zip › Rohrlach_Figure1.tsv]

sample	total	protocol	CHR13	post.t13	BF.13	factor.13	CHR18	post.t18	BF.18	factor.18	CHR21	post.t21	BF.21	factor.21	post.13	post.18	post.21
Individual_3	2775	Protocol_5	0.0363963963963964	4.413576124205656e-7	-14.633409936235484	1.0226669400812043	0.026306306306306305	4.1145846743010036e-8	-17.006142803467217	0.9261954278709076	0.012612612612612612	2.4491299816902292e-5	-10.617168121394366	0.9627065997295005	0.9999995586423874	0.9999999588541533	0.9999755087001831
Individual_5	8834	Protocol_5	0.03407290015847861	4.7683258788402424e-14	-30.6741960274169	0.957381279323953	0.026714964908308807	2.7647608574599446e-15	-33.52182225284137	0.940583526463225	0.015734661534978493	2.7636951448551007e-4	-8.193495359357055	1.2010090985499582	0.9999999999999525	0.9999999999999973	0.9997236304855144
Individual_6	36917	Protocol_5	0.0344556708291573	1.051695608664194e-25	-57.514223597780315	0.9681363800837239	0.029444429395671372	1.9402790385462108e-27	-61.50696571380499	1.0366828229321172	0.012649998645610424	4.329556460398442e-25	-56.09916222217159	0.9655602337710872	1	1	1
Individual_7	3274	Protocol_5	0.03329260843005498	3.746978074313735e-9	-19.4023161649359	0.9354566210257299	0.02504581551618815	1.6038193869071147e-9	-20.25087793391717	0.8818159246032462	0.014355528405620037	1.2247058147494817e-4	-9.00751722996372	1.0957414108536532	0.9999999962530217	0.9999999983961807	0.9998775294185249
Individual_8	1558	Protocol_5	0.026957637997432605	1.2452728075538304e-8	-18.201326103053606	0.7574564487758128	0.02631578947368421	1.9566633951396712e-6	-13.144267928118413	0.9265293123077752	0.011553273427471117	7.32659826763028e-5	-9.52134087166794	0.8818484257562543	0.9999999875472719	0.9999980433366049	0.9999267340173237
Individual_10	1662	Protocol_5	0.031287605294825514	1.2963340623994556e-7	-15.858555192413196	0.8791199881671716	0.0246690734055355	4.5097187251094164e-7	-14.611860415354702	0.8685515454726318	0.010830324909747292	3.670180302389499e-5	-10.21264797291749	0.8266665748064045	0.9999998703665938	0.9999995490281277	0.9999632981969759
Individual_11	8095	Protocol_5	0.03891290920321186	5.421209619537393e-8	-16.730361722152583	1.0933759856634184	0.02804200123533045	1.3200054446461572e-12	-27.353385254605517	0.9873059725715714	0.011365040148239655	1.9407921495074706e-10	-22.362754715524513	0.8674807902971552	0.9999999457879035	0.9999999999986802	0.9999999998059206
Individual_12	2307246	Protocol_5	0.03393309599409859	1.0822670781905573e-43	-98.93210101126466	0.9534530580945766	0.02760477209625675	6.352271056458635e-119	-272.15881367064077	0.97191195925679	0.012940969450158327	1.4182231205988869e-213	-490.1012200431995	0.987769709513389	1	1	1
Individual_13	194621	Protocol_5	0.033336587521387726	4.488817516854378e-42	-95.2069845979561	0.9366923467352473	0.02824463958154567	3.3200955118595423e-75	-171.49388842340645	0.9944404865390783	0.01329250183690352	1.298983397479168e-72	-165.52454473896591	1.014601783020494	1	1	1
Individual_17	7022	Protocol_5	0.03545998291085161	4.465013912559609e-11	-23.832163692651438	0.9963555683870636	0.027627456565081174	4.559021526501042e-12	-26.113913092944447	0.9727106366181886	0.014098547422386785	3.7312449706962486e-6	-12.498764876441578	1.076126340117537	0.9999999999553495	0.999999999995441	0.9999962687550292
Individual_19	1396	Protocol_5	0.02650429799426934	2.4259047845376678e-8	-17.534476157865146	0.7447184889843516	0.025787965616045846	2.42247200429948e-6	-12.93071962730605	0.9079456298259575	0.01790830945558739	0.0037902551769664074	-5.57152447674323	1.36692121072931	0.9999999757409522	0.9999975775279958	0.9962097448230335
Individual_22	2398	Protocol_5	0.03461217681401168	1.7219323610426147e-7	-15.5746483528326	0.9725338895209843	0.02585487906588824	8.61368999205446e-8	-16.267327860680187	0.9103015261872889	0.012093411175979984	2.54310643008433e-5	-10.579513695842047	0.9230765353655613	0.9999998278067641	0.9999999138630998	0.9999745689356992
Individual_26	21528	Protocol_5	0.034513192121887776	1.176902793686249e-20	-45.888815623215365	0.9697526149380079	0.030146785581568192	2.884440688491892e-17	-38.08461556854067	1.0614114595008526	0.012495354886659234	4.039586860218252e-17	-37.74780415647708	0.9537564487883937	1	1	1
Individual_28	3032	Protocol_5	0.03529023746701847	7.66197170749847e-8	-16.384411313634946	0.9915860562697939	0.022427440633245383	1.458751167022463e-10	-22.648270225160875	0.7896278835762834	0.014511873350923483	1.7795095513568063e-4	-8.633824611793694	1.1076750454859783	0.999999923380283	0.9999999998541247	0.9998220490448644
Individual_29	9040	Protocol_5	0.02754424778761062	7.016393848439358e-23	-51.01120774961625	0.7739390266829602	0.027101769911504425	6.250085763864885e-15	-32.70618120903814	0.9542022010603306	0.015154867256637169	3.2561845782201906e-5	-10.33233676741818	1.1567540504177083	1	0.9999999999999938	0.9999674381542176
Individual_30	6270	Protocol_7	0.03141945773524721	1.1816731761064077e-18	-41.2796002938983	0.8828247816395728	0.025677830940988834	3.4101461022519998e-15	-33.31202125929789	0.9040679956457687	0.01419457735247209	1.0094271626556366e-5	-11.503532366381274	1.0834561971665226	1	0.9999999999999964	0.9999899057283732
Individual_41	1878	Protocol_7	0.03301384451544196	1.0029442851331641e-8	-18.417740774708154	0.9276239049387445	0.02875399361022364	1.4164723738003084e-6	-13.46733960453398	1.0123738811797418	0.014909478168264111	5.513108893503575e-4	-7.502660217514654	1.1380237760380678	0.999999989970557	0.9999985835276264	0.9994486891106495
Individual_55	2343	Protocol_7	0.03585147247119078	1.5914966845543387e-8	-17.956005843520206	1.0073556527466636	0.03243704652155356	1.3455405309114534e-5	-11.216116195434868	1.1420472274625928	0.011523687580025609	1.688994662396496e-5	-10.988775097275516	0.8795901711448427	0.999999984085033	0.9999865445946908	0.9999831100533763
Individual_57	1411	Protocol_7	0.041814316087880936	1.587959643355098e-5	-11.050459636250043	1.1748997955582035	0.022678951098511695	1.488607208862886e-7	-15.72025457845243	0.7984830926762968	0.009922041105598866	3.864257635534064e-5	-10.16111723165684	0.757338288943831	0.9999841204035665	0.9999998511392789	0.9999613574236448
Individual_59	1071	Protocol_7	0.02427637721755369	1.0668278568813777e-8	-18.355991107737072	0.6821183101465169	0.028011204481792718	1.0104310251967216e-5	-11.502538363170377	0.9862216769662595	0.013071895424836602	3.6835147447150516e-4	-7.906104562601991	0.9977631425767933	0.9999999893317214	0.9999898956897478	0.9996316485255284
Individual_62	2892	Protocol_7	0.03354080221300138	1.5538426658974152e-10	-22.585119927561454	0.9424303767181508	0.025242047026279392	1.2331310579918758e-9	-20.513709325215448	0.8887248659549685	0.012448132780082987	1.8015399964943543e-5	-10.924265596675264	0.9501520382629628	0.99999999984461585	0.9999999987668691	0.9999819846000351
Individual_68	1254	Protocol_2	0.03110047846889952	3.639427891040158e-8	-17.12885421105354	0.8738620935011	0.027910685805422646	4.477810452210854e-6	-12.316371891534207	0.982682603962792	0.011164274322169059	1.0894415139015797e-4	-9.12456622952393	0.8521565595691751	0.9999999636057211	0.9999955221895479	0.9998910558486096
Individual_70	17094	Protocol_2	0.03861003861003861	2.2961372301751103e-26	-59.03598417193395	1.084865919463795	0.02772902772902773	1.9921007089486001e-28	-63.783192889247715	0.9762867657240932	0.013747513747513748	1.180747768389039e-10	-22.85970299002454	1.0493323327292794	1	1	0.9999999998819251
Individual_71	163807	Protocol_2	0.038368323698010465	9.361820047801583e-98	-223.4166993922784	1.0780742072634	0.02929667230338142	2.7884447126272278e-126	-289.1002377275211	1.031480574402013	0.013259506614491445	1.258680404192696e-66	-151.74055226370342	1.0120832946349962	1	1	1
Individual_72	201418	Protocol_2	0.038914099037821843	5.919432111369395e-98	-223.8750985962554	1.093409417668789	0.02913840868244149	2.3667548885920216e-145	-333.01331871258236	1.0259084108148462	0.01323615565639615	1.97169123589676e-77	-176.62016049070894	1.0103009421471487	1	1	1
Individual_73	555405	Protocol_2	0.039146208622536705	1.8990926272985258e-118	-271.063664765775	1.0999312391199745	0.029553208919617217	3.283961666029479e-210	-482.35381901017837	1.040512744797676	0.013469450221009894	8.786026340183479e-127	-290.25514426672254	1.0281080550691832	1	1	1
Individual_74	796651	Protocol_2	0.038189872353138324	2.488900752104704e-139	-319.1474867781883	1.0730600765009424	0.029298902530719224	1.6277642425521004e-241	-554.4357999686284	1.0315590965000732	0.013215322644420205	6.233504347003312e-161	-368.88626130187714	1.0087107816675165	1	1	1
Individual_75	83771	Protocol_2	0.0385694333361187	7.869442272072295e-72	-163.7231395032425	1.0837249913680964	0.0299268243186783	5.471393438033076e-74	-168.69176355569593	1.0536670383105433	0.012820665862888112	4.6246047222929e-46	-104.38752337586428	0.9785870713880926	1	1	1
Individual_76	214766	Protocol_2	0.03800880958810985	3.051047718501255e-111	-254.47146027644456	1.0679725699836038	0.029376158237337382	3.143931252778827e-145	-332.7293644759732	1.0342791242156146	0.012571822355493886	5.1586123647039945e-99	-226.31525658465193	0.9595931250721094	1	1	1
Individual_77	188318	Protocol_2	0.03768094393525845	7.863126450231351e-111	-253.52476102778135	1.0587601919144258	0.029035992310878406	3.811810131934957e-142	-325.62897902859487	1.0223025235429368	0.012993978270797268	5.914875236168165e-80	-182.4293370351022	0.9918158134444615	1	1	1
Individual_78	2037	Protocol_2	0.037309769268532154	4.630912978768163e-8	-16.88792666134511	1.048330915990444	0.024545900834560628	1.8439343769798588e-8	-17.80877918833298	0.8642148715683717	0.011291114383897889	2.453191816733204e-5	-10.615510973739015	0.8618381194717073	0.9999999536908704	0.9999999815606564	0.9999754680818327
Individual_80	159950	Protocol_2	0.03811816192560175	8.679146274980994e-100	-228.09758613098646	1.0710451549493132	0.029721788058768364	1.004282519307605e-116	-267.0955974118909	1.0464480983246278	0.012660206314473272	1.116792036465202e-78	-179.4911769312073	0.9663393737069552	1	1	1
Individual_86	118871	Protocol_2	0.03783092596175686	8.536184463365321e-92	-209.69351443163876	1.062974390991604	0.028888458917650225	1.3737753685429013e-109	-250.66421244314856	1.0171081510348716	0.012408409115764147	1.3456835341031116e-67	-153.97629914284494	0.9471199754398373	1	1	1
Individual_87	1490	Protocol_2	0.03959731543624161	1.6080197267960196e-6	-13.340505511353758	1.112606450693037	0.024161073825503355	1.9504674912904507e-7	-15.45002637294542	0.8506658384141186	0.014093959731543624	4.0472674118242327e-4	-7.811893623043739	1.0757761668118244	0.9999983919802734	0.9999998049532509	0.9995952732588175
Individual_89	6174	Protocol_7	0.040006478781988986	5.548196975067281e-10	-21.312377923766025	1.1241031335577805	0.027372853903466148	3.465179073714947e-13	-28.690841896889967	0.9637465571170284	0.014091350826044704	8.398839802183708e-6	-11.687408581566865	1.0755770319760039	0.9999999994451807	0.9999999999996536	0.9999916011601977
Individual_90	2875	Protocol_5	0.03130434782608696	1.294036222894781e-9	-20.465499647001952	0.8795904202678632	0.024695652173913042	4.489210707226205e-9	-19.22158893519222	0.8694873337761314	0.011478260869565217	5.5589981093663175e-6	-12.100087103082638	0.8761228011948224	0.9999999987059636	0.9999999955107892	0.9999944410018907
Individual_93	29456	Protocol_2	0.03910917979359044	2.665405511411626e-36	-81.91270713986275	1.0988908020728325	0.029128191200434545	2.5810634970090353e-37	-84.24744691863756	1.0255486725449046	0.013851167843563281	5.778800832974002e-15	-32.784580202094524	1.0572441338303529	1	1	0.9999999999999938
Individual_100	34231	Protocol_2	0.03794805877713184	1.5970296833528825e-45	-103.14818372872584	1.0662655920373891	0.0302357512196547	6.472382276366708e-36	-81.0255191035861	1.0645437718169146	0.012853845929128568	2.1123120672097664e-22	-49.90908893184476	0.9811196686960609	1	1	1
Individual_101	64188	Protocol_7	0.036361936810618806	2.953551018808083e-43	-97.92815081711139	1.0216986936987924	0.028432105689536986	1.5884559144256282e-61	-139.99492825125284	1.0010408146155703	0.01332024677509815	1.0076572580876337e-31	-71.3725097927252	1.016719523089855	1	1	1
Individual_102	58244	Protocol_7	0.03586635533273814	4.839807983006352e-44	-99.73686904472903	1.0077738317969334	0.028449282329510335	1.062230561383855e-57	-131.18697930028915	1.0016455717116164	0.013666643774466039	3.026037199919245e-26	-58.759958509124566	1.0431596182279934	1	1	1
Individual_103	6011	Protocol_7	0.03360505739477624	5.498483326577919e-16	-35.13688919249877	0.9442358205707341	0.03460322741640326	2.1359526788557403e-5	-10.753991338456533	1.2183143710664874	0.012809848610880054	4.189798849882686e-7	-14.685442506384584	0.9777614026532359	0.9999999999999991	0.9999786404732118	0.9999995810201149
Individual_105	447101	Protocol_7	0.037494883706366125	5.800993089005424e-53	-120.27898080354659	1.0535322665209392	0.029150013084291916	3.762731690062552e-126	-288.8005765103165	1.0263169799165623	0.013086528547241004	1.269516089326985e-123	-282.97933064243426	0.9988800724267818	1	1	1
Individual_106	37484	Protocol_5	0.03606872265499947	3.634141972874429e-21	-47.063913915729486	1.013459954345316	0.028598868850709638	7.350249261615444e-32	-71.6879887500148	1.0069122309830738	0.012778785615195817	1.3652926622277559e-24	-54.95067342163909	0.9753903989705668	1	1	1
Individual_110	1053	Protocol_5	0.039886039886039885	6.098321897515509e-5	-9.704850845326991	1.120719038169721	0.03133903133903134	8.94463322939735e-5	-9.32178230137956	1.103388183887892	0.011396011396011397	1.78489962749733e-4	-8.630799683525561	0.8698447909643839	0.9999390167810249	0.9999105536677059	0.9998215100372504
Individual_111	2826	Protocol_5	0.022292993630573247	5.4807226390161557e-14	-30.534954341216935	0.6263891439451784	0.026185421089879687	3.0487815475496535e-8	-17.30593869527033	0.9219392874060383	0.014508138711960368	2.0385110659690037e-4	-8.497916828340545	1.107389984675199	0.9999999999999449	0.9999999695121846	0.9997961488934028
Individual_112	6660	Protocol_5	0.03423423423423423	5.132859987070354e-12	-25.995358109734543	0.9619144485912315	0.02702702702702703	2.237559537605217e-12	-26.825635336127878	0.9515706450728504	0.015615615615615615	3.0000318263750074e-4	-8.111417426380083	1.191922456807953	0.9999999999948672	0.9999999999977622	0.9996999968173621
Individual_113	9502	Protocol_7	0.040623026731214484	1.912040465424834e-11	-24.680265044585003	1.1414269146755784	0.03146705956640707	4.708879020931834e-11	-23.778986142987694	1.107895816295616	0.012628920227320563	2.0600964212639284e-9	-20.000513046741414	0.9639513417022691	0.9999999999808793	0.9999999999529114	0.9999999979399035
Individual_114	1746	Protocol_5	0.026345933562428408	2.7657604937027248e-9	-19.705950194093266	0.7402687608529012	0.025200458190148912	4.788561286057947e-7	-14.551865163612408	0.8872606014768616	0.014891179839633447	5.613139400572537e-4	-7.484668729482815	1.1366270851003675	0.9999999972342399	0.9999995211438716	0.9994386860599426
Individual_115	10761	Protocol_5	0.030015797788309637	1.4278485095259533e-21	-47.9981181803512	0.8433847061107955	0.027506737292073227	4.804412479249706e-16	-35.271826725747225	0.9684603387080993	0.012731158814236596	4.587024475130099e-10	-21.502619378121178	0.9717550985759764	1	0.9999999999999996	0.9999999995412976
Individual_116	3382	Protocol_7	0.03429923122412774	5.1150370924430905e-11	-23.69625137180653	0.9637407357885943	0.027202838557066823	2.4334706752756907e-9	-19.83394733472537	0.9577606374417452	0.013897102306327618	6.418895803596088e-5	-9.653615164251983	1.0607502599452574	0.9999999999488498	0.9999999975665292	0.9999358110419643
Individual_117	4545	Protocol_5	0.034323432343234324	6.270999219511431e-10	-21.189915222212466	0.9644207394942833	0.029042904290429043	2.6493283071562143e-8	-17.4463745785873	1.0225458813060069	0.009680968096809682	8.048469987003028e-9	-18.6377838192582	0.7389374560865757	0.9999999993729003	0.9999999735067168	0.9999999919515297
Individual_118	1663	Protocol_5	0.04209260372820205	1.6075106915519776e-4	-8.735492779834448	1.182719129277126	0.02345159350571257	1.9370942557391243e-7	-15.456906413326895	0.8256863745280355	0.010823812387251955	3.645865878032914e-5	-10.219295116124863	0.8261694812557092	0.9998392489308446	0.9999998062905743	0.9999635413412198
Individual_119	3405	Protocol_7	0.03994126284875184	8.244900125655538e-8	-16.311085818887722	1.1222706944843677	0.027019089574155653	1.739322575838691e-9	-20.169770122017642	0.9512911823283355	0.013215859030837005	2.434778591709286e-5	-10.623045291916947	1.0087517234421766	0.9999999175509989	0.9999999982606775	0.9999756522140827
Individual_121	1187	Protocol_5	0.031171019376579612	8.317497521593263e-7	-13.999733388272734	0.8758441538518574	0.03622577927548441	8.385573368049069e-4	-7.082988689707552	1.2754413616772577	0.013479359730412805	3.792331789389586e-4	-7.876979989103143	1.0288644368272915	0.9999991682502478	0.9991614426631954	0.9996207668210609
Individual_122	9991	Protocol_5	0.032229006105494944	1.6576279058959963e-17	-38.638558972836805	0.9055714938588887	0.02352116905214693	5.123825614097463e-22	-49.02297069557184	0.8281359982893037	0.012411170053047742	3.582366304424676e-10	-21.749827368630374	0.9473307146915685	1	1	0.9999999996417634
Individual_123	18262	Protocol_5	0.037728616799912386	7.13085679490733e-13	-27.969174814126536	1.060099705367614	0.029624356587449347	4.841951410361747e-17	-37.56662875746801	1.0430177199881308	0.012703975468185302	1.7228644309113875e-14	-31.69220302946794	0.9696802242061617	0.9999999999992868	1	0.9999999999999827
Individual_124	6120	Protocol_7	0.03202614379084967	9.492648782661059e-18	-39.19601398718511	0.8998714630009819	0.026633986928104574	6.575402505519714e-14	-30.352855508156924	0.9377324445154184	0.012254901960784314	9.083197152505026e-8	-16.214254413176402	0.9354029461657437	1	0.9999999999999343	0.9999999091680284
Individual_125	4695	Protocol_5	0.03450479233226837	6.040583874909132e-10	-21.227350254030416	0.9695165974198491	0.02896698615548456	1.7100599599378576e-8	-17.88415229266079	1.0198729469662584	0.011714589989350373	2.7143840143686627e-7	-15.119530334244496	0.8941615383156247	0.9999999993959414	0.9999999828994005	0.9999997285615985
Individual_127	2558	Protocol_5	0.03440187646598905	9.288821433498673e-8	-16.19186897028	0.9666248645980772	0.031665363565285376	2.2135613585456513e-5	-10.718300636158663	1.1148777260685427	0.013291634089132134	6.844454286117971e-5	-9.589418286975866	1.0145355488046284	0.9999999071117859	0.9999778643864147	0.999931555457139
Individual_128	4392	Protocol_7	0.0389344262295082	2.316408564758237e-9	-19.88324788082379	1.0939805716560114	0.03301457194899818	2.619249770374448e-6	-12.852620009128575	1.1623808084735523	0.010701275045537341	8.269502296467189e-8	-16.3081063358384	0.8168163431545674	0.9999999976835916	0.9999973807502293	0.9999999173049771
Individual_129	4329	Protocol_5	0.03303303303303303	1.3200291132974724e-10	-22.748197137925008	0.9281630644301357	0.025179025179025177	4.695657546152243e-11	-23.781797867605153	0.8865059855806896	0.013629013629013628	1.5545643190976494e-5	-11.071714593477532	1.0402873513560535	0.9999999998679971	0.9999999999530433	0.9999844543568089
Individual_130	2957	Protocol_5	0.03517078119715928	7.917250792668787e-8	-16.351636641352133	0.9882295707364485	0.024687182955698342	3.261758642433715e-9	-19.5409993228935	0.8691891485768579	0.014541765302671627	1.941573286717781e-4	-8.54664757884691	1.1099566646960979	0.9999999208274919	0.9999999967382411	0.9998058426713282
Individual_131	8161	Protocol_7	0.0354123269207205	4.984742924323161e-17	-37.53756474865965	0.9950165290746786	0.025732140669035657	3.0663106745436665e-18	-40.326056569632186	0.9059801387349647	0.014459012375934322	5.57303810063234e-6	-12.097564639699863	1.1036402264478267	1	1	0.9999944269618993
Individual_132	3797	Protocol_5	0.033974190150118516	2.2603189318900944e-9	-19.90775991105308	0.9546077228128749	0.03450092178035291	4.7175040895275133e-4	-7.65858864511333	1.2147123825831199	0.013958388201211482	4.489740397331541e-5	-10.011085684441946	1.0654281436864914	0.999999997739681	0.9995282495910475	0.9999551025960267
Individual_133	1513	Protocol_7	0.031725049570389956	2.6624162935435638e-8	-17.44144662583155	0.8914113093703834	0.027098479841374753	1.4055655964431323e-6	-13.475069370871413	0.9540863638965724	0.01255783212161269	1.5365846079617133e-4	-8.780624535252878	0.9585252661833239	0.999999973375837	0.9999985944344033	0.9998463415392038
Individual_134	23996	Protocol_5	0.03475579263210535	4.654897691282088e-21	-46.816367020629755	0.9765692107005188	0.027337889648274712	2.3901515745482655e-28	-63.60102581958776	0.9625155316389491	0.013752292048674779	1.83424566265056e-13	-29.326972894957883	1.049697055107149	1	1	0.9999999999998161
Individual_135	13845	Protocol_7	0.03596966413867822	3.2939821140730497e-22	-49.46477484397862	1.010676605448026	0.027518959913326112	6.164729996693293e-23	-51.14061279936263	0.9688906741489326	0.012784398699891657	1.2651270057385861e-11	-25.09326350598874	0.9758188394410306	1	1	0.9999999999873488
Individual_136	1172	Protocol_5	0.028156996587030716	2.0670465005822218e-7	-15.391974667153836	0.7911560591857556	0.025597269624573378	4.765937966577816e-6	-12.254011429248155	0.9012315836440818	0.011092150170648464	1.2202720885060596e-4	-9.011144480076632	0.8466514038332943	0.9999997932953497	0.9999952340620335	0.9998779727911494
Individual_137	6905	Protocol_7	0.031136857349746562	3.5159788903858176e-20	-44.79438388394807	0.874884268288797	0.02664735698769008	4.494830273922354e-15	-33.03584848656041	0.9382031790957227	0.009847936278059377	3.025636723691722e-11	-24.221314466399942	0.7516819504249788	1	0.9999999999999956	0.9999999999697433
Individual_138	17847	Protocol_7	0.03978259651482042	3.162707465981933e-17	-37.99251812710533	1.1178124834997325	0.028408135821146412	4.077455186336924e-25	-56.159154259873816	1.0001968807598813	0.013503670084608057	1.1979704149125545e-11	-25.147807218932737	1.0307200189453156	1	1	0.9999999999880202
Individual_140	1513	Protocol_7	0.03040317250495704	1.1623338393248285e-8	-18.270250817979804	0.8542691714799507	0.021150033046926635	3.270496843078946e-8	-17.235738798100417	0.744652771821715	0.013218770654329148	2.3172564592998588e-4	-8.369724694222691	1.0089739644034987	0.9999999883766618	0.9999999672950312	0.9997682743540702
Individual_141	2701	Protocol_7	0.036653091447611995	1.0371771269194684e-8	-18.384178011860758	1.0298795646416574	0.02702702702702703	2.03615150304721e-8	-17.709619215565315	0.9515706450728504	0.012217697149203998	1.8590402850243856e-5	-10.892846495624122	0.9325631445520601	0.9999999896282286	0.9999999796384851	0.9999814095971497
Individual_142	1376	Protocol_7	0.03125	4.2912397511552074e-8	-16.96410502356527	0.8780633535660091	0.025436046511627907	8.775538591682226e-7	-13.946126627966212	0.8955552219253933	0.011627906976744186	1.109801149738724e-4	-9.106048530806016	0.8875451210130777	0.9999999570876024	0.9999991224461406	0.9998890198850261
Individual_150	111860	Protocol_7	0.03866440193098516	1.9425341399982944e-38	-86.83424015537982	1.086393421540637	0.02875022349365278	5.012779275622397e-81	-184.8974020256022	1.0122411424862203	0.013427498659038084	1.3300191668293285e-46	-105.63372092444641	1.024905939312545	1	1	1
Individual_151	1043	Protocol_7	0.04314477468839885	4.87312564630039e-5	-9.92914118481919	1.2122830576558514	0.032598274209012464	8.124911792314994e-5	-9.417909340725007	1.1477237502412712	0.006711409395973154	2.4842601416129822e-5	-10.60292573657514	0.5122743651484878	0.9999512687435371	0.9999187508820769	0.999975157398584
Individual_157	16607	Protocol_7	0.03588848076112483	8.915474855857762e-25	-55.376838810135965	1.008395512688079	0.025892695851147108	9.397363426849811e-31	-69.1397087193885	0.9116329838687933	0.012223761064611309	8.719081082443796e-15	-32.37326254299639	0.9330259964259837	1	1	0.9999999999999911
Individual_166	1325	Protocol_7	0.038490566037735846	2.9966635053247657e-6	-12.718008056434218	1.0815089758639447	0.03018867924528302	1.504330037021084e-5	-11.104562780593685	1.0628864563832592	0.010566037735849057	6.835416184602049e-5	-9.590739749937507	0.8064938307167892	0.9999970033364944	0.9999849566996296	0.9999316458381539
Individual_171	7856	Protocol_5	0.033859470468431775	1.774524062776819e-13	-29.360073955596153	0.9513843260633745	0.029531568228105907	2.1093301578572088e-10	-22.279480493374056	1.0397508168667704	0.014638492871690428	1.0338280609563123e-5	-11.479646649718939	1.1173397717438058	0.9999999999998224	0.9999999997890674	0.9999896617193902
Individual_172	1201	Protocol_1	0.034970857618651124	9.165883970879137e-7	-13.902606407005596	0.9826121125667913	0.025811823480432972	2.5593663673581997e-6	-12.8757482834902	0.9087856202319395	0.010824313072439634	1.0153504681158205e-4	-9.195004990094981	0.8262076979955212	0.9999990834116028	0.9999974406336327	0.9998984649531882
Individual_173	1472	Protocol_1	0.036005434782608696	5.883569551677734e-7	-14.345931418269192	1.011681689978228	0.029891304347826088	1.0563674625233862e-5	-11.458078800610881	1.0524164471322013	0.017663043478260868	0.003483965146753278	-5.656094175557678	1.3482003332780175	0.9999994116430447	0.999989436325375	0.9965160348532468
Individual_175	1297	Protocol_5	0.03238242097147263	1.0026479350861706e-6	-13.812865119833322	0.9098821489535206	0.026214340786430222	4.2819362429492245e-6	-12.361100975511679	0.9229574953752087	0.016962220508866616	0.0021412757750066	-6.144209899450084	1.2947073006605576	0.999998997352065	0.9999957180637573	0.9978587242249932
Individual_177	175977	Protocol_5	0.03149843445450258	1.2183651647563762e-50	-114.93174471848694	0.8850438716543892	0.02592384232030322	1.3764619986277314e-101	-232.24157795442383	0.9127295923014184	0.013336970172238418	6.166417910004865e-67	-152.45408312691666	1.0179960012701754	1	1	1
Individual_178	460985	Protocol_5	0.03114418039632526	5.251369493644901e-57	-129.5888614021417	0.8750900314515878	0.026432530342635877	1.0835074757690193e-121	-278.5325928106607	0.9306395381148393	0.013523216590561516	1.1628900530483232e-108	-248.52828171165106	1.0322119818606144	1	1	1
Individual_179	2181913	Protocol_5	0.031220309884032956	4.3962016767108055e-59	-134.3717795738369	0.8772291198766079	0.02634568839362523	4.228849717765104e-143	-327.8277382764057	0.9275819968855799	0.013193926613939236	2.0422736129959503e-194	-445.9874443374263	1.0070776466157474	1	1	1
Individual_180	77456	Protocol_5	0.03524581697996282	9.00637217269702e-29	-64.57703535082989	0.990337928211198	0.028545238587068787	8.479711431165078e-49	-110.68899313682718	1.0050240105540522	0.012574881222887833	5.144659352415377e-46	-104.2809551200751	0.9598266049956032	1	1	1
Individual_181	2622925	Protocol_5	0.02950446543458162	4.4402774562412346e-70	-159.69023964494707	0.8290172756691564	0.02542848156161537	2.799836447654536e-163	-374.29180915410626	0.8952888743039485	0.013431569717014402	1.439827138288552e-183	-421.00854895438334	1.02521667860995	1	1	1
Individual_182	307768	Protocol_5	0.03174144160536508	3.102039836654282e-52	-118.60236492877017	0.8918718932168483	0.026747420134646878	3.6800339745555746e-107	-245.07368296600848	0.9417262137677376	0.013074783603233605	5.074598092399889e-103	-235.54201725021062	0.9979835940002526	1	1	1
Individual_184	2027785	Protocol_5	0.03021523484984848	2.8871267514949506e-65	-148.60776924067184	0.8489884941133602	0.025937167895018456	6.488984286616075e-151	-345.8202430280065	0.9131987606533448	0.013726800425094377	1.2386607935870108e-157	-361.29182880924583	1.047751308019497	1	1	1
Individual_185	435022	Protocol_5	0.032184579170708605	5.418952855152528e-51	-115.74193714606669	0.9043231846317799	0.02681473580646496	4.049055899738019e-114	-261.0962168585532	0.944096271606189	0.013413114739024692	5.048642232043461e-110	-251.6652408871503	1.0238080308020572	1	1	1
Individual_186	7000	Protocol_5	0.03414285714285714	2.060889150940132e-12	-26.907883599579026	0.9593469325818339	0.02457142857142857	9.813395071773188e-16	-34.55761319145071	0.8651136550348028	0.011285714285714286	1.2711977900117718e-9	-20.483306237941886	0.8614259360232643	0.999999999997939	0.9999999999999991	0.9999999987288026
Individual_187	29227	Protocol_5	0.03134088342970541	3.488262006971652e-32	-72.43331935590619	0.880616998656272	0.026516577137578268	6.88137008997884e-36	-80.96424557468103	0.9335986672413858	0.013309610976152188	1.204336441255451e-17	-38.95801783678851	1.0159077044640743	1	1	1
Individual_188	27661	Protocol_5	0.03513972741404866	2.4841537432151666e-21	-47.44435489731519	0.9873570206903997	0.02834315462203102	3.2314390770524806e-27	-60.99686993813461	0.9979090153021671	0.012797801959437475	2.4991720889335135e-19	-42.833157254286355	0.976841895235969	1	1	1
Individual_189	167726	Protocol_5	0.030639256883250063	8.89349914777069e-55	-124.45685953766521	0.8609026767896634	0.027145463434410884	1.249046569487257e-84	-193.19476729563334	0.955740567590102	0.013212024373084674	1.5664903633368297e-67	-153.8243635509259	1.0084590283091965	1	1	1
Individual_190	4869	Protocol_7	0.033887861983980284	7.61771272678494e-14	-30.205715144365758	0.9521820716427456	0.031628671185048265	1.0453981875692437e-7	-16.073697692843187	1.1135858565670778	0.012733620866707743	1.6582831283118782e-6	-13.3097260925804	0.9719430242846027	0.9999999999999236	0.9999998954601815	0.9999983417168719
Individual_191	1181533	Protocol_7	0.03726683892874765	8.901627498628746e-57	-129.0611161756258	1.0471246581305749	0.0288523469086348	1.990689187507459e-153	-351.60703832392875	1.0158367153094652	0.013011909104527762	3.1688293493485356e-181	-415.6145396026639	0.9931844539078764	1	1	1
Individual_192	1086567	Protocol_7	0.036938357229696836	7.681383159741589e-59	-133.8137208567803	1.037894970378459	0.028890993376386363	3.2614514633093776e-151	-346.5081767116656	1.0171973845466464	0.013109177804958185	1.949841169749488e-171	-393.074302984134	1.0006088649103866	1	1	1
Individual_193	2086557	Protocol_7	0.036826695843918955	1.9273182468265323e-60	-137.49897605240565	1.0347575057109404	0.028803430723435785	1.5042764144323134e-161	-370.3078879772086	1.014114468691005	0.013159956809231666	1.0088025993034802e-194	-446.69274395855047	1.00448476945477	1	1	1
Individual_194	11666	Protocol_7	0.034373392765300874	8.336974266390348e-23	-50.83875678611436	0.9658245287981337	0.028630207440425166	4.983881628837048e-18	-39.84032264292305	1.008015603618231	0.01045774044231099	3.6752922394899046e-15	-33.237143744457875	0.7982276195499067	1	1	0.9999999999999964
Individual_195	1496136	Protocol_7	0.037061470347615456	1.7635992724653113e-58	-132.98257863168126	1.041354206128462	0.028960602512071096	4.053605096538685e-154	-353.19849768861724	1.0196481909220665	0.012957378206259324	1.9471998320545698e-195	-448.3377007768375	0.9890221714954517	1	1	1
Individual_196	1297282	Protocol_7	0.03691872699998921	2.9686224749783705e-59	-134.76442245456727	1.0373433996479517	0.028792506178302018	3.2447145673922255e-156	-358.02624712152584	1.0137298360619826	0.013111258770259666	1.676264282283161e-179	-411.646163969979	1.0007677026620148	1	1	1
Individual_197	581396	Protocol_7	0.03710379844374574	2.589159883062842e-56	-127.99343175404807	1.042543542129685	0.028773847773290492	7.351748759655666e-141	-322.66955990075195	1.0130729088137471	0.013226785186000591	1.3190687693885676e-132	-303.6643062653182	1.0095857046329675	1	1	1
Individual_198	1558142	Protocol_7	0.03707620999883194	1.9790753433019412e-58	-132.86730565635824	1.0417683612509432	0.029031371980217463	6.343981235463764e-153	-350.4480127016007	1.02213985041492	0.013043098767634785	1.2557365828717036e-191	-439.5660304428255	0.9955651259731109	1	1	1
Individual_199	1175686	Protocol_7	0.036794688377679075	6.060030071295815e-60	-136.3533908173138	1.0338581590502767	0.02870494332670458	8.24515200565312e-157	-359.3962342081225	1.0106469132123599	0.013171033762416155	1.7353863410137167e-171	-393.1908208384355	1.0053302608896642	1	1	1
Individual_200	1170106	Protocol_7	0.03635738984331334	6.212460904022325e-63	-143.23630376033705	1.021570932887247	0.028939258494529555	2.9759099483704908e-151	-346.599799184872	1.0188967083220697	0.013279993436492079	7.373560273493609e-165	-377.9286396780024	1.0136470308214047	1	1	1
Individual_201	676136	Protocol_7	0.03701622158855615	2.625452526659488e-57	-130.28209702836628	1.0400828052604838	0.0287294272158264	1.6254611555080713e-145	-333.38904692061016	1.0115089447684849	0.013074292745838115	2.6249284764084775e-148	-339.81754011452887	0.9979461274048153	1	1	1
Individual_202	17966	Protocol_7	0.04052098408104197	1.0200205725815099e-15	-34.51895359862034	1.1385597175038267	0.029110542135144163	3.433637176786635e-23	-51.7258370381181	1.0249272822445024	0.0134142268729823	5.631109569285103e-12	-25.90271461161117	1.0238929187419041	0.9999999999999991	1	0.999999999994369
Individual_203	22438	Protocol_1	0.04095730457260005	7.379641602985885e-13	-27.934881134769757	1.1508194625933326	0.030127462340672075	1.547783688889063e-20	-45.61487783033712	1.0607311246350892	0.01363757910687227	3.4455843026964734e-13	-28.69651270992815	1.0409411446911558	0.9999999999992619	1	0.9999999999996554
Individual_204	483286	Protocol_7	0.03763609953526483	2.4337758764955474e-52	-118.84498092568698	1.0575001527385202	0.02879454401741412	1.988832941336869e-135	-310.1614395491354	1.0138015845334856	0.012607441556345519	6.6222601452762145e-149	-341.19474213275845	0.962311898794111	1	1	1
Individual_205	903129	Protocol_7	0.036156518061096474	8.258520460849992e-64	-145.25420050109258	1.015926832063883	0.028779941735898193	1.6261848740086583e-150	-344.9015272457921	1.0132874657431445	0.013138765336956293	1.3753287261102282e-160	-368.0949221029676	1.0028672481018122	1	1	1
Individual_206	1403603	Protocol_7	0.03664853950867874	3.287985857267742e-61	-139.2674154967697	1.0297516641371787	0.028711822360026305	3.099574833896677e-159	-364.97976483432404	1.0108891110008509	0.013068510112902295	1.3404161808061028e-185	-425.68526205546533	0.9975047455070188	1	1	1
Individual_207	3245	Protocol_7	0.04406779661016949	1.881837538545567e-5	-10.880657932814092	1.2382181528252874	0.029583975346687212	9.314945954536204e-8	-16.18906044874834	1.0415959726652588	0.011093990755007704	1.751288981444135e-6	-13.255156729040914	0.8467918935767299	0.9999811816246146	0.9999999068505406	0.9999982487110187
Individual_208	4405	Protocol_1	0.038365493757094214	3.449853110783151e-9	-19.484934179944293	1.077994691506238	0.029511918274687854	9.971616433720134e-9	-18.423523126381358	1.0390589790693325	0.013166855845629965	6.488139380427516e-6	-11.945528270418231	1.00501136517894	0.9999999965501467	0.9999999900283836	0.9999935118606196
Individual_209	3152	Protocol_2	0.038388324873096444	2.69652728255953e-9	-19.73130108073862	1.07863620082728	0.03140862944162436	7.749194685022e-7	-14.070505949682545	1.1058386018089628	0.012373096446700508	1.0922417029778467e-5	-11.424682349939554	0.9444245989460225	0.9999999973034726	0.9999992250805314	0.9999890775829701
Individual_210	897124	Protocol_2	0.03818981545471975	5.625430589681657e-141	-322.93720061772297	1.0730584777676233	0.02952657603631159	1.5921947365044117e-239	-549.8527238237106	1.0395750512096267	0.013011579224276688	7.436186247679582e-180	-412.4589586226264	0.9931592745176435	1	1	1
Individual_211	610933	Protocol_2	0.037269225921664074	4.311508480910623e-150	-343.92647611065445	1.047191727922739	0.02917832233649189	3.0858545326369414e-229	-526.1651576806429	1.0273136952915285	0.013359893801775317	1.4262375638291756e-137	-315.09911783751687	1.0197457362475946	1	1	1
Individual_212	188862	Protocol_2	0.038054240662494306	2.3485513913594246e-106	-243.22022114849213	1.0692490935525676	0.029121792631656977	1.2889278034716077e-140	-322.1081023064974	1.0253233910067936	0.012771229786828478	1.1215498689450815e-85	-195.6050213642136	0.9748136710507393	1	1	1
Individual_213	454531	Protocol_7	0.03679176997828531	1.671688371019737e-57	-130.73351618433824	1.0337761577843971	0.028933120073218327	6.835411982393252e-131	-299.71653043845555	1.018680586085576	0.013233420822782165	1.3694083116542003e-118	-271.3906622160519	1.0100921953592934	1	1	1
Individual_214	1026797	Protocol_7	0.03841265605567605	3.895336192588515e-49	-111.4668895672237	1.0793198590599866	0.029432302587561125	5.12960608840838e-138	-316.1217139628291	1.03625586089132	0.013180794256313565	1.3415951064850321e-164	-377.3300959670249	1.006075268461074	1	1	1
Individual_215	5472	Protocol_7	0.039473684210526314	6.54731343916569e-10	-21.146796125737428	1.1091326571360114	0.02887426900584795	9.249795216470763e-11	-23.103834610322654	1.0166085510043645	0.014985380116959063	1.0893266830413236e-4	-9.124671649982497	1.1438172868026724	0.9999999993452686	0.999999999907502	0.9998910673316961
Individual_216	1344546	Protocol_7	0.03340160916770419	4.670827435641743e-85	-194.1783966674282	0.9385193267294558	0.027513376262322004	3.623827170570765e-188	-431.5984667860769	0.9686940843285825	0.01314495748007134	5.4037404547889764e-179	-410.47564025534103	1.0033398874531043	1	1	1
Individual_217	32192	Protocol_7	0.0400720675944334	1.1858139010794044e-21	-48.18385757769808	1.1259460498013438	0.02864065606361829	1.6324104128014416e-37	-84.70559073742092	1.0083834799333753	0.012176938369781311	7.476662934305745e-25	-55.55284076418845	0.9294520725519655	1	1	1
Individual_218	42068	Protocol_7	0.03508605115527241	5.467611603297202e-42	-95.00973202026377	0.9858488237051853	0.029547399448511934	6.5072951266969825e-40	-90.2304798450144	1.0403082042774903	0.01411999619663402	2.0298251797633578e-17	-38.43599690989665	1.0777635010419335	1	1	1
Individual_219	8623	Protocol_7	0.0369940855850632	1.5576169664444745e-15	-34.09561932721023	1.0394608272297137	0.025745100313116085	5.743658675052961e-19	-42.00102035977338	0.9064364233594332	0.011944798793923229	6.368971258328887e-10	-21.174412970669234	0.9117331186285333	0.9999999999999982	1	0.9999999993631028
Individual_220	1388	Protocol_7	0.04610951008645533	1.8217900512873034e-4	-8.610338613985522	1.295586273849558	0.02089337175792507	5.964351955932478e-8	-16.63488027574508	0.7356162119331184	0.010806916426512969	6.792711177702693e-5	-9.597007383881442	0.8248798314890996	0.9998178209948708	0.9999999403564805	0.9999320728882231
Individual_223	86898	Protocol_7	0.037434693548758315	5.117450792220168e-42	-95.07591748283245	1.0518410418284343	0.029402287739648782	2.9460934635052542e-64	-146.28496590851987	1.0351990947083005	0.013740247186356419	1.4184923329200564e-34	-77.93829859160704	1.0487776842517305	1	1	1
Individual_224	1045	Protocol_7	0.04401913875598086	7.06662144662961e-5	-9.557472302331252	1.2368509631092492	0.0354066985645933	2.748771449971798e-4	-8.198911390652345	1.2466030747413706	0.011483253588516746	1.9227043016281894e-4	-8.556415397580873	0.8765038898425801	0.9999293337855336	0.9997251228550026	0.999807729569837
Individual_232	2441	Protocol_1	0.03768947152806227	1.1720231048440576e-7	-15.959364128764737	1.0589998004499512	0.0282671036460467	2.473826389716727e-7	-15.212329305989758	0.9952314038799618	0.017206063088897994	0.0039679598702968425	-5.525527349833079	1.3133195317899373	0.9999998827976897	0.9999997526173612	0.9960320401297036
Individual_233	3566	Protocol_1	0.034492428491306786	1.3118385811167155e-10	-22.754421279541948	0.9691691978788031	0.030566461020751542	2.887034947937711e-7	-15.05786535636921	1.0761874401510951	0.015703869882220976	7.184304420873098e-4	-7.237722978394027	1.1986588061690922	0.999999999868816	0.999999711296505	0.9992815695579129
Individual_238	431265	Protocol_1	0.03815519460192689	5.968274628358352e-27	-60.38333963218044	1.0720857001002115	0.02925347524144088	6.235144009973755e-69	-157.04816974069522	1.0299596873264605	0.013328232061493514	1.9164717156454522e-108	-248.02870419596525	1.0173290310601433	1	1	1
Individual_239	486188	Protocol_1	0.038081976519371105	2.8070339134796245e-27	-61.137669131779845	1.0700284164166722	0.02886126354414342	2.8004729505090516e-74	-169.36150856774597	1.0161506532277695	0.013169802627790073	7.9768839445151e-121	-276.5362484002197	1.0052362897620248	1	1	1
Individual_240	5140	Protocol_1	0.036381322957198446	3.039341528624495e-11	-24.216795133373825	1.0222434061749026	0.02898832684824903	7.033546426799613e-10	-21.07515988023292	1.0206243125071253	0.013618677042801557	6.8731698936333744e-06	-11.887878273944603	1.0394983713032544	0.9999999999696065	0.9999999992966453	0.9999931268301064
Individual_241	51609	Protocol_1	0.036078978472747	3.345856348232309e-27	-60.96207484158346	1.0137481225925145	0.027708345443624174	1.7950721483106105e-45	-103.03128396955466	0.9755585814645606	0.0128853494545525	2.0268498403334684e-30	-68.3710700048521	0.9835242975205472	1	1	1
Individual_259	784752	Protocol_7	0.03700022427467531	8.860385088386505e-58	-131.36834516628167	1.0396333122981074	0.02923853650580056	1.260015610405877e-137	-315.2230336300866	1.0294337226209969	0.012730136399779803	6.694085214450554e-175	-401.0511669412752	0.9716770588251773	1	1	1
Individual_260	1023467	Protocol_7	0.036673385658746206	1.5878064162605962e-60	-137.69275212836672	1.030449791940425	0.02894279932816593	4.911528911498067e-149	-341.49359357550685	1.0190213743959258	0.013153330786434736	5.2704595536332573e-166	-380.56700787643223	1.0039790125531283	1	1	1
Individual_261	394975	Protocol_7	0.03719222735616178	2.156068938359614e-54	-123.5713083940225	1.045028220126108	0.02908032153933793	6.992759316405767e-124	-283.57567630092063	1.0238632720662069	0.013056522564719286	1.94396708248154e-117	-268.7377251072883	0.9965897493753832	1	1	1
Individual_262	1297507	Protocol_5	0.030418333003213085	1.6363434135271872e-63	-144.5703967320035	0.8546951515740446	0.026454577894377447	7.386488551815827e-137	-313.45450528028533	0.9314157908270605	0.01346582330577022	4.732238128562129e-159	-364.55663151817663	1.0278312166896075	1	1	1
Individual_263	3885	Protocol_7	0.03783783783783784	1.4279731715592847e-9	-20.367009759201	1.0631686010745192	0.030373230373230375	6.890581921531886e-8	-16.490525134729385	1.0693841535104414	0.01287001287001287	7.965564434318607e-6	-11.740374787195629	0.9823536731933679	0.9999999985720267	0.9999999310941808	0.9999920344355657
Individual_264	12195	Protocol_1	0.03608036080360803	5.022326947709924e-17	-37.5300532191941	1.013786963362805	0.028536285362853627	2.8835164105438925e-17	-38.0849360556525	1.0047087844164018	0.014678146781467815	9.797822487820538e-7	-13.835934505308412	1.120366510280879	1	1	0.9999990202177512
Individual_265	25572	Protocol_1	0.03726732363522603	3.394988673332982e-20	-44.829401435154764	1.0471382774264435	0.02991553261379634	7.006632859258924e-23	-51.0125998871284	1.0532694786792989	0.01325668700140779	4.3387555369658886e-16	-35.373773923545535	1.0118680767251396	1	1	0.9999999999999996
Individual_270	3107	Protocol_7	0.03926617315738655	6.650519399259189e-8	-16.5259857206777	1.10330200589691	0.028001287415513356	1.7236646300048104e-8	-17.876228103557285	0.9858725157674623	0.018023817186997103	0.015178321829840665	-4.172592372929809	1.3757377865461804	0.9999999334948062	0.9999999827633538	0.9848216781701593
Individual_271	11910	Protocol_3	0.03392107472712007	3.4686619120120666e-13	-28.689837305467353	0.9531152842066638	0.031066330814441646	2.657847934930735e-9	-19.745749085968644	1.0937869127663578	0.0163727959697733	0.0021731775638299876	-6.129389325023818	1.2497171855070792	0.9999999999996527	0.9999999973421518	0.99782682243617
Individual_272	7226	Protocol_3	0.03653473567672295	9.227127601726387e-9	-18.50111803005122	1.0265540009584342	0.029615278162192085	3.4835622565494447e-9	-19.475210426296005	1.0426980857579338	0.012593412676446166	3.353204895317836e-8	-17.210764136745436	0.9612410900980274	0.9999999907728725	0.9999999965164381	0.999999966467951
Individual_273	466895	Protocol_3	0.03324730399768685	4.44040336671189e-24	-53.77129701118089	0.9341836558475999	0.027637905738977713	1.365594996920335e-55	-126.33058988583056	0.9730785323225613	0.013266366099444201	9.982867661106137e-100	-227.95763890956346	1.0126068714416097	1	1	1
Individual_274	350765	Protocol_4	0.0321611335224438	3.3628222594962304e-52	-118.52164425609932	0.9036644081664383	0.026721594229754963	1.5361221209879141e-112	-257.46026927791655	0.9408169323675668	0.013162658760138553	1.3069032544548436e-116	-266.832210376482	1.0046910063424077	1	1	1
Individual_275	2706	Protocol_3	0.03215077605321508	2.0984479529776484e-8	-17.679482721496033	0.9033733837131446	0.027346637102734665	2.613078941797749e-7	-15.157566192394231	0.9628235130116276	0.014781966001478197	2.7786546333853954e-4	-8.188095602163026	1.1282909151090124	0.9999999790155203	0.999999738692106	0.9997221345366613
Individual_276	412900	Protocol_3	0.03409300072656818	7.3751603642931255e-22	-48.65875439956859	0.9579460656351629	0.027260837975296683	3.297460982436503e-58	-132.3567826205834	0.9598026875630423	0.013349479292806976	1.755290506608638e-92	-211.27519418140196	1.018950808438051	1	1	1
Individual_277	4848	Protocol_3	0.036922442244224425	1.664021441351632e-7	-15.6088582568125	1.0374477906819515	0.029084158415841586	3.992696690639704e-8	-17.03621383909999	1.023998361251044	0.010726072607260726	2.6344545726385345e-8	-17.452004550346626	0.81870911327774	0.999999833597856	0.9999999600730333	0.9999999736554542
Individual_278	904742	Protocol_3	0.03467618392867801	1.0623145565012182e-20	-45.99125178835517	0.9743323631771763	0.028093091732228636	5.1631330519527827e-54	-122.69805144583356	0.9891047726039198	0.012908652411405682	6.367582655795178e-137	-313.6029378315105	0.9853029861273259	1	1	1
Individual_279	753086	Protocol_4	0.034764953803416876	6.062401520613339e-39	-87.99871261465866	0.9768266215422594	0.02791845818405866	3.1741254365897413e-106	-242.91898771601095	0.9829562547548316	0.01293212196216634	1.3529517746509053e-180	-414.16302803364835	0.9870943906605452	1	1	1
Individual_280	5865633	Protocol_3	0.03269979557193572	4.3909176862397176e-26	-58.38767417245823	0.9187997491461379	0.02697577567502092	4.3701340461220534e-67	-152.7984075477942	0.949766181635546	0.01308741955045602	1.9060046349670614e-162	-372.3737758280293	0.9989480817046231	1	1	1
Individual_281	431497	Protocol_3	0.03406049172995409	5.795891474240802e-22	-48.89972274583694	0.9570326269603457	0.028231945992672022	3.6882153473896677e-50	-113.82411195433801	0.9939935692166252	0.013029059298210648	1.6099350260113724e-104	-238.9926558497134	0.9944935089904564	1	1	1
Individual_282	171415	Protocol_3	0.03688708689437914	7.125234439993523e-15	-32.57513376543854	1.0364543750962987	0.028608931540413617	2.8663305326287573e-41	-93.35295616109929	1.0072665193079868	0.013003529446081147	1.4226126337910913e-66	-151.61812107355377	0.9925448439604522	0.9999999999999929	1	1
Individual_283	230555	Protocol_3	0.03593068898961203	3.691966062897329e-17	-37.837787456365064	1.0095814806449925	0.028561514606059293	7.004309507844017e-44	-99.36721848813599	1.0055970584839826	0.01270846435774544	6.356931082918185e-86	-196.17277227072532	0.9700228561205583	1	1	1
Individual_284	81276	Protocol_4	0.03301097494955461	7.039361194124891e-38	-85.54671610719176	0.927543275798062	0.02716669127417688	2.750947967481818e-60	-137.14316001191705	0.9564879597897483	0.013337270534967272	5.615180883504247e-40	-90.37792991775294	1.0180189276209848	1	1	1
Individual_285	46768	Protocol_3	0.03359134450906603	1.9076614058508245e-19	-43.103238669854605	0.9438505155334932	0.02666353061922682	3.19595555780266e-36	-81.73117722554693	0.9387726221565225	0.012615463564830653	6.551751219828942e-30	-67.19782041410306	0.9629242097203977	1	1	1
Individual_286	13851	Protocol_4	0.0343657497653599	3.7175948006525876e-16	-35.52828458769342	0.9656097755770305	0.02714605443650278	5.437837883570367e-19	-42.05573523289545	0.9557613756590495	0.01241787596563425	7.676832919218985e-13	-27.895399127124417	0.9478425694914046	1	1	0.9999999999992322
Individual_288	1444	Protocol_3	0.03185595567867036	7.268857001191535e-7	-14.134495866181641	0.8950895127764303	0.023545706371191136	6.778471924865358e-7	-14.204343276373809	0.82899991101222	0.006925207756232687	5.5823111302002854e-6	-12.095902103954156	0.528593354619977	0.9999992731142999	0.9999993221528075	0.9999944176888701
Individual_289	1911	Protocol_4	0.03139717425431711	9.837671850874534e-8	-16.13446156302668	0.8821986597837453	0.026164311878597593	7.994388392833773e-7	-14.039355006866888	0.921196071891561	0.011512297226582941	3.422608725328952e-5	-10.282488192811593	0.8787207582191225	0.9999999016232817	0.9999992005611607	0.9999657739127465
Individual_290	67173	Protocol_3	0.03511827668855046	2.574277623789434e-17	-38.19837762059093	0.9867542976194437	0.027540827415777173	2.2111956956794818e-37	-84.40211503278974	0.9696605876652317	0.013040953954713948	5.040249731967158e-35	-78.9730226239424	0.9954014148041807	1	1	1
Individual_291	64399	Protocol_4	0.034736564232363855	1.1703434839989843e-28	-64.31508532204113	0.9760289305993757	0.028540815851177813	1.3453666704284871e-42	-96.41190731243054	1.004868294365196	0.013105793568223108	1.1191560332614568e-35	-80.47790339527072	1.0003505499093654	1	1	1
Individual_292	90988	Protocol_4	0.0339275508858311	8.958030845518396e-35	-78.39792782366364	0.9532972514910169	0.027948740493251856	1.1126845314553424e-56	-128.83798961539227	0.9840224377450824	0.013034685892645184	7.787338855825852e-48	-108.47158527248556	0.9949229806441495	1	1	1
Individual_293	392362	Protocol_3	0.033295782975925295	7.526126953469586e-24	-53.24366167117684	0.935545819502304	0.027635194030002905	1.0942702946424884e-54	-124.24950727813834	0.9729830581642002	0.013349916658595888	1.4033916215453515e-90	-206.8937664757575	1.018984192079047	1	1	1
Individual_295	61086	Protocol_3	0.033444651802376976	1.3974079506055278e-20	-45.71708280319059	0.9397287398541632	0.02674917329666372	3.4541543913852198e-40	-90.86382604173545	0.9417879392956551	0.012245031594800773	4.681429616583081e-40	-90.55980018285098	0.9346495521810114	1	1	1
Individual_296	2824	Protocol_3	0.03364022662889518	6.829611011428401e-8	-16.499412956634178	0.9452240066716244	0.025495750708215296	2.4052286616698707e-8	-17.543035743244534	0.8976572940772214	0.013101983002832862	3.737054614885158e-5	-10.19459032869579	1.00005969371941	0.99999993170389	0.9999999759477135	0.9999626294538511
Individual_297	3170	Protocol_4	0.03028391167192429	3.1536956690531014e-10	-21.87727593621118	0.8509181773358927	0.030914826498422712	8.136850028159099e-6	-11.719099290388247	1.0884527315565158	0.014195583596214511	9.748146262084053e-5	-9.235750838788386	1.0835330026247985	0.9999999996846305	0.9999918631499717	0.9999025185373792
Individual_298	8492	Protocol_3	0.034974093264248704	1.1479790450693242e-10	-22.887847885518813	0.9827030278251708	0.028144135657089026	7.383998245789199e-12	-25.631705856289816	0.9909019329226585	0.012953367875647668	1.8673905279335288e-8	-17.79613870855226	0.9887160674498016	0.999999999885202	0.9999999999926161	0.9999999813260947
Individual_299	5620	Protocol_3	0.038434163701067614	8.644485498402353e-7	-13.96117318350004	1.079924181467661	0.023487544483985764	6.453483996439803e-14	-30.371571162453026	0.8269521406647332	0.013345195729537367	1.897990742637555e-6	-13.174712837226048	1.0186238488495287	0.9999991355514505	0.9999999999999352	0.9999981020092572
Individual_300	1334834	Protocol_3	0.03140090827773341	1.4397924079372894e-29	-66.4104687547863	0.8823035784756882	0.026480446257736916	3.6413248171217195e-70	-159.88860893340447	0.9323265671097916	0.013292289528136082	8.176811699569548e-131	-299.5373448753633	1.0145855777299748	1	1	1
Individual_301	2003353	Protocol_4	0.031524648926075434	5.088585288045099e-60	-136.52810572719298	0.8857804465926683	0.02649757681247389	1.3439965555398598e-144	-331.27660571188727	0.9329297016315876	0.013315676268735465	4.74281416756619e-210	-481.98623886297884	1.0163706614562975	1	1	1
Individual_302	3379	Protocol_3	0.03699319325244155	9.221770226878362e-7	-13.896527711064909	1.039435754443337	0.027818881325836046	9.439058815827297e-8	-16.17582437608812	0.9794503413919424	0.014501331754957087	1.2649815691126041e-4	-8.975156313615821	1.106870417268159	0.9999990778229775	0.9999999056094118	0.9998735018430885
Individual_304	329792	Protocol_3	0.03473704638074908	3.72793526874117e-20	-44.73584732674341	0.9760424780178731	0.0281904958276732	4.461460584379216e-49	-111.33119335900105	0.9925341870875118	0.012832330681156608	4.678132239402193e-99	-226.41302527028506	0.9794774339066795	1	1	1
Individual_305	10707	Protocol_3	0.03390305407677221	1.004962310316438e-12	-27.626071077292426	0.9526089394809716	0.02895302138787709	3.3943752017578808e-12	-26.408901406679295	1.0193812738381987	0.01298216120295134	1.2485946666141728e-9	-20.501247183554167	0.9909138298860868	0.9999999999989955	0.9999999999966054	0.9999999987514054
Individual_306	8267	Protocol_4	0.03205515906616669	2.8105802180998115e-15	-33.50538544957023	0.9006867349993659	0.029635901778154106	5.723323588436162e-10	-21.281301245789425	1.0434242043770883	0.01572517237208177	2.3242159609836489e-4	-8.366725162280797	1.2002848013700507	0.9999999999999973	0.9999999994276676	0.9997675784039017
Individual_307	14859	Protocol_4	0.03142876371222828	2.4233858440817604e-22	-49.77170637441692	0.8830862612349715	0.027525405478161385	5.027753934077588e-19	-42.134143416481805	0.9691176103295945	0.013796352379029545	6.263514495289017e-10	-21.191109480767206	1.0530601307934964	1	1	0.9999999993736486
Individual_308	4436	Protocol_3	0.032912533814247066	9.158944629648268e-10	-20.811119972080196	0.9247772740893585	0.029756537421100092	2.513587611227835e-7	-15.196384339789208	1.0476715578304332	0.016681695220919748	0.0029785253501319665	-5.8133439799073825	1.2732951195056867	0.9999999990841055	0.9999997486412388	0.9970214746498681
Individual_309	2255931	Protocol_3	0.034874293584333915	2.3751336800873294e-20	-45.18664813762577	0.9798988536929853	0.028470285660332696	3.4663497044061504e-52	-118.49132275381257	1.002385059374811	0.01299153209916438	6.491364375317685e-156	-357.3328017711281	0.9916290999024394	1	1	1
Individual_310	103442	Protocol_3	0.0326076448637884	7.585168769368228e-24	-53.23584736889303	0.9162104960315999	0.026623615165986738	3.502577143512744e-49	-111.57317053245046	0.9373672743337649	0.012635099862725005	2.670582327794223e-53	-121.05471337975521	0.9644230263540144	1	1	1
Individual_311	40947	Protocol_3	0.03282291742984834	1.6508933935685187e-20	-45.55038526785235	0.922259230472731	0.02701052580164603	1.551522269796337e-32	-73.24348641728633	0.9509896680506797	0.014164651867047648	4.955393113064515e-17	-37.54347007962112	1.0811720183684352	1	1	1
Individual_312	44098	Protocol_3	0.03362964306771282	3.587760012135251e-19	-42.47158871117723	0.9449266294804419	0.028572724386593498	6.789402309181494e-27	-60.254434598300435	1.005991733713463	0.013719443058642115	5.820028401145831e-21	-46.592981811221556	1.0471897284754508	1	1	1
Individual_313	157620	Protocol_3	0.033314300215708664	6.816036672601032e-23	-51.04017896898064	0.936066117411519	0.02843547773125238	9.304745511201604e-42	-94.47804936571251	1.0011595378442524	0.012942519984773505	1.9773629456602954e-64	-146.68368184023325	0.9878880600845981	1	1	1
Individual_314	130295	Protocol_4	0.03452166238151886	1.669553403848343e-34	-77.77533699397806	0.9699906125244797	0.027744733105644882	2.361779571425688e-69	-158.01895602601994	0.976839722412365	0.013216163321693081	1.5482063941850852e-59	-135.41542339079183	1.0087749496225389	1	1	1
Individual_315	31874	Protocol_3	0.03391478948359164	1.853723349918087e-17	-38.52675034284063	0.9529386812623262	0.02792244462571375	2.1487633881431977e-25	-56.7997348164898	0.9830966098465509	0.011733701449457238	5.603534922660122e-27	-60.446399876054585	0.8956202946685271	1	1	1
Individual_316	112330	Protocol_3	0.03422950235912045	3.3219167652914265e-20	-44.851159904605325	0.9617814922350375	0.02857651562360901	1.4273598001175621e-37	-84.83982199663282	1.0061252160180043	0.01348704709338556	9.919385460585358e-44	-99.01925312189795	1.029451204636285	1	1	1
Individual_317	36130	Protocol_5	0.03445889842236369	1.6790726403903643e-25	-57.046385683611575	0.9682270690857958	0.02814835316911154	2.571933285077323e-33	-75.0406502016925	0.9910504235661857	0.01422640464987545	2.9207739880694357e-15	-33.46692774934652	1.0858855391437057	1	1	0.9999999999999973
Individual_318	50050	Protocol_5	0.03230769230769231	8.899600612296971e-36	-80.70705694707728	0.9077824209174741	0.027372627372627373	1.455739599929864e-45	-103.24081509715447	0.9637385813934622	0.014165834165834166	8.983081847827256e-20	-43.85635884626188	1.081262261911117	1	1	1
Individual_319	7728	Protocol_7	0.042572463768115944	3.4282643520790424e-8	-17.18862659636513	1.1962022497855778	0.030408902691511388	2.966264845814519e-11	-24.24113248923945	1.070640108554404	0.01358695652173913	4.880207316563267e-7	-14.532907461072478	1.0370771794446287	0.9999999657173563	0.9999999999703375	0.9999995119792683
Individual_320	1917	Protocol_7	0.037037037037037035	1.9127440719541107e-7	-15.469556561785584	1.0406676783004551	0.03129890453834116	9.581227390582255e-6	-11.555695272812361	1.101975394920046	0.013041210224308816	1.2446186847066824e-4	-8.991386696701534	0.9954209755754393	0.9999998087255927	0.9999904187726095	0.9998755381315293
Individual_325	57704	Protocol_7	0.03876680992652156	7.446248039494591e-32	-71.67501268913635	1.0892708841964023	0.02939137668099265	2.6897568913542437e-50	-114.13980383513385	1.0348149369127184	0.01296270622487176	1.7011188366630954e-32	-73.15143680201234	0.9894288531909272	1	1	1
Individual_330	2434	Protocol_7	0.041084634346754315	1.793238122505025e-6	-13.231485772168316	1.1543971780654187	0.030402629416598194	1.5515308084282531e-6	-13.376266944534425	1.0704192383769369	0.014790468364831553	3.706396889486747e-4	-7.899909447691039	1.1289398909845887	0.9999982067618773	0.9999984484691914	0.9996293603110514
Individual_335	9344	Protocol_7	0.04173801369863014	6.885095318738074e-10	-21.09649195276076	1.1727558489409027	0.029216609589041095	1.5892588493172917e-14	-31.772923526862858	1.028661717238962	0.013805650684931507	2.1740752958617718e-7	-15.34149201074049	1.053769860072676	0.9999999993114903	0.999999999999984	0.9999997825924704
Individual_336	5609	Protocol_5	0.03173471206988768	3.167865034374306e-13	-28.78054833866351	0.8916828065451929	0.028525583883045106	1.051205769809967e-9	-20.673327978377845	1.0043320054967506	0.01212337315029417	1.3341330892678574e-7	-15.829813807960614	0.92536349931975	0.9999999999996834	0.9999999989487942	0.9999998665866912
Individual_337	18565	Protocol_5	0.03571236197145165	6.613856871793627e-17	-37.25477960676177	1.0034469221253137	0.026070562887153245	1.921361299357033e-27	-61.51676356594666	0.9178953467258069	0.01497441422030703	1.8843146620846815e-7	-15.484531282226978	1.1429802721885625	1	1	0.999999811568534
Individual_338	40367	Protocol_5	0.03443406743131766	1.4434812906978148e-26	-59.500154658876696	0.9675293672211481	0.02754725394505413	6.190032972102947e-39	-87.97787821341294	0.9698868536397889	0.01246067332226819	3.3989489551950505e-28	-63.24891635082693	0.9511092438076577	1	1	1
Individual_339	1587	Protocol_5	0.03465658475110271	1.5064438496094142e-6	-13.405757244707065	0.9737816649503316	0.024574669187145556	5.665723127821281e-7	-14.383660549716613	0.8652277510019679	0.01260239445494644	1.3747473928925707e-4	-8.89193288780532	0.9619266591950181	0.9999984935561503	0.9999994334276872	0.9998625252607107
Individual_340	3543	Protocol_5	0.030764888512559978	5.6640261857498494e-11	-23.59430104330683	0.8644326777415298	0.022297488004515947	1.1159878161416407e-11	-25.218696076459626	0.7850524966265712	0.014112334180073384	7.054988251610555e-5	-9.559119992552747	1.0771786678961992	0.9999999999433595	0.99999999998884	0.9999294501174837
Individual_341	9437	Protocol_5	0.03465084242873795	8.927756818406672e-14	-30.04702613473025	0.97362031701968	0.028610787326480872	5.611588785387809e-13	-28.208772323531182	1.007331858035157	0.01282187135742291	3.91984925840076e-9	-19.357212634453187	0.9786790854362707	0.9999999999999103	0.9999999999994387	0.9999999960801507
Individual_343	55759	Protocol_7	0.04094406284187306	3.280882223561966e-23	-51.771344782034944	1.1504473960816795	0.031241593285388905	4.729050456250922e-36	-81.33933891464162	1.0999575738002025	0.013217597159202999	2.3140971093738086e-29	-65.93594810291486	1.0088843928343567	1	1	1
Individual_344	444169	Protocol_7	0.038235446417917505	2.3103784273489323e-48	-109.68667313123457	1.0743406178179231	0.02948652427341845	1.917830307635323e-119	-273.35643156734415	1.038164904181083	0.013384545071808253	2.988952925264018e-111	-254.49202218848748	1.0216273400898221	1	1	1
Individual_345	503651	Protocol_7	0.037414797151201926	7.166993130358803e-54	-122.37010882317715	1.0512819923064425	0.028765951025610987	3.5527788633734184e-137	-314.1864276644931	1.0127948792222627	0.012812443537290703	1.2214457643360123e-142	-326.7670479952956	0.9779594704808996	1	1	1
Individual_346	118420	Protocol_7	0.03702077351798683	2.763950526578947e-47	-107.20483836418659	1.0402107054979588	0.028517142374598885	3.469518959049826e-86	-196.77830204165488	1.0040347959061608	0.013561898327985138	2.4119707243992156e-46	-105.03847013641442	1.035164515570362	1	1	1
Individual_351	5443	Protocol_7	0.036193275767040234	9.614008563951932e-13	-27.67038494867099	1.016959651089495	0.03031416498254639	2.371516583728922e-9	-19.859736175335772	1.0673045725095998	0.01451405474921918	3.897357020270814e-5	-10.15258785434869	1.1078415491756108	0.9999999999990385	0.9999999976284832	0.9999610264297973
Individual_353	2235006	Protocol_5	0.03335248317006755	8.194069447027264e-47	-106.11808871628024	0.9371389831060286	0.027398136738782806	1.1465208000342287e-122	-280.77864937992064	0.9646367180617554	0.012989674300650646	3.9288900450312446e-209	-479.87192748105537	0.9914872962218642	1	1	1
Individual_354	529443	Protocol_5	0.03354468753010239	3.352932914268625e-44	-100.10390863212821	0.9425395464641789	0.027857578625083344	1.0345540031836469e-100	-230.2245388803561	0.9808128003102136	0.012985344975757542	5.539743669254768e-139	-318.3473796955712	0.9911568436998548	1	1	1
Individual_355	316198	Protocol_5	0.03411470028273424	4.333689907770454e-40	-90.63698436794517	0.9585557803570209	0.028295561641756114	4.2537992089885294e-85	-194.27192038934967	0.9962333562333452	0.012991859531053328	2.251039947053211e-107	-245.56521264223716	0.9916540924119325	1	1	1
Individual_356	40027	Protocol_5	0.03505134034526695	1.266927270251506e-24	-55.02544773528213	0.9848735184175569	0.02818097783995803	2.2311275410434323e-35	-79.78797117331791	0.9921990766922448	0.013515876783171359	4.8249472421251655e-21	-46.78048715241837	1.0316517425801197	1	1	1
Individual_357	2656667	Protocol_5	0.03241128827963761	3.546072044919702e-52	-118.46858431100851	0.9106932633668251	0.02698268168347783	1.5945967156882755e-131	-301.172026320782	0.9500093291676682	0.013244038488828295	1.0171787523666475e-196	-451.28964536083896	1.0109026299211312	1	1	1
Individual_358	498444	Protocol_5	0.033616614905586185	1.0470613336092603e-43	-98.96517148823774	0.9445605638251551	0.028103457961175176	7.159043252654509e-96	-219.07979257931524	0.9894697479730482	0.01342176854370802	8.379662688802679e-117	-267.27664821855234	1.0244685660247974	1	1	1
Individual_359	8696	Protocol_3	0.028863845446182153	4.6760873225346914e-17	-37.60148486284085	0.8110171177371418	0.025758969641214352	2.779633406905249e-15	-33.51645734392318	0.9069247362423855	0.01310947562097516	2.477432440247676e-8	-17.513458001652705	1.0006315968735298	1	0.9999999999999973	0.9999999752256755
Individual_360	56887	Protocol_5	0.031835041397858914	5.690303390754198e-39	-88.06205506005905	0.8945018627429353	0.02742278552217554	8.093505982532476e-49	-110.73560754713921	0.965504555234147	0.015855995218591244	5.599884904590007e-7	-14.395349046191566	1.2102703627757918	1	1	0.9999994400115111
Individual_361	1520	Protocol_5	0.031578947368421054	2.733274903820404e-7	-15.112594888908252	0.8873061257088093	0.021710526315789475	1.202528946039359e-7	-15.93366873644695	0.7643866826539147	0.007236842105263158	5.282824796287058e-6	-12.151044321171664	0.552380055577876	0.9999997266725096	0.9999998797471054	0.9999947171752037
Individual_362	1856	Protocol_5	0.04040948275862069	4.8447606465767856e-5	-9.93497917421907	1.135426750300874	0.02693965517241379	1.2195535861943986e-6	-13.61702445958267	0.9484944468667958	0.017780172413793104	0.004740134743147828	-5.346938312044382	1.3571406537904713	0.9999515523935341	0.9999987804464137	0.9952598652568521
Individual_363	9079	Protocol_5	0.03590703822006829	6.012743577762856e-12	-25.837139969417212	1.008916940676353	0.027536072254653595	2.615780714456368e-14	-31.274628696584248	0.9694931674109335	0.01178543892499174	1.3910930136595859e-10	-22.695761150900378	0.8995693582511666	0.999999999993987	0.9999999999999738	0.9999999998608908
Individual_364	12815	Protocol_7	0.0351931330472103	1.2175888692116532e-22	-50.45999947936595	0.9888576136297029	0.03058915333593445	4.406868149628454e-15	-33.05561212789448	1.0769863937679767	0.011470932500975419	5.4720986833481477e-14	-30.53652908752135	0.8755634350251524	1	0.9999999999999956	0.9999999999999449
Individual_365	1296652	Protocol_7	0.03671763896558213	1.2734900251323627e-60	-137.9133443968765	1.0316932225646405	0.028651480890786424	1.462132246603612e-159	-365.73113397286335	1.008764601680909	0.01321711608049037	4.921260219487323e-173	-396.7536564480923	1.008847672634834	1	1	1
Individual_366	2226684	Protocol_7	0.038291468389767026	1.0043027210219513e-50	-115.12496115891715	1.0759147247131413	0.029330610001239512	2.665089723651869e-149	-342.10494113165015	1.0326754567326082	0.012973102604590503	9.271032342561321e-210	-481.3159747915577	0.9902223972151463	1	1	1
Individual_367	1024567	Protocol_7	0.03829227371172408	6.784086735311751e-50	-113.2146749660185	1.0759373526714873	0.02949929091996912	1.7274750827320315e-136	-312.6049117945234	1.0386143937265475	0.01315775347049046	8.348456175413202e-166	-380.107048804415	1.004316591075496	1	1	1
Individual_368	537795	Protocol_7	0.03809630063500032	8.667107304157304e-50	-112.96971955885398	1.0704308958088724	0.029269517195213788	1.2117203468500055e-128	-294.538850779137	1.0305244942615575	0.013129538206937588	1.3536508677346026e-132	-303.63842698645914	1.0021629515981134	1	1	1
Individual_369	427406	Protocol_7	0.04071538537128632	6.613433246591885e-34	-76.39879024087146	1.1440220102670111	0.03021717055914049	1.0350206988744343e-104	-239.4344282459509	1.0638895818057934	0.01311633435188088	9.042401873934537e-120	-274.1082863261525	1.001155116124577	1	1	1
Individual_370	1677141	Protocol_7	0.037107196115293825	2.6374456759998965e-58	-132.58012449184187	1.0426390099976475	0.028685125460530748	3.933425705294539e-162	-371.64927433811073	1.0099491635234967	0.013262450801691689	2.2712452997020273e-180	-413.6449884676784	1.0123080211476998	1	1	1
Individual_371	1004149	Protocol_5	0.03099739182133329	1.3313629894307049e-59	-135.56631726508502	0.8709655620620637	0.026188344558427085	3.787536632311832e-139	-318.7276120834861	0.9220422172195437	0.013283885160469213	1.3759064070535198e-158	-363.4893319739911	1.0139440817554328	1	1	1
Individual_372	14719	Protocol_5	0.03295060805761261	3.5500255084661636e-20	-44.78474707093598	0.9258470852194076	0.029213941164481283	7.889409148271872e-16	-34.775840242001635	1.0285677670432127	0.012025273456077179	3.500008492678443e-14	-30.983425906944625	0.9178756594918859	1	0.9999999999999991	0.9999999999999654
Individual_373	2549199	Protocol_5	0.03457203615723998	2.234750095787567e-40	-91.29927431191324	0.9714060162506066	0.028286532357811218	9.163269910785936e-107	-244.161401858218	0.9959154521760696	0.01327201211047078	1.1255619591043892e-193	-444.2806405177087	1.0130378251420347	1	1	1
Individual_374	756392	Protocol_5	0.03506118520555479	4.684004153664143e-37	-83.65149510826747	0.9851501395708283	0.028280309680694667	1.8547882925550516e-98	-225.03556855187284	0.9956963634515882	0.012932447725517986	9.528337472051184e-163	-373.06709990762266	0.987119255812454	1	1	1
Individual_375	12009	Protocol_5	0.03289199766841536	2.8648860978877175e-18	-40.3940030809256	0.9242002489028525	0.028811724539928387	1.0408791335858946e-14	-32.19612562509005	1.0144064783264743	0.013406611707885752	2.2097697647898486e-9	-19.930377503462093	1.0233116617159692	1	0.9999999999999893	0.9999999977902303
Individual_376	22443	Protocol_5	0.03386356547698614	1.5547144397530933e-22	-50.21558015713187	0.9514993877255867	0.02887314530143029	6.453749319254132e-22	-48.79221079413796	1.016568987491274	0.01287706634585394	3.3559825065972865e-16	-35.63061691188866	0.9828920571072954	1	1	0.9999999999999996
Individual_377	1305902	Protocol_7	0.03785965562500096	5.1770311660225505e-53	-120.39277817068957	1.063781637854162	0.029401134235187632	4.1824299723923136e-142	-325.53619079441825	1.0351584819918855	0.013003272833642953	1.873947475740497e-186	-427.65278014135566	0.9925252570203462	1	1	1
Individual_378	365720	Protocol_7	0.039232199496882864	7.842830423129575e-42	-94.64897411318249	1.1023474130561173	0.02941321229355791	2.340898708611516e-115	-263.94675077516996	1.035583727646287	0.013165809909220168	7.312013327432429e-109	-248.9922564795213	1.0049315300238033	1	1	1
Individual_379	1534343	Protocol_7	0.03676948374646347	1.6901311591849673e-60	-137.630299444734	1.0331499586339385	0.028623977819822555	1.5777148443874908e-162	-372.56280756591997	1.0077962704267018	0.01290976007320397	1.2702683528615158e-199	-457.97520532619984	0.985387532712259	1	1	1
Individual_380	133614	Protocol_7	0.035160986124208544	7.971983123522635e-59	-133.77658720126945	0.987954348509135	0.02854491295822294	4.2801325998798053e-91	-208.08125947206403	1.005012545776569	0.01284296555750146	8.138409881771642e-64	-145.26885113690673	0.9802891821113503	1	1	1
Individual_381	63193	Protocol_7	0.0348931052489991	1.0957198237020877e-49	-112.735258036171	0.9804274243605717	0.02880065830076116	5.834948682323672e-58	-131.78606992275795	1.0140168569177874	0.013624926811513933	2.4617771777255434e-28	-63.57149908474619	1.0399754091518736	1	1	1
Individual_382	2198	Protocol_7	0.03776160145586897	1.4586149253729017e-7	-15.740608200910874	1.0610265091316289	0.029117379435850774	7.991181274959231e-7	-14.039756258814439	1.0251680107063283	0.012738853503184714	6.644054682806125e-5	-9.619136600094658	0.9723424255684674	0.9999998541385073	0.9999992008818723	0.9999335594531719
Individual_383	248926	Protocol_7	0.03666149779452528	2.596076815088599e-55	-125.68817872648084	1.0301157664068388	0.028550653607899535	3.0708665973894056e-117	-268.2804960792576	1.005214663224057	0.013056088958164274	1.0993357221033131e-90	-207.13795226107118	0.996556652672502	1	1	1
Individual_384	3882	Protocol_7	0.03967027305512622	2.1656552983855575e-8	-17.647957728401042	1.1146564158612295	0.02575991756826378	4.4815543934506805e-11	-23.82846607381666	0.90695811096588	0.013910355486862442	4.1641507185849305e-5	-10.08637147687275	1.061761860377314	0.9999999783434468	0.9999999999551843	0.9999583584928143
Individual_385	139578	Protocol_5	0.035105818968605366	1.5634112577250533e-32	-73.23585283823492	0.986404260264155	0.027375374342661452	2.1205143214050656e-76	-174.2448084038509	0.9638352970272133	0.01228703663901188	2.130496396185285e-77	-176.54269715811984	0.937855750177097	1	1	1
Individual_386	1366	Protocol_3	0.0314787701317716	7.693056300475266e-7	-14.077776738799248	0.8844913429771805	0.030014641288433383	3.507163814852515e-5	-10.258082711828	1.056758908181196	0.010248901903367497	4.883901645314634e-5	-9.926932206857396	0.7822872076864902	0.9999992306943698	0.9999649283618515	0.9999511609835471
Individual_387	1268	Protocol_5	0.0417981072555205	1.3572217196953555e-4	-8.904764883481011	1.1744443593438103	0.02444794952681388	1.8537809387358095e-6	-13.198281400040603	0.8607661907717346	0.012618296529968454	2.2132981808807453e-4	-8.415635225099118	0.9631404467775985	0.9998642778280304	0.9999981462190611	0.999778670181912
Individual_388	87669	Protocol_5	0.032839430129236104	3.390115716585975e-39	-88.57995457127187	0.9227232047511582	0.026976468306927192	1.2142701223838348e-65	-149.47388787064423	0.9497905678985704	0.012558601101871814	6.948692241538663e-51	-115.49328626751029	0.9585839615855579	1	1	1
Individual_392	194334	Protocol_5	0.033982730762501676	5.2462584589957314e-39	-88.14330347871443	0.9548476971728961	0.027524776930439348	3.811988351629293e-84	-192.07899688142365	0.9690954803498257	0.01289017876439532	2.2799765961944288e-82	-187.98781244742509	0.9838929133339887	1	1	1
Individual_395	1564	Protocol_3	0.04411764705882353	6.038272355076835e-4	-7.411618425260049	1.2396188520931894	0.02557544757033248	1.5232112172530884e-6	-13.394688285456002	0.9004632702735412	0.015345268542199489	7.903432706294254e-4	-7.142252531338977	1.1712871673727574	0.9993961727644924	0.999998476788783	0.9992096567293707
Individual_396	1896	Protocol_5	0.03217299578059072	1.0116681224044644e-7	-16.10649497499914	0.9039977142198575	0.027953586497890294	2.3984112565587363e-6	-12.940701617833245	0.9841930564281959	0.00949367088607595	7.748077403270435e-6	-11.76805807426515	0.7246412696878926	0.999999898833188	0.9999976015887435	0.9999922519225969
Individual_399	392967	Protocol_5	0.03396977354332552	2.2310122835143834e-41	-93.6035333914872	0.9544836248745695	0.027747877048199976	2.466240642166346e-97	-222.44805903643223	0.9769504146998382	0.01306725501123504	1.19492501893274e-117	-269.22437244255144	0.9974089450019601	1	1	1
Individual_400	15501	Protocol_3	0.035546093800399976	3.0802876822676754e-12	-26.505998119968144	0.9987751145136361	0.029352944971292174	4.6775638439246594e-14	-30.693413873688176	1.0334618289014539	0.012257273724275854	3.9404917532867873e-14	-30.864885775916058	0.9355839802176434	0.9999999999969198	0.9999999999999529	0.9999999999999609
Individual_401	4276	Protocol_5	0.0362488306828812	2.3761826838257006e-8	-17.555185434513778	1.0185206346322275	0.02666043030869972	7.393219908411373e-10	-21.025287577578045	0.938663466070459	0.014265668849391955	4.982949363466979e-5	-9.906853676844344	1.0888825315328825	0.9999999762381732	0.9999999992606781	0.9999501705063651
Individual_402	2971	Protocol_5	0.03635139683608213	2.9072126544637835e-7	-15.05090058878547	1.0214025412063708	0.02524402558061259	6.107937344353076e-9	-18.91367670149916	0.8887945271212251	0.013126893301918546	3.444696321190065e-5	-10.276055267431525	1.0019610689592269	0.9999997092787344	0.9999999938920627	0.9999655530367879
Individual_408	154345	Protocol_5	0.03269947196216269	6.885919402002567e-44	-99.38426543150787	0.9187906563498963	0.026609219605429394	1.818971668296924e-88	-202.02921685948908	0.9368604337984726	0.013359681233600052	9.19859498957656e-61	-138.23863991876874	1.0197295111567664	1	1	1
Individual_412	1871656	Protocol_5	0.03308193385964087	3.366033798854864e-48	-109.3103493267438	0.9295370811918455	0.02733942562094744	8.701145998324943e-123	-281.0545116973365	0.9625696103397082	0.013125809443615707	7.878626105833523e-194	-444.63735450422774	1.0018783392684512	1	1	1
Individual_413	84961704	Protocol_5	0.03374728689528167	3.730007023279091e-45	-102.29991906816146	0.9482321889608082	0.02748640728768811	3.988603779196856e-126	-288.74228047761363	0.9677445575987774	0.013157210217911825	7.524903956087943e-234	-536.7866937133638	1.0042751252143907	1	1	1
Individual_415	56221	Protocol_5	0.03287027978869106	5.673707641729299e-35	-78.8546354456878	0.9235900193251546	0.027036160865157147	4.1561338095941556e-51	-116.00725447325144	0.9518922302857847	0.013055619786200887	2.175508581619833e-31	-70.60287541497908	0.9965208413018182	1	1	1
Individual_417	31449	Protocol_5	0.033927946834557535	1.0416771927308154e-25	-57.52379522536036	0.9533083768691473	0.028522369550701136	8.042781037372043e-29	-64.69019277327547	1.0042188349175756	0.014340678558936691	2.950926932550399e-13	-28.85148687350172	1.094607938682096	1	1	0.9999999999997051
Individual_419	11827	Protocol_5	0.03365181364674051	6.171594358341582e-17	-37.32398937144468	0.9455495790155316	0.028409571319861333	2.4240170073051727e-15	-33.653350310513225	1.0002474219620932	0.013528367295172063	4.7952750998527016e-9	-19.155634753229403	1.0326051293768452	1	0.9999999999999978	0.9999999952047247
Individual_420	15871	Protocol_5	0.034843425114989605	2.251273183823017e-17	-38.332450665243655	0.9790315105982041	0.027156448869006363	9.150619412857302e-22	-48.443050473478564	0.9561273440222257	0.012097536387121164	8.754556909988059e-15	-32.36920204039213	0.9233914081134106	1	1	0.9999999999999911
Individual_422	51416	Protocol_5	0.03358876614283492	1.5285480553855148e-31	-70.95581958138906	0.9437780685287056	0.02755951454800062	4.03754216028561e-45	-102.2206930540618	0.9703185263444155	0.012272444375291737	8.495271932787396e-36	-80.7535535822515	0.936741939024733	1	1	1
Individual_424	58198	Protocol_5	0.034932471906251074	6.222491384653503e-28	-62.644212233122076	0.9815335497713029	0.028420220626138356	1.152859034502834e-42	-96.56632893169203	1.0006223639501064	0.012835492628612668	2.73594130113244e-34	-77.28141761653185	0.9797187818159068	1	1	1
Individual_426	256826	Protocol_5	0.03278094896934111	4.899303062423495e-46	-104.32982131488394	0.9210799995230677	0.027384299097443405	2.5667044113778303e-93	-213.19779090263123	0.9641495208098175	0.012938721157515204	9.042525795083573e-97	-221.14881548293283	0.9875980998531119	1	1	1
Individual_427	472294	Protocol_5	0.03385603035397443	2.2930129745968366e-42	-95.87870724354003	0.9512876656333883	0.027732725802148663	7.249835167819421e-101	-230.58011565926367	0.9764169679036261	0.013021550136144013	1.6605993802037658e-130	-298.82888347961654	0.9939203430571145	1	1	1
Individual_428	24901	Protocol_7	0.04056062005541946	3.894334492693709e-18	-40.08700887112151	1.1396734101945067	0.027669571503152485	5.916521176707031e-35	-78.81272961769295	0.9741934241533342	0.011766595719047427	4.836834527236424e-22	-49.08061156240526	0.8981310774381563	1	1	1
Individual_429	75010	Protocol_5	0.0344487401679776	1.5001573935830975e-31	-70.97456785115652	0.967941642176592	0.028449540061325156	9.5152728323737e-49	-110.5737713824486	1.0016546459626998	0.012864951339821356	1.6966154200154136e-41	-93.87735347563083	0.9819673322607028	1	1	1
Individual_430	1680	Protocol_5	0.03869047619047619	1.7217403194023244e-5	-10.969572654525809	1.0871260567960113	0.030357142857142857	2.187946495703585e-5	-10.729940154522726	1.0688177424121836	0.015476190476190477	8.695687450002032e-4	-7.0466432175760705	1.181280292015025	0.999982782596806	0.9999781205350431	0.9991304312549997
Individual_434	5407	Protocol_5	0.0321805067505086	1.389449919007782e-12	-27.302113188832	0.9042087576577655	0.02718697984094692	8.979505155338221e-11	-23.133491247245136	0.9572022819588002	0.014795635287590161	6.649987509240098e-5	-9.618243986527682	1.1293342764139032	0.9999999999986104	0.9999999999102052	0.9999335001249077
Individual_435	1195	Protocol_5	0.03765690376569038	1.8761158491282167e-5	-10.883703101691726	1.0580847105732663	0.022594142259414227	9.851298408915593e-7	-13.830491401167226	0.7954971334123662	0.0100418410041841	6.937895864929761e-5	-9.575857544548649	0.766482481075729	0.9999812388415086	0.9999990148701591	0.9999306210413509
Individual_436	43419	Protocol_5	0.03390220871047237	6.658728273340932e-29	-64.8790391804571	0.9525851863555883	0.027223105092240723	1.3513919982245925e-42	-96.40743873473215	0.9584741839198516	0.01324305027752827	2.5899724760895286e-24	-54.31039498319458	1.0108272008589947	1	1	1
Individual_438	341167	Protocol_5	0.03315678245551299	4.047482039494642e-45	-102.21823421560408	0.9316401790830833	0.02762576685318334	2.3152739842342927e-96	-220.20864089517212	0.972651145049286	0.01310795006551044	7.350166069073804e-108	-246.68446713595563	1.0005151529329084	1	1	1
Individual_441	79638	Protocol_5	0.03397875386122203	8.344276157689025e-34	-76.16631734808767	0.9547359540921151	0.02717295763329064	7.712598377471031e-61	-138.41483552789882	0.9567085864749615	0.013749717471558804	8.717091092277506e-33	-73.8200224768714	1.0495005405183648	1	1	1
Individual_445	366177	Protocol_5	0.032951277660803385	2.137545019607461e-46	-105.15925629431446	0.9258658997481517	0.02719722975500919	2.2565904082871492e-104	-238.6549946661829	0.9575631621002387	0.013056527307832005	7.500804756813859e-114	-260.47969028562676	0.9965901114118667	1	1	1
Individual_449	1439	Protocol_3	0.02849200833912439	1.1027882340056394e-7	-16.020253809769446	0.8005692285466324	0.022932592077831826	4.807519374888799e-7	-14.547913941595514	0.8074133131577138	0.01250868658790827	1.553432346361085e-4	-8.769718116944	0.954774042618655	0.9999998897211765	0.9999995192480627	0.9998446567653637
Individual_451	2573	Protocol_3	0.035367275553828216	5.850051384249664e-7	-14.351644621115401	0.9937506745372011	0.03070345899727944	1.1326656966373446e-5	-11.388340260079847	1.0810108805083332	0.013602798289933929	8.719255417420812e-5	-9.347304422249886	1.038286363874607	0.9999994149948616	0.9999886733430335	0.9999128074458256
Individual_453	149260	Protocol_5	0.03355219080798606	1.0280972774605083e-39	-89.77310883633187	0.9427503737710997	0.027736835052927778	2.737394308468827e-74	-169.3842903959406	0.9765616468729681	0.012977354951092054	4.76330781374258e-67	-152.71225888484855	0.9905469740627127	1	1	1
Individual_455	15094	Protocol_5	0.033854511726513846	9.17834465254652e-19	-41.53226989958763	0.9512449951975209	0.028488140983172122	8.16363692950188e-18	-39.346841902067666	1.003013711614486	0.013316549622366503	4.6627402649342375e-11	-23.78883270789245	1.0164373235611541	1	1	0.9999999999533724
Individual_458	16480	Protocol_5	0.03495145631067961	1.785679855291235e-17	-38.564147366868625	0.9820669740854782	0.028944174757281553	1.0398817114128376e-17	-39.10483961324039	1.0190698006608456	0.014502427184466019	2.3251789934107565e-8	-17.57688369821133	1.1069540301761407	1	1	0.9999999767482104
Individual_460	4876	Protocol_5	0.038351107465135356	3.105697292477819e-7	-14.98485707936904	1.077590465081829	0.03158326497128794	1.9050582132779042e-6	-13.170996086641342	1.1119871894227031	0.01394585726004922	1.6594330605029868e-5	-11.006432856285551	1.0644716709771285	0.9999996894302703	0.9999980949417867	0.999983405669395
Individual_462	129489	Protocol_5	0.034612978708616175	2.8910699701333303e-34	-77.22626649631208	0.9725564211774845	0.028820980932743323	6.236512762056297e-59	-134.02209931271804	1.0147323784587068	0.013035856327564503	1.545689804214246e-59	-135.4170502007198	0.9950123186311306	1	1	1
Individual_463	148315	Protocol_5	0.0343862724606412	6.203678971175947e-36	-81.06792084926862	0.9661864228296038	0.02808886491588848	3.68119002210385e-70	-159.87772043410527	0.9889559543729178	0.012925193001382193	8.40245873174693e-68	-154.44726195441558	0.9865655108415063	1	1	1
Individual_471	2348	Protocol_3	0.03960817717206133	2.8925297705273097e-5	-10.450765066904314	1.1129116440427782	0.025979557069846677	1.7504945793980967e-7	-15.558197111103116	0.9146912035474545	0.010647359454855196	6.46568352878069e-6	-11.948995358048501	0.8127010264813105	0.9999710747022945	0.9999998249505422	0.9999935343164712
Individual_474	1357	Protocol_3	0.0397936624907885	5.9305295297185144e-5	-9.7327526521449	1.118123415594741	0.03316138540899042	2.0126412166222992e-4	-8.510691189999168	1.1675498334902696	0.01105379513633014	7.824858604309421e-5	-9.455541546796463	0.8437238070057997	0.9999406947047029	0.9997987358783378	0.9999217514139569
Individual_476	1092	Protocol_3	0.026556776556776556	2.3264959220250497e-7	-15.27373217884453	0.7461930330670846	0.03663003663003663	0.0010197129077796673	-6.887213921096507	1.2896745006481856	0.011904761904761904	2.0157228826521193e-4	-8.50916089761065	0.9086771477038652	0.999999767350408	0.9989802870922204	0.999798427711735
Individual_479	2518	Protocol_3	0.03733121525019857	3.651767377880272e-6	-12.52029564267129	1.0489335057690847	0.03177124702144559	3.506392238521655e-5	-10.258302743830743	1.1186056828497366	0.013105639396346307	5.5447445267693166e-5	-9.800019468966434	1.000338782142619	0.9999963482326218	0.9999649360776149	0.9999445525547325
Individual_480	2426	Protocol_3	0.039159109645507006	1.9005268262158583e-5	-10.870775334827403	1.100293732415774	0.0247320692497939	4.056972595325597e-8	-17.02024367409226	0.8707695103304731	0.016488046166529265	0.001773111568638311	-6.333244642004297	1.2585141039921628	0.999980994731738	0.9999999594302741	0.9982268884313616
Individual_485	1278	Protocol_3	0.03442879499217527	4.551335409838961e-6	-12.300085320049465	0.9673812220821133	0.01643192488262911	3.061536867298264e-8	-17.30176367924	0.578537082333024	0.010172143974960876	5.823340204055486e-5	-9.750993214534697	0.7764283609488426	0.99999544866459	0.9999999693846315	0.9999417665979596
Individual_486	3722	Protocol_3	0.03331542181622783	6.838832899898043e-9	-18.800648741701725	0.9360976321735421	0.025792584631918324	2.254731062573423e-9	-19.910235131566285	0.9081082566627524	0.01155292853304675	1.1335584728416773e-6	-13.690147648672587	0.8818221003509837	0.999999993161167	0.9999999977452689	0.999998866441527
Individual_493	53749	Protocol_3	0.03536809987162552	2.5236882589190913e-16	-35.915640061583204	0.9937738362411853	0.028651695845504102	6.755703756258378e-29	-64.86458054782801	1.0087721698310854	0.012688608160151816	1.2492351909535237e-32	-73.46019145898734	0.9685072547890944	1	1	1
Individual_494	1472	Protocol_3	0.03940217391304348	4.4746926431914224e-5	-10.01444305076031	1.1071233588440985	0.029211956521739132	1.8405046865039567e-5	-10.902867239599207	1.0284978915155605	0.012907608695652174	1.8794830330143685e-4	-8.579155649420295	0.9852233204723975	0.999955253073568	0.999981594953135	0.9998120516966985
Individual_497	3499	Protocol_3	0.03343812517862246	1.2681951436538167e-8	-18.18308598831597	0.9395453546016399	0.026293226636181766	8.770635786313414e-9	-18.5518565288306	0.925734917355811	0.010860245784509859	6.413851484529379e-7	-14.259635063461042	0.8289504016778331	0.9999999873180486	0.9999999912293642	0.9999993586148516
Individual_502	2498	Protocol_3	0.03362690152121697	1.4159050575367098e-7	-15.770326566106423	0.9448495974321187	0.02722177742193755	3.8701192355373255e-7	-14.764809947162892	0.9584274391526387	0.010008006405124099	2.3836443411649213e-6	-12.94687762199626	0.7638999240104551	0.9999998584094942	0.9999996129880765	0.999997616355659
Individual_503	9146	Protocol_7	0.041985567461185216	1.7617865598577973e-9	-20.156937450162577	1.1797116213228864	0.032363874917996936	1.9912238525860913e-9	-20.03451638395504	1.1394709933126892	0.012027115678985349	3.6254199582526953e-10	-21.737880797428968	0.9180162743039268	0.9999999982382137	0.9999999980087759	0.999999999637458
Individual_511	1633	Protocol_3	0.03368034292712799	1.2277152002780055e-6	-13.61035444901906	0.9463511955151109	0.029393753827311696	1.5394690160630213e-5	-11.081472507955684	1.0348986317509996	0.010410287813839559	2.8256147287638298e-5	-10.474171264395205	0.7946056135463072	0.9999987722847998	0.9999846053098391	0.9999717438527125
Individual_522	40524	Protocol_7	0.03580594215773369	1.1833472157227637e-38	-87.32988648742663	1.006076340755526	0.02783535682558484	8.413060190576859e-49	-110.69688427369269	0.9800304126631251	0.013078669430460961	7.560557859380477e-24	-53.23909725346473	0.9982801948419723	1	1	1
Individual_523	45308	Protocol_7	0.037366469497660454	1.873364861446363e-34	-77.66015695674811	1.0499240805772072	0.028957358523880993	1.228367967244062e-45	-103.4106427522996	1.019533976216484	0.013176480974662312	2.719553481959881e-25	-56.5641596190633	1.0057460405017533	1	1	1
Individual_525	1505	Protocol_5	0.046511627906976744	0.002117274826381452	-6.155505957042142	1.30688499135406	0.026578073089700997	2.73117325499599e-6	-12.81077654617761	0.9357638237261253	0.012624584717607974	1.571785697178697e-4	-8.757970821288632	0.963620417099913	0.9978827251736189	0.9999972688267451	0.9998428214302821
Individual_529	314175	Protocol_7	0.0363077902442906	6.710886891925618e-59	-133.9487893697458	1.020177281999137	0.02850640566563221	6.452860206729983e-127	-290.563783334824	1.0036567766342979	0.0130882469961009	7.463233505273852e-103	-235.15627581233434	0.9990112397042944	1	1	1
Individual_530	379238	Protocol_7	0.037364399137217265	3.784402635092042e-53	-120.70612187853273	1.0498659075329244	0.029406335862967318	1.4943575561977756e-116	-266.6981744011221	1.0353416214950502	0.013020847067013328	2.3694952367703768e-116	-266.23719383511144	0.9938666785775205	1	1	1
Individual_531	105648	Protocol_7	0.03655535362713918	1.5817914173490244e-48	-110.06552645050193	1.0271333246923906	0.027676813569589582	9.079366666750444e-91	-207.3292390226355	0.9744484036530889	0.012749886415265789	4.081853995829234e-55	-125.23562881872728	0.9731845553952461	1	1	1
Individual_532	84990	Protocol_7	0.03785151194258148	8.113023355785473e-40	-90.00993312754305	1.063552816443102	0.029109306977291447	2.8265912926480067e-66	-150.93154464216363	1.0248837946661793	0.012413225085304153	4.581717402739328e-51	-115.90976583609316	0.9474875730029008	1	1	1
Individual_543	217591	Protocol_7	0.03620554158949589	3.5777264513046873e-57	-129.972622771458	1.017304296503884	0.028686848261187274	1.2031746772439266e-109	-250.7968115085326	1.0100098200851833	0.013212862664356522	3.08212182192404e-79	-180.77860408350693	1.0085230141434318	1	1	1
Individual_544	272665	Protocol_7	0.03856380540223351	1.5306264612844552e-44	-100.88806698831628	1.0835668575280684	0.02934003264078631	2.600505226798255e-107	-245.42089920621342	1.033007210098706	0.012997634459868337	1.3687196471973057e-97	-223.03687828164925	0.992094886262813	1	1	1
Individual_546	1332	Protocol_7	0.03228228228228228	9.750163674874958e-8	-16.14339657441521	0.9070684493294509	0.02702702702702703	2.560064473975661e-6	-12.875475554575448	0.9515706450728504	0.013513513513513514	3.379838463989899e-4	-7.992174414366469	1.0314713568530363	0.9999999024983633	0.9999974399355258	0.9996620161536008
Individual_547	2029	Protocol_7	0.03548546081813701	3.724434175503181e-8	-17.10576576560813	0.9970714473218752	0.029078363725973385	1.2144935819002953e-6	-13.621182158585132	1.0237943411503363	0.009364218827008379	5.0332194739034345e-6	-12.199445690914013	0.714760338952868	0.9999999627556584	0.9999987855064182	0.9999949667805262
Individual_548	1809	Protocol_7	0.0326147042564953	1.0418171334266198e-8	-18.379714301356007	0.9164088510406994	0.040353786622443336	0.009870271566574421	-4.608308605954651	1.4207807143956708	0.011608623548922056	4.920600744639997e-5	-9.919445632132716	0.8860732385570029	0.9999999895818288	0.990129728433426	0.9999507939925538
Individual_549	1951	Protocol_7	0.038954382368016405	7.722741011360838e-7	-14.073925524378655	1.0945412997808992	0.028190671450538187	7.302143054759243e-7	-14.129927046527289	0.9925403704373401	0.015889287544848796	0.0011624492824697926	-6.75606292398677	1.2128115287651795	0.9999992277258987	0.9999992697856946	0.9988375507175302
Individual_550	1761	Protocol_7	0.04315729699034639	2.4390086739635784e-5	-10.621309398997955	1.2126349096380091	0.03577512776831346	3.296918214605542e-4	-8.017022468016282	1.259574772098134	0.01192504258943782	6.762005742495674e-5	-9.601538289110772	0.9102251496590679	0.9999756099132604	0.9996703081785391	0.999932379942575
Individual_551	2043	Protocol_7	0.03622124326970142	6.483067817897764e-8	-16.55148685210158	1.0177454827431764	0.028389623103279492	6.525792977868636e-7	-14.242332523378852	0.9995450828812222	0.012726382770435633	8.151427414811936e-5	-9.41465089253486	0.9713905484998736	0.9999999351693217	0.9999993474207021	0.9999184857258521
Individual_553	62841	Protocol_7	0.03655256918254006	4.0010809497973024e-42	-95.32200934368826	1.0270550872919897	0.02932798650562531	1.4143075419955955e-53	-121.69036988698403	1.0325830884002918	0.012682802628856956	1.5678144029213437e-37	-84.74596589134106	0.9680641250851891	1	1	1
Individual_554	87690	Protocol_7	0.03886418063633253	1.927545817941407e-35	-79.93423065796175	1.0920068090602655	0.030094651613638956	7.079048476771136e-58	-131.59279589091724	1.0595759208216253	0.013319648762686737	2.7169940871175827e-40	-91.1038775655741	1.016673877472022	1	1	1
Individual_557	2455	Protocol_3	0.033808553971486764	1.8384222523402004e-7	-15.509187734888446	0.9499536729414747	0.028513238289205704	1.5389221735307837e-6	-13.384426734968518	1.0038973404230886	0.011405295315682282	1.087098292425441e-5	-11.429402564462885	0.8705534221586523	0.9999998161577746	0.9999984610778265	0.9999891290170758
Individual_564	3814	Protocol_7	0.03618248557944415	1.5129316477099674e-10	-22.611801672665724	1.0166564681036958	0.02595700052438385	7.991589407029006e-11	-23.25004635832497	0.9138970301263374	0.014420555846879917	9.795822345411966e-5	-9.23087149844448	1.1007048826407597	0.9999999998487068	0.9999999999200839	0.999902041776546
Individual_567	95650	Protocol_7	0.038829064296915836	2.3570706616010097e-36	-82.03564374481518	1.0910201091961635	0.028531102979613174	7.507561277859965e-77	-175.28314147748037	1.004526322477166	0.013643491897543126	1.7746877702272287e-38	-86.92460903041663	1.0413924613831438	1	1	1
Individual_568	58142	Protocol_7	0.03715042482198755	1.5405835447438287e-38	-87.06607226396387	1.0438536513790815	0.0298579340235974	4.469672180256106e-47	-106.72418430253433	1.0512415409569558	0.01277905816793368	2.149196188699506e-34	-77.52279925528435	0.9754112026158998	1	1	1
Individual_569	252394	Protocol_7	0.03817444154773885	2.0741679087016076e-46	-105.18935421232324	1.0726265013093492	0.028954729510210227	5.1032217340290764e-111	-253.95707326950046	1.0194414136038037	0.01293216162032378	4.268099497256833e-95	-217.2944151888821	0.9870974177233015	1	1	1
Individual_570	13934	Protocol_7	0.03796469068465624	1.4896049229245914e-18	-41.04802074149417	1.0667329158292955	0.029567963255346635	2.75792922460794e-18	-40.43205155670452	1.0410322171300799	0.012774508396727429	1.0666085339715895e-11	-25.263952002673047	0.975063923673618	1	1	0.9999999999893339
Individual_574	811281	Protocol_5	0.03444552504002929	3.2087599880288248e-40	-90.93751915381587	0.9678513034236819	0.027756104235154035	4.228670852133898e-108	-247.23730231902968	0.9772400784349276	0.013115061242652052	4.19975295857831e-157	-360.0708338958919	1.0010579411225045	1	1	1
Individual_575	671024	Protocol_5	0.033901917070030284	9.321090996552571e-43	-96.77887931718148	0.9525769918344806	0.028200183599990464	2.1537612894689173e-98	-224.88612336279706	0.9928752752783824	0.013395944109301604	3.095199082812308e-133	-305.1139651401298	1.0224974158594085	1	1	1
Individual_577	2495225	Protocol_5	0.03465739562564498	6.288481445246091e-40	-90.26468410184613	0.9738044489253685	0.028076826739071626	1.658760221394025e-110	-252.7782897605933	0.9885321128727905	0.013122263523329559	2.1565556296937317e-203	-466.65626154473085	1.0016076831429965	1	1	1
Individual_578	107905	Protocol_7	0.040100088040405914	2.4057524769446537e-31	-70.50227514796804	1.126733369057633	0.030777072424818128	2.320007845208019e-57	-130.40577973343292	1.0836026704473067	0.012853899263240813	2.3542334465741663e-54	-123.48337984758997	0.9811237396291361	1	1	1
Individual_580	118189	Protocol_5	0.034757887789895844	3.587032026064413e-33	-74.70798294192288	0.9766280805013435	0.027718315579284027	8.420726219976333e-68	-154.44509024965677	0.9759096111361492	0.013715320376684801	2.1156005317553918e-44	-100.56440538017867	1.0468750487773744	1	1	1
Individual_581	455811	Protocol_5	0.030979945635362025	6.390923319035043e-58	-131.69505664133183	0.870475358652116	0.025894504520513985	1.2408555138585335e-130	-299.1202610169706	0.9116966637058113	0.013731568566796326	6.854202218116265e-100	-228.3336473727229	1.0481152549372292	1	1	1
Individual_582	33194	Protocol_7	0.037476652407061516	5.338708438991081e-30	-67.40256903146089	1.0530200029751067	0.029372778212930047	9.449710192701057e-35	-78.34449418119524	1.0341601199314057	0.014008555763089715	2.5728165948221123e-15	-33.5937751448271	1.0692573775174121	1	1	0.9999999999999973
Individual_583	91884	Protocol_7	0.03749292586304471	2.493393451097148e-42	-95.79492929131972	1.0534772549858173	0.02875364590135388	7.149202582592895e-73	-166.1217109649891	1.0123616390062624	0.013016411997736276	6.85116860069396e-46	-103.9944950413608	0.993528154705075	1	1	1
Individual_585	704898	Protocol_7	0.03723091851587038	5.251573320867657e-56	-127.28623749579289	1.046115365388415	0.029126199818980902	7.189940941709747e-138	-315.78405987542766	1.0254785597599305	0.012943716679576335	2.975331221634583e-157	-360.41550423226164	0.9879794024590871	1	1	1
Individual_586	3338	Protocol_7	0.04493708807669263	5.3001954264478725e-5	-9.84512876881833	1.2626435281955792	0.029658478130617137	8.223367668360586e-8	-16.313700844536786	1.0442190751653238	0.012582384661473937	1.1092708538645693e-5	-11.40921146113194	0.9603993340620841	0.9999469980457353	0.9999999177663235	0.9999889072914612
Individual_587	563179	Protocol_7	0.03721196990654836	1.6163842320462227e-55	-126.16198841548045	1.0455829468461204	0.028873590812157412	5.971419385490864e-138	-315.969758181019	1.0165846730836836	0.013018951345842085	2.709853958885381e-140	-321.3650182754371	0.9937219803029554	1	1	1
Individual_588	1104690	Protocol_2	0.037165177561125744	1.9413200074401417e-161	-370.052831814138	1.0442681742463444	0.029114955326833773	2.3504739814624216e-266	-611.6330177343583	1.02508266240003	0.013237197765889074	4.074308295719262e-178	-408.4554455640371	1.0103804851980052	1	1	1
Individual_589	902641	Protocol_2	0.03721856197535897	1.0227321894406463e-157	-361.4833819367716	1.0457681709756175	0.029101270604814097	3.529428324687128e-256	-588.2006478963261	1.0246008491489136	0.013189075169419515	8.938894811323686e-170	-389.2490538503387	1.0067073412871999	1	1	1
Individual_590	27934	Protocol_2	0.037123219016252595	4.7022677470817634e-43	-97.46311410701425	1.0430892219064383	0.02989188802176559	3.024857614151844e-32	-72.57585895513634	1.052436997190725	0.01360349395002506	1.4133168942470337e-15	-34.19283704583156	1.038339462830507	1	1	0.9999999999999982
Individual_591	227615	Protocol_2	0.037866572941150624	5.499416943074602e-115	-263.0926436180464	1.0639760007922756	0.029527930936010367	2.8001821791019073e-146	-335.1477390981011	1.0396227546725005	0.013487687542560904	6.21147233143863e-77	-175.47265420228882	1.0295000894047968	1	1	1
Individual_592	248973	Protocol_2	0.03882348688411996	3.115738246444108e-105	-240.63496864296147	1.090863394899083	0.029645784884304725	2.861537167390006e-150	-344.33640499754557	1.0437721699038056	0.013154036783104995	2.209276877672262e-91	-208.7425782051448	1.0040329004885402	1	1	1
Individual_593	2235	Protocol_3	0.033109619686800894	1.7250197998963605e-7	-15.572856949838087	0.9303149983196015	0.021029082774049218	2.6906524402806406e-9	-19.73348212719552	0.740394340841918	0.009843400447427294	3.99845595063583e-6	-12.429598285243424	0.7513357355511155	0.99999982749802	0.9999999973093479	0.9999960015440494
Individual_595	2513	Protocol_3	0.03183446080382014	2.6648831914901434e-8	-17.440520491231627	0.8944855491957754	0.0238758456028651	1.2476604085107876e-8	-18.199410607121852	0.8406234906731905	0.01432550736171906	1.9528426393213596e-4	-8.540858993817688	1.0934499381840384	0.9999999733511679	0.9999999875233959	0.999804715736068
Individual_596	1278	Protocol_3	0.028951486697965573	2.907649643747969e-7	-15.050750287922046	0.8134796640235953	0.028951486697965573	2.3089011434272988e-5	-10.676130659823546	1.0193272403010425	0.010172143974960876	5.823340204055486e-5	-9.750993214534697	0.7764283609488426	0.9999997092350356	0.9999769109885658	0.9999417665979596
Individual_597	1164	Protocol_3	0.029209621993127148	5.460351282272202e-7	-14.4205819798233	0.8207327565977818	0.02577319587628866	6.327840274498705e-6	-11.97054524102882	0.9074256151467902	0.010309278350515464	8.260826992221246e-5	-9.401318150643215	0.7868956743002544	0.9999994539648717	0.9999936721597256	0.9999173917300778
Individual_598	4351	Protocol_3	0.03263617559181797	7.335722291661797e-10	-21.03309505052245	0.9170121532070663	0.0266605378074006	1.5661663625255728e-9	-20.27463500940198	0.9386672508969602	0.01172144334635716	4.656473267935279e-7	-14.579836833154127	0.894684647382983	0.9999999992664277	0.9999999984338337	0.9999995343526732
Individual_599	38531	Protocol_3	0.03405050478835223	6.773611967597342e-18	-39.533497203748325	0.9567520136024324	0.026498144351301548	1.0040030072270473e-33	-75.98131305229239	0.9329496836032563	0.012042251693441645	2.2073568412895632e-29	-65.98317189649222	0.919171589341202	1	1	1
Individual_600	71860	Protocol_7	0.03313387141664347	1.5290833382123878e-60	-137.7304371491371	0.9309964240871328	0.026969106596159198	4.2922317215044165e-79	-180.4474155340516	0.9495313759475899	0.01305315892012246	1.4257688336204474e-37	-84.8409372401891	0.99633300614922	1	1	1
Individual_602	67619	Protocol_7	0.03781481536254603	1.6095185579047077e-37	-84.71971333885973	1.0625217149349315	0.029015513391206612	1.1717078352349474e-58	-133.39147302091928	1.021581499407245	0.012422543959537999	1.5087615811253687e-42	-96.29728473637604	0.948198872239825	1	1	1
Individual_603	9673	Protocol_7	0.03969812881215755	8.334869995024929e-13	-27.81315829031816	1.115439107683151	0.02832626899617492	2.455921520864925e-16	-35.9428594321756	0.9973145042642982	0.011578620903545953	2.649098646295621e-11	-24.354216574241743	0.883783170226193	0.9999999999991669	0.9999999999999996	0.9999999999735092
Individual_604	112146	Protocol_7	0.037451179712160935	1.5780897704571677e-44	-100.8575289821763	1.052304270498026	0.02933675744119273	1.924140836082307e-74	-169.73681733236785	1.032891896498476	0.012929573948246037	1.0364983762421613e-54	-124.30374693536375	0.9868999036107466	1	1	1
Individual_605	3957	Protocol_7	0.04169825625473844	3.805615807354899e-7	-14.781617450560379	1.1716387431964945	0.030326004548900682	5.4881529609448074e-8	-16.718088927143388	1.0677214213099457	0.013393985342431134	1.6898501398563778e-5	-10.988268715964091	1.022347905377207	0.9999996194384191	0.9999999451184702	0.9999831014986013
Individual_606	89539	Protocol_5	0.036006656317358915	9.279917769616548e-27	-59.94194482511308	1.0117160126950047	0.0279878041970538	2.648260925373228e-57	-130.2734471306679	0.9853977970766351	0.012854733691464055	1.0423718108233968e-47	-108.18000066682887	0.9811874306011963	1	1	1
Individual_607	48376	Protocol_5	0.03249545229039193	9.837272568974789e-35	-78.30429976009806	0.9130581060398651	0.026335372912187863	4.8189349662325427e-51	-115.85928680041192	0.9272188082405329	0.013043658012237473	5.350746672135123e-28	-62.79514648777857	0.9956078124875077	1	1	1
Individual_608	113335	Protocol_5	0.03298186791370715	1.4628084123520903e-40	-91.72304556162932	0.9267254255097873	0.028120174703313187	1.3854950833319807e-62	-142.43421822897594	0.9900583129337401	0.013120395288304583	1.1989344747060852e-52	-119.55299161109158	1.0014650828552027	1	1	1
Individual_609	406472	Protocol_5	0.035731858529000765	5.990969198896475e-33	-74.19505486694403	1.0039947369318598	0.027797732685154206	3.358879286421968e-97	-222.1391466477938	0.9787057376426692	0.012775787754138046	4.880759737846023e-131	-300.0533462904876	0.9751615755924109	1	1	1
Individual_610	27731	Protocol_5	0.03454617575997981	7.257849200159612e-23	-50.9773736073396	0.9706793901020365	0.028776459557895494	1.5055116190789501e-25	-57.15549453818707	1.013164864823518	0.01283761854963759	3.525590928201209e-19	-42.4890687054665	0.9798810509875729	1	1	1
Individual_611	681256	Protocol_5	0.03362172223070329	3.062398033209499e-44	-100.1945458117	0.9447040695857974	0.02786324083751189	3.6453296305705e-104	-238.17540287638198	0.9810121561301409	0.013014197306152166	1.4379169878049999e-152	-349.62973860499716	0.9933591097760129	1	1	1
Individual_613	130928	Protocol_5	0.034446413295857264	4.882672237922481e-35	-79.00478559506088	0.9678762616601982	0.028160515703287304	4.5544083431106134e-66	-150.45452050707476	0.9914786434543655	0.012640535256018576	2.768266282772317e-67	-153.25497999704908	0.9648379038386851	1	1	1
Individual_614	425906	Protocol_5	0.0342422975961832	3.352119597520525e-40	-90.89381085832726	0.9621410131555171	0.02780190934149789	5.552420599926513e-98	-223.93910513661044	0.9788527898348038	0.01307330725559161	3.353378699047226e-122	-279.7054129408187	0.9978709060376474	1	1	1
Individual_620	3364	Protocol_5	0.03180737217598097	4.2704886402221425e-10	-21.574122673170923	0.8937244121908487	0.02348394768133175	1.3405507639316903e-10	-22.732770382428814	0.8268255040273311	0.0133769322235434	2.9827741674264418e-5	-10.42004184064515	1.0210462599050567	0.9999999995729509	0.9999999998659446	0.9999701722583259
Individual_622	11699	Protocol_5	0.030857338234037097	2.9610471022953825e-21	-47.26874399631858	0.8670303325407759	0.028634926062056587	8.358777980835752e-15	-32.41546415303978	1.0081817373859288	0.013676382596803146	1.0964206827323406e-8	-18.328629783498197	1.0439029716334687	1	0.999999999999992	0.9999999890357932
Individual_623	6002	Protocol_5	0.03382205931356214	8.617503718044604e-12	-25.47722566505833	0.9503331464119951	0.030989670109963344	1.5483885012505238e-7	-15.680880782639495	1.091087833953908	0.01432855714761746	1.5303147573255264e-5	-11.08743672371727	1.0936827249271448	0.9999999999913824	0.9999998451611503	0.9999846968524269
Individual_624	594243	Protocol_5	0.034649125021245515	8.81918026614393e-39	-87.6238897014148	0.9735720612570481	0.02774959065567453	3.421098912630899e-104	-238.23888785243557	0.9770107475869269	0.01318315907802027	9.333979115973798e-137	-313.22049633007356	1.0062557726543093	1	1	1
Individual_625	28348	Protocol_5	0.03569916748977	4.0884693556931794e-20	-44.64353120053353	1.003076183218627	0.029420064907577256	2.3798451372020773e-23	-52.092421721699196	1.0358249952609715	0.011041343304642303	3.414696499164847e-28	-63.2442939876253	0.8427733726340492	1	1	1
Individual_626	1088165	Protocol_5	0.03494414909503614	5.447133139653759e-38	-85.80314409292193	0.9818616557407378	0.02802240469046514	2.0847253127867548e-106	-243.33938275526393	0.9866160151885401	0.013053167488386412	1.6807897013742696e-175	-402.43312753064475	0.9963336601552145	1	1	1
Individual_627	1460548	Protocol_5	0.034315886913678977	2.032105018079617e-41	-93.69691660224932	0.9642087278085404	0.027407521012661	7.72455766563164e-120	-274.2658065982535	0.9649671206450247	0.01283148516858056	5.467607944558973e-203	-465.72593266147106	0.9794128968783796	1	1	1
Individual_628	18450	Protocol_5	0.038211382113821135	5.229838713665377e-12	-25.976640677009318	1.0736644583441282	0.02867208672086721	7.771699980694588e-20	-44.00121293169772	1.0094900940927318	0.013821138211382113	4.686176971514076e-11	-23.78381891750703	1.0549520056269266	0.9999999999947704	1	0.9999999999531379
Individual_629	97911	Protocol_5	0.034745840610350215	3.772907535839706e-32	-72.35487704192862	0.9762895785214124	0.027259449908590454	1.3514347287924577e-66	-151.66944934742	0.9597538163523934	0.013032243568138412	1.7126738107587844e-48	-109.98602868237666	0.9947365607489567	1	1	1
Individual_630	1345608	Protocol_5	0.034567273678515587	4.599570667515993e-40	-90.57744075377128	0.9712721999933258	0.027861011527874388	5.7774771925296485e-111	-253.83297820681705	0.9809336663425774	0.013243084167157151	9.31486816567576e-174	-398.41819432991707	1.0108297876164245	1	1	1
Individual_631	130390	Protocol_5	0.035838637932356775	3.470467925174866e-29	-65.53067826320627	1.0069950275239414	0.02837640923383695	1.0709596784442325e-63	-144.99430571637944	0.9990798474612563	0.013482629035969015	9.042958803764339e-52	-117.53243841353631	1.0291139792601058	1	1	1
Individual_632	402904	Protocol_5	0.03436550642336636	1.8090210663779e-39	-89.20803277510574	0.9656029381470493	0.027986815717888133	3.7660410193490154e-94	-215.1169744192442	0.9853629945896145	0.012819430931437762	9.494067956459422e-129	-294.78280981829613	0.9784928104531079	1	1	1
Individual_635	7398	Protocol_5	0.0332522303325223	9.895584845200933e-14	-29.944102619484756	0.9343220761383649	0.030143281968099487	2.638487841348876e-9	-19.753059868622902	1.0612881038788982	0.013517166801838334	4.785445950208301e-7	-14.552515954315618	1.0317502082606742	0.999999999999901	0.9999999973615123	0.9999995214554048
Individual_636	41448	Protocol_5	0.0352248600656244	2.223689200756017e-24	-54.462874613095906	0.9897490802596977	0.02830052113491604	1.6295377211262846e-35	-80.1021818868679	0.9964079706332459	0.014162323875699672	2.937232993479528e-17	-38.06647860139653	1.0809943253952468	1	1	1
Individual_637	44435	Protocol_5	0.034927422077191406	7.525737127456588e-26	-57.84888365487065	0.9813916595364528	0.029211207381568582	5.522147562171351e-32	-71.97395614006322	1.0284715157031328	0.013232811972544166	7.944463040193404e-25	-55.492152111766494	1.0100457225022914	1	1	1
Individual_638	3362	Protocol_5	0.03301606186793575	2.04254254150198e-9	-20.00907045921601	0.92768620816968	0.028851873884592504	2.157577925662331e-7	-15.349109173377972	1.0158200610251218	0.013682331945270671	4.549504037025675e-5	-9.99786174472481	1.0443570787411467	0.9999999979574574	0.9999997842422073	0.9999545049596298
Individual_639	71052	Protocol_5	0.03453808478297585	8.038153536572809e-31	-69.2959384856306	0.9704520496091814	0.028640995327365873	6.275851924825825e-46	-104.082205037011	1.0083954247700313	0.012751224455328492	4.844693654937666e-41	-92.82810479852722	0.973286686495172	1	1	1
Individual_640	74913	Protocol_5	0.031142792305741327	6.975756463881421e-45	-101.67388840930222	0.875051028844446	0.026924565829695782	6.029389298441843e-61	-138.66104494423357	0.9479631795701915	0.013415562051980297	4.054749890852305e-35	-79.19058924832441	1.0239948314599643	1	1	1
Individual_641	153796	Protocol_5	0.03405160082186793	1.321362055837537e-37	-84.91698537570052	0.9567828099820936	0.0275299747717756	1.6487499897179881e-77	-176.79903474172838	0.9692784865394588	0.012978230903274468	1.8960124515876677e-68	-155.93603335249077	0.9906138345120866	1	1	1
Individual_642	9167	Protocol_5	0.02694447474637286	6.311806484968133e-24	-53.41962030705851	0.7570865873879935	0.02650812697720083	5.488515963468654e-16	-35.13870358523341	0.9333011530326167	0.015272171921021054	4.756888888639098e-5	-9.953284035216509	1.1657077841166636	1	0.9999999999999996	0.9999524311111135
Individual_643	248356	Protocol_5	0.035654463753643964	3.3257440097760695e-32	-72.481029564394035	1.0018200964199149	0.028032340672260788	1.202799310277353e-83	-190.9299111198046	0.9869658423669886	0.012860571115656557	4.2175317184295485e-97	-221.91150396434182	0.9816329946542713	1	1	1
Individual_644	134203	Protocol_5	0.03415720960038151	1.996504263663442e-36	-82.20166556469782	0.9597502083253783	0.02834511896157314	9.118491342646435e-65	-147.45772667716605	0.9979781759924409	0.013077203937318838	2.5630398001469937e-60	-137.2139116036467	0.9981683353911897	1	1	1
Individual_647	482254	Protocol_5	0.03443828356011562	1.7753511586542266e-39	-89.2268203875458	0.967647832123273	0.027468927162864382	1.886479085074943e-105	-241.13672259064273	0.967129115373562	0.013007668158273441	2.3600214668799785e-132	-303.0825615600823	0.9928607472284173	1	1	1
Individual_648	1015288	Protocol_5	0.03430258212448094	3.4329312755793856e-41	-93.1725743172458	0.9638348894782455	0.027679830747531733	8.482653306204907e-112	-255.75150712458648	0.9745546327976353	0.012850540930258213	1.0358269015640923e-183	-421.3378719714654	0.98086740183254	1	1	1
Individual_649	695334	Protocol_5	0.03452297744680973	1.2327918436503793e-39	-89.59153723788337	0.9700275632649424	0.027910327986262716	1.2317576384430664e-103	-236.95782245467066	0.9826700058250651	0.01302683314781098	4.0901928665705797e-153	-350.88692710350534	0.9943235894228319	1	1	1
Individual_651	1872	Protocol_5	0.034722222222222224	7.388218382767741e-7	-14.118208291117543	0.9756259484066768	0.020833333333333332	1.01290836645568e-8	-18.40785497024385	0.7335023722436554	0.011217948717948718	3.1220323406584955e-5	-10.374410063164555	0.8562534661055654	0.9999992611781618	0.9999999898709167	0.9999687796765936
Individual_652	71248	Protocol_5	0.0354115203233775	1.2330526104962679e-27	-61.960304618876094	0.9949938652805035	0.027720076353020436	4.585950505605573e-53	-120.51401253680464	0.9759716046583559	0.014610936447338872	6.892357681002491e-21	-46.42387373755789	1.115236420725028	1	1	1
Individual_653	799188	Protocol_5	0.03487414725946836	4.803199218214312e-38	-85.92895133408025	0.9798947422529163	0.027963382833576078	2.1815147238716778e-104	-238.68883020839652	0.9845379669305072	0.013104551119386177	7.480792020080884e-157	-359.49352092864666	1.0002557151806795	1	1	1
Individual_654	39350	Protocol_5	0.03349428208386277	3.117007611885177e-29	-65.63809425399019	0.9411232528589581	0.028132147395171538	2.964916749958828e-35	-79.50362930032165	0.9904798488319918	0.012630241423125793	1.6155282862505678e-26	-59.387550402430655	0.964052187098881	1	1	1
Individual_655	2259723	Protocol_5	0.03380458578330176	2.276498478624211e-44	-100.49110558424151	0.9498421746814649	0.027548066732072912	6.885313316710327e-120	-274.3808205209928	0.9699154703376963	0.013108686330138694	2.6394114636130547e-201	-461.84904772994724	1.0005713511876666	1	1	1
Individual_656	1180922	Protocol_5	0.03420462994168963	7.789650789772359e-42	-94.65577787488589	0.9610826263706983	0.027837570982672862	2.335066407478193e-110	-252.4363198985951	0.9801083689580012	0.013107554944357036	3.4796637461894046e-176	-404.00804070249234	1.000484993777644	1	1	1
Individual_657	82732	Protocol_5	0.03375960934100469	5.827710659873901e-35	-78.82785401424668	0.9485784253773103	0.02861045302905768	6.523839538627465e-50	-113.25379156079666	1.0073200880534154	0.01244983803123338	4.931622384364453e-50	-113.53358663173438	0.9502821981740853	1	1	1
Individual_658	8003	Protocol_5	0.03536173934774459	6.889407301389576e-12	-25.701036057616665	0.9935951180674469	0.02998875421716856	6.767927708495847e-10	-21.113655988385606	1.0558474732284031	0.01474447082344121	1.329229269816243e-5	-11.228312894707212	1.1254289501487833	0.9999999999931104	0.9999999993232072	0.9999867077073021
Individual_659	1907	Protocol_5	0.02831672784478238	5.002738689232989e-9	-19.113280331616597	0.7956441924289793	0.02779234399580493	2.0550789613172404e-6	-13.09519423167453	0.9785160120544623	0.011536444677503933	3.732408991408271e-5	-10.195834272793741	0.8805639061126078	0.9999999949972613	0.9999979449210388	0.9999626759100858
Individual_660	25231	Protocol_5	0.036978320320240975	3.061635104762865e-16	-35.722412366691756	1.0390178543881246	0.0306369149062661	2.633572022166772e-17	-38.175605472872434	1.0786679885747135	0.013118782450160517	1.203358865518644e-16	-36.65624478657062	1.0013419767253882	1	1	1
Individual_661	74015	Protocol_5	0.03649260285077349	5.263793307884243e-24	-53.60119030382454	1.0253701516640856	0.02762953455380666	7.119833056415129e-55	-124.67929583665622	0.9727837986818513	0.014051205836654732	1.166882301342007e-27	-62.01546201836916	1.0725128098819114	1	1	1
Individual_662	23543	Protocol_5	0.03427770462557873	5.0895387697343865e-22	-49.02968483439578	0.9631358808345843	0.02658964448031262	1.2302708846739556e-30	-68.87031841324219	0.9361712305643869	0.014144331648473008	9.99182042623396e-12	-25.329254315010783	1.079620998835005	1	1	0.999999999990008
Individual_663	10186	Protocol_5	0.03524445317101905	1.7001091219427045e-13	-29.402913770542245	0.9902996078702447	0.0281759277439623	2.437361094182127e-14	-31.345275366652775	0.9920212723373845	0.013744354997054781	6.404881076553592e-8	-16.56362031201004	1.049091228843261	0.9999999999998304	0.9999999999999756	0.9999999359511891
Individual_664	1676525	Protocol_5	0.03371080061436602	1.0529073755447579e-44	-101.26218882490072	0.94720699644305	0.027515843784017537	8.578297111420356e-119	-271.85839064435214	0.9687809611134098	0.013107469318978243	5.757104730709113e-191	-438.0433180644448	1.0004784580883463	1	1	1
Individual_665	199450	Protocol_5	0.03364251692153422	1.0076090061642847e-40	-92.09582351607175	0.9452883593767535	0.026999247931812485	1.229403660542374e-91	-209.32871423946867	0.9505925955253952	0.013050889947355227	9.17714728188798e-80	-181.99009103679214	0.9961598179982228	1	1	1
Individual_666	22285	Protocol_5	0.03414853040161544	8.348906505348636e-22	-48.53474147302519	0.9595063399613846	0.027327798967915637	5.6148104038926986e-27	-60.44438968922199	0.9621602578158643	0.013237603769351581	9.596619260551326e-15	-32.277365518819146	1.0104114749877398	1	1	0.9999999999999902
Individual_667	169125	Protocol_5	0.034164079822616406	1.4895400342165247e-37	-84.79718107034866	0.9599432480173884	0.027500369549150038	1.395917630796313e-80	-183.87325544065183	0.9682361424901795	0.01309090909090909	1.3898735633900085e-70	-160.85174372816778	0.9992144344205413	1	1	1
Individual_668	209143	Protocol_5	0.035946696757720796	1.9950406538105877e-30	-68.38688836183725	1.0100312673505507	0.027469243531937478	7.687208771832758e-87	-198.28534534140576	0.9671402541319118	0.01315367953983638	1.3129888949600039e-79	-181.63191620900557	1.004005632509814	1	1	1
Individual_669	56874	Protocol_5	0.034321482575517814	7.059009434866315e-30	-67.12324805483628	0.9643659548677286	0.0278510391391497	6.4984352100243945e-46	-104.04735286672562	0.9805825573448257	0.012905721419277701	4.925751296636381e-33	-74.39083125827327	0.9850792667797151	1	1	1
Individual_670	7893	Protocol_5	0.036488027366020526	1.4726400687062483e-10	-22.63879417471323	1.0252415895685214	0.02787279868237679	1.2235954722925772e-12	-27.429227482956183	0.9813486698204741	0.012669453946534905	1.8809166111634578e-8	-17.788921507990178	0.9670452351086366	0.9999999998527356	0.9999999999987765	0.999999981190834
Individual_671	360158	Protocol_5	0.03179715569277928	1.6044534345561675e-52	-119.26164167632238	0.8934373491667933	0.02653835261190922	2.525387603601073e-114	-261.5683060439981	0.9343653406211531	0.013355249640435586	3.673954533718702e-102	-233.5624108738209	1.0193912526121027	1	1	1
Individual_672	47344	Protocol_5	0.035125887124028386	1.0096567263632053e-25	-57.55501692665645	0.9869681358433748	0.02950743494423792	1.6541377311272853e-31	-70.87685801814072	1.0389011294603447	0.012504224400135181	1.0781939320118628e-31	-71.30485052668317	0.9544334488217686	1	1	1
Individual_674	569591	Protocol_5	0.0324232651147929	2.377444124127426e-50	-114.26322863648535	0.911029788808155	0.027268689287576524	1.49759163337431e-111	-255.18308708230265	0.9600791174598017	0.01312345173993269	4.306509476410347e-137	-313.99403003044955	1.0016983783859945	1	1	1
Individual_676	70688	Protocol_5	0.03605986871887732	2.8283517106851475e-25	-56.524933217263666	1.0132111762063183	0.029453372566772294	9.546204205256637e-40	-89.84726010969766	1.0369976951185766	0.013425192394748755	1.7249836292536485e-33	-75.44009050865296	1.0247299047414176	1	1	1
Individual_677	110516	Protocol_5	0.034483694668645266	6.127927679847518e-34	-76.47503653102036	0.9689237946911031	0.028366933294726556	1.6763588712841118e-59	-135.33589638383214	0.9987462175180543	0.013165514495638641	5.824004154328711e-51	-115.66985171849026	1.0049089814358683	1	1	1
Individual_678	236678	Protocol_5	0.03397865454330356	8.281626644589825e-40	-89.98936431599874	0.9547331634545291	0.02760290352292989	2.8414526189608877e-88	-201.58317277651744	0.9718461703143277	0.013283870913223873	1.9797530732213227e-82	-188.12900549907658	1.0139429942791471	1	1	1
Individual_680	1501	Protocol_5	0.03397734843437708	1.261556469560804e-6	-13.583163044488419	0.9546964643702377	0.033311125916055964	1.7962511155381004e-4	-8.624458951281984	1.1728219143136398	0.013990672884743505	3.6700507155204267e-4	-7.909767818627893	1.0678923974347891	0.9999987384435305	0.9998203748884461	0.9996329949284478
Individual_681	47959	Protocol_5	0.03394566191955629	1.1039119297916594e-29	-66.67610752589395	0.953806135811314	0.027169040221856167	1.2315506834144938e-45	-103.40805509116248	0.9565706618071099	0.012552388498509143	1.2068344738982733e-31	-71.19213708854821	0.9581097605264718	1	1	1
Individual_682	406528	Protocol_5	0.032256080761964734	2.088802106184825e-50	-114.39266390297713	0.9063322382958972	0.027720107840050377	2.1301085898183233e-98	-224.89716615385927	0.9759727132572914	0.01311840758816121	1.0772364104721982e-117	-269.3280569978868	1.001313363928674	1	1	1
Individual_683	204172	Protocol_5	0.03327096761553984	1.3011371902244787e-42	-96.44533526195234	0.934848556828384	0.027579687714280116	9.019664256372049e-85	-193.5203257932438	0.9710287854798559	0.012993946280586956	1.9882624337043725e-82	-188.12471651708415	0.9918133716675244	1	1	1
Individual_684	4903	Protocol_5	0.030185600652661636	1.5787077638815488e-13	-29.476999567483535	0.8481558316313724	0.02753416275749541	6.779377571544392e-10	-21.111965635131444	0.9694259376175581	0.011625535386498062	1.5600608892016932e-7	-15.673370642912937	0.8873641001848066	0.9999999999998419	0.9999999993220623	0.9999998439939113
Individual_685	29988	Protocol_5	0.03368013872215553	6.460218926895373e-26	-58.00154921101263	0.9463454577582171	0.027544351073762838	4.3088165844257544e-32	-72.22205968377543	0.9697846490168218	0.014239028944911298	2.428484106558489e-13	-29.04633897069086	1.0868491374497211	1	1	0.9999999999997575
Individual_687	9459	Protocol_5	0.03330161750713606	1.4637226851938298e-15	-34.15779341999611	0.9357097583196291	0.028544243577545196	4.2239836029391194e-13	-28.49282754440569	1.0049889781454462	0.012052013954963527	1.9964309446435506e-10	-22.33448987102545	0.9199167318334088	0.9999999999999982	0.9999999999995777	0.999999999800357
Individual_689	15573	Protocol_5	0.03339112566621717	6.402628839429054e-20	-44.194993197691716	0.9382247610183261	0.026905541642586527	4.1739999752495154e-22	-49.227997243143676	0.9472933738242085	0.013613305079303924	1.7291182445608603e-10	-22.47823933641646	1.0390883353438922	1	1	0.9999999998270881
Individual_690	411467	Protocol_5	0.034712382767026276	8.137600905962443e-38	-85.40173812619766	0.9753494791258251	0.027620684040275404	3.653956339734631e-100	-228.9626987901423	0.9724721887936552	0.013065446317687688	1.860679635632478e-120	-275.6892693427997	0.9972708894484912	1	1	1
Individual_691	11569	Protocol_5	0.03569885037600484	1.1372701552278065e-13	-29.804975418834847	1.003067272947392	0.027400812516207105	4.848290353668409e-17	-37.56532044249193	0.9647309271379948	0.011582677845967672	7.198159336658944e-13	-27.959780863269565	0.884092832099119	0.9999999999998863	1	0.9999999999992806
Individual_693	63006	Protocol_5	0.03107640542170587	3.71459140331368e-43	-97.69889031227218	0.8731856883635188	0.027235501380820874	4.0131632120381077e-53	-120.64743016739735	0.9589106338597183	0.013601879186109259	6.334389735007889e-29	-64.92897421997421	1.038216209708692	1	1	1
Individual_694	2676	Protocol_5	0.032137518684603884	6.46106339020668e-9	-18.85747191475072	0.903000877807794	0.032511210762331835	4.924913598403396e-5	-9.918569483622694	1.1446584104968254	0.016068759342301942	0.001244095564976338	-6.688101596800857	1.2265104101294324	0.9999999935389368	0.9999507508640157	0.9987559044350238
Individual_695	685325	Protocol_5	0.03327180534782767	4.221963624058596e-46	-104.4786139441451	0.9348720954530894	0.02763798197935286	4.915766148856803e-108	-247.08674242217907	0.9730812166023708	0.013148506183197753	2.7136190307671088e-146	-335.17914039743283	1.0036107559896408	1	1	1
Individual_697	518038	Protocol_5	0.03418089020496566	6.716625828658239e-41	-92.50140289315028	0.9604155865997984	0.027553963222775164	2.767964805370009e-105	-240.75332244152318	0.970123074653761	0.012977812438469764	5.423436457916547e-138	-316.0660131858147	0.9905818935620538	1	1	1
Individual_698	5298	Protocol_5	0.03114382785956965	2.540012690153577e-13	-29.00143713178092	0.8750801258641994	0.029256323140807852	9.522772789887144e-9	-18.469579761586235	1.0300599564916566	0.015100037750094376	1.3600941876999145e-4	-8.902650400295693	1.1525689755700217	0.999999999999746	0.9999999904772272	0.9998639905812299
Individual_700	67994	Protocol_5	0.03425302232549931	1.496731754538572e-31	-70.97685398211912	0.9624423568927777	0.028046592346383504	2.7782688117478525e-49	-111.8048415525694	0.9874676169323064	0.01303056152013413	1.122854734817627e-36	-82.7771890349666	0.9946081719079988	1	1	1
Individual_701	270826	Protocol_5	0.034284005228449266	8.337289827722092e-39	-87.68008042391308	0.9633129153461361	0.028176762940042684	1.3405982304510078e-83	-190.82144676353286	0.9920506780160844	0.01347728800041355	1.3974974448106682e-83	-190.77987962086058	1.0287063039959423	1	1	1
Individual_703	64157	Protocol_5	0.03452468164035102	4.1439551189168845e-30	-67.65590211530004	0.970075447741614	0.02760415854856056	5.884544628826327e-51	-115.65951038325724	0.9718903573996394	0.012796733014324236	2.0399532949943614e-37	-84.48272152779626	0.9767603038522588	1	1	1
Individual_704	166927	Protocol_5	0.03309230981207354	1.8144321688337068e-42	-96.1128013416194	0.9298286249867085	0.027844506880253046	4.039092907062611e-76	-173.6004469287394	0.980352568829779	0.01289186291013437	2.463106785016438e-74	-169.4898734076903	0.9840214622926927	1	1	1
Individual_706	27537	Protocol_2	0.038094200530195736	9.929034696549802e-39	-87.50535536425674	1.0703718870067107	0.028724988197697643	3.247837399233621e-37	-84.0176590815457	1.011352655312747	0.014090133275229691	3.739336757855672e-13	-28.614697950693674	1.0754840976854552	1	1	0.9999999999996261
Individual_707	4832	Protocol_2	0.034975165562913905	1.3222366883382455e-14	-31.956866538435197	0.9827331573023546	0.03125	2.4580905303785613e-8	-17.521295877995133	1.1002535583654833	0.012624172185430464	1.37354766415487e-6	-13.498112255767206	0.9635889289806717	0.9999999999999867	0.9999999754190946	0.9999986264523361
Individual_708	112892	Protocol_2	0.03848811253233179	2.5669750249519817e-83	-190.17183454593876	1.0814400372020863	0.02904545937710378	1.339633481138724e-103	-236.873868523376	1.022635841088593	0.013171881089891223	3.3300580013477206e-52	-118.53143511402757	1.0053949364471744	1	1	1
Individual_709	532849	Protocol_2	0.03802390545914509	3.9520953542972404e-135	-309.47474164649	1.068396734180282	0.02989965262203739	3.1255093975096126e-196	-450.16708094972574	1.0527103741212316	0.013213874850098246	3.3371434982272514e-136	-311.94645744617975	1.0086002731478616	1	1	1
Individual_710	1947	Protocol_3	0.03492552645095018	1.362429688128261e-6	-13.50623955435346	0.9813383961785495	0.025166923472008218	3.1431813677059144e-7	-14.97285987520613	0.886079907302043	0.01335387776065742	1.4032306844306044e-4	-8.871422829197195	1.0192865385645822	0.9999986375703118	0.9999996856818633	0.9998596769315568
Individual_711	42051	Protocol_3	0.03255570616632185	3.7159457165440796e-21	-47.04165374006449	0.9147511210915252	0.026895912106727544	1.895370463072262e-33	-75.34589375435084	0.9469543360291923	0.014220827090913414	5.53229856010005e-17	-37.43334319890325	1.0854598103127289	1	1	1
Individual_712	148828	Protocol_7	0.03893084634611767	3.495983345744306e-39	-88.54920393278896	1.0938799839947229	0.029342596823178434	3.4381078487761895e-85	-194.48481162839866	1.0330974901243455	0.013149407369580993	9.951435059160633e-63	-142.76514409080278	1.0036795425373115	1	1	1
Individual_713	66731	Protocol_3	0.03536587193358409	8.438641953887913e-17	-37.01112519117511	0.9937112355772431	0.027738232605535658	3.140942516886508e-36	-81.74854042829233	0.9766108520643224	0.01279765026749187	2.8660167673167627e-37	-84.14272526096627	0.9768303167595941	1	1	1
Individual_714	160071	Protocol_3	0.034503439098899864	4.4543581261064316e-20	-44.55781888877597	0.9694785742316984	0.028531089329110207	3.135165231773276e-41	-93.26330693455006	1.004525841868703	0.012875536480686695	2.4811506911087295e-66	-151.06189369668914	0.9827752842119059	1	1	1
Individual_715	38602	Protocol_3	0.03380653852132014	2.3025738255952687e-18	-40.61250412202595	0.9498970427676425	0.02821097352468784	9.551002632777091e-27	-59.91315137413207	0.9932551681757514	0.012305061913890473	8.904179706920124e-28	-62.28586180734581	0.9392315992276107	1	1	1
Individual_716	99455	Protocol_3	0.03498064451259363	2.4565198226324777e-18	-40.54778603183719	0.9828871049801081	0.027892011462470463	1.6913564522829032e-40	-91.57787287827873	0.9820251155697272	0.013031019053843447	1.923664910710622e-46	-105.26468210348301	0.9946430949437794	1	1	1
Individual_717	9410	Protocol_3	0.03506907545164718	5.901210270111783e-11	-23.553278562472787	0.9853718399210474	0.027523910733262488	1.8907439160028303e-13	-29.29663585094281	0.969064983180991	0.014558979808714134	2.3874930873865698e-6	-12.94526427243525	1.111270628669084	0.9999999999409876	0.9999999999998108	0.9999976125069122
Individual_718	1264	Protocol_5	0.030854430379746837	5.136232005360931e-7	-14.481775399584212	0.8669486275715027	0.021360759493670885	3.70041488652478e-7	-14.809650336059665	0.7520720525536214	0.015822784810126583	0.0011745612654380443	-6.745685340627256	1.207735449479821	0.9999994863767996	0.9999996299585115	0.9988254387345618
Individual_719	36907	Protocol_5	0.03630747554664427	2.1738064021548313e-20	-45.27522212659393	1.0201684396160748	0.02855826807922616	9.471430519547161e-32	-71.43444302198927	1.0054827543975673	0.013737231419513914	1.901587371865311e-18	-40.803842677645456	1.0485474941450732	1	1	1
Individual_721	137924	Protocol_5	0.03186537513413184	3.7766464736356874e-47	-106.8926629311493	0.895354180893271	0.0272396392216003	1.499556952112066e-77	-176.89388246132089	0.9590563194290468	0.013362431484005684	4.0266627036566656e-56	-127.55182728801971	1.0199394346910675	1	1	1
Individual_722	1266152	Protocol_5	0.03717642115638565	1.994087652744922e-27	-61.47961088201852	1.044584097093066	0.028661645679191754	1.6373908273025095e-96	-220.5550649114733	1.009122484708525	0.01338069994755764	4.4011907433444605e-163	-373.8394950302298	1.0213338460607466	1	1	1
Individual_723	966789	Protocol_5	0.03211352218529586	5.249867333722805e-53	-120.37880712216726	0.9023266235147941	0.026985205665352004	8.918929701778048e-124	-283.33237558045886	0.950098193808894	0.013215913710230464	1.4775470568483648e-160	-368.0232315602896	1.0087558970590607	1	1	1
Individual_724	63587	Protocol_5	0.03028921005865979	1.5995244597053886e-46	-105.44920790534094	0.8510670515511075	0.026043059115857015	2.6625848518021874e-62	-141.78097836588162	0.9169269908142181	0.013005803072955164	4.667186299130926e-35	-79.04992187022961	0.9927183873542095	1	1	1
Individual_725	1553159	Protocol_5	0.03284853643445391	2.3137254771194493e-49	-111.98781057061866	0.9229790739638987	0.027502657487095655	1.598351066055674e-118	-271.2360684591834	0.968316696469891	0.013135809018909204	3.5081051067860328e-186	-427.02575126080575	1.0026415956551504	1	1	1
Individual_726	24545	Protocol_5	0.034793236911794666	3.6270208378209035e-21	-47.06587534739607	0.9776213210939865	0.028356080668160522	4.258092244264987e-25	-56.1158060948604	0.9983641170061537	0.014829904257486249	3.1159709779592736e-9	-19.586725019742314	1.1319499885187772	1	1	0.9999999968840294
Individual_727	12586	Protocol_5	0.03917050691244239	5.995443494928985e-9	-18.9322660677383	1.1006139731334308	0.028285396472270775	3.155882848251561e-16	-35.69209320593595	0.995875459788621	0.013268711266486573	5.906884206365813e-10	-21.249732443998962	1.0127858754163215	0.9999999940045567	1	0.9999999994093116
Individual_729	32705	Protocol_5	0.03534627732762575	3.7431183151441254e-22	-49.3369530077364	0.9931606658038163	0.029169851704632318	1.1492095050091832e-26	-59.72813809877729	1.0270154603204853	0.01330071854456505	3.0064413717426645e-19	-42.64835965608088	1.0152289551169313	1	1	1
Individual_730	117276	Protocol_5	0.033135509396636995	4.0800110227998805e-40	-90.69730402968277	0.9310424480937308	0.028010846208943008	1.2946902210636573e-64	-147.10717449661692	0.9862090628549712	0.01306320133701695	6.104989574712538e-55	-124.8330737147751	0.9970995325873581	1	1	1
Individual_731	32417	Protocol_5	0.033994509053891474	8.08440941239025e-26	-57.77727497480761	0.9551786439260802	0.02807169077952926	2.0717067300331344e-31	-70.65176510799515	0.988351285424403	0.01304870901070426	1.7460387252131825e-20	-45.49435222332047	0.9959933495454157	1	1	1
Individual_732	31493	Protocol_5	0.033563014003111805	9.608762898942514e-27	-59.90712202674264	0.9430544842033688	0.029149334772806654	3.998736356314429e-26	-58.48123401755706	1.0262930978485516	0.012383704315244657	1.4727206927569455e-23	-52.57234563731415	0.9452342856755034	1	1	1
Individual_733	2257	Protocol_5	0.03145768719539211	1.4914321038646507e-8	-18.020943927150046	0.883898954054928	0.02968542312804608	4.825453316755194e-6	-12.241601050462439	1.0451677577029668	0.012405848471422242	4.298107051206301e-5	-10.05470777785174	0.9469245243240989	0.9999999850856788	0.9999951745466834	0.999957018929488
Individual_734	2159	Protocol_5	0.036591014358499305	1.7000725238640556e-6	-13.284837946641591	1.0281353208961885	0.023622047244094488	2.607749605407306e-8	-17.46219308861632	0.8316877291581606	0.013432144511347846	1.2409286765839654e-4	-8.994356239372587	1.025260552017886	0.999998299927476	0.9999999739225037	0.9998759071323415
Individual_735	2710	Protocol_5	0.04206642066420664	1.6110285040688984e-4	-8.733306458708075	1.1819834368298159	0.03025830258302583	4.02786488387128e-6	-12.422270100020203	1.0653377627863572	0.011808118081180811	1.1007435731665789e-5	-11.41692853043221	0.9013004328516567	0.9998388971495931	0.9999959721351163	0.9999889925642683
Individual_737	18481	Protocol_5	0.03333152967912992	9.30924715330761e-22	-48.4258638221561	0.9365502313453369	0.02651371679021698	4.630235730174835e-26	-58.33460463739843	0.9334979598057884	0.012336994751366268	8.691229364008601e-16	-34.67904708981748	0.9416689969603608	1	1	0.9999999999999991
Individual_738	753570	Protocol_5	0.03409902198866728	6.666033178453031e-42	-94.81154894861108	0.9581152512220888	0.027903180859110633	9.831067304292606e-105	-239.4858872598846	0.9824183689584677	0.013288745571081652	2.3618411781675154e-144	-330.7128119160314	1.0143150714557991	1	1	1
Individual_739	49286	Protocol_5	0.03516211500223187	6.503302003482429e-26	-57.99490236939643	0.9879860677546686	0.031469382786186745	5.870027568484083e-21	-46.58442762254103	1.1079776124821583	0.012173842470478431	2.1466183070932318e-35	-79.8265845313488	0.9292157660243235	1	1	1
Individual_740	5778	Protocol_5	0.034960193838698514	1.449517186544519e-10	-22.654620403608323	0.9823124813864111	0.032191069574247146	3.0712337963157405e-6	-12.693428117811298	1.1333868430930005	0.01176877812391831	4.3879180419187616e-8	-16.94182583561067	0.8982976579585459	0.9999999998550484	0.9999969287662038	0.9999999561208198
Individual_741	354860	Protocol_5	0.03618891957391648	1.3047683417467011e-30	-68.81152728070744	1.016837250656118	0.028560559093727105	1.9836928013035382e-83	-190.4296025596844	1.0055634166969891	0.013182663585639407	1.763665410588699e-107	-245.80921068730618	1.0062179522756278	1	1	1
Individual_742	57012	Protocol_3	0.03427348628358942	1.1876904364062653e-18	-41.27452106232364	0.9630173537461485	0.02738020065951028	7.492492544668203e-36	-80.87916182261674	0.9640052225403883	0.012155335718796043	8.358801421605406e-39	-87.67750358057108	0.9278031663884342	1	1	1
Individual_744	2736	Protocol_3	0.03179824561403509	1.3655010758470915e-8	-18.109159280488274	0.8934679738040093	0.03179824561403509	3.013067148719031e-5	-10.40993678761274	1.1195562523718954	0.011695906432748537	8.662244598852197e-6	-11.65652801513877	0.8927354433581834	0.9999999863449892	0.9999698693285128	0.9999913377554009
Individual_745	11001	Protocol_3	0.03881465321334424	1.3206192236003066e-7	-15.839994783507127	1.090615186176343	0.031088082901554404	6.012655852893937e-9	-18.92939927435859	1.0945527627262839	0.015544041450777202	5.9962052927605135e-5	-9.721738683179662	1.1864592809397618	0.9999998679380776	0.9999999939873438	0.9999400379470728
Individual_747	1320	Protocol_3	0.02727272727272727	9.949347754329324e-8	-16.123173647765743	0.7663098358394261	0.025	2.500606025482803e-6	-12.898974944664449	0.8802028466923866	0.015909090909090907	0.001173908368658001	-6.746242013230381	1.2143230973860744	0.9999999005065227	0.9999974993939743	0.998826091631342
Individual_753	1444	Protocol_3	0.029778393351800554	2.2471854301407276e-7	-15.308416913014316	0.8367141097692719	0.029778393351800554	2.7050451910377107e-5	-10.517779795510112	1.0484410639272195	0.012465373961218837	1.5025113008722163e-4	-8.803052200779144	0.9514680383159587	0.999999775281457	0.9999729495480897	0.9998497488699127
Individual_754	75788	Protocol_3	0.03554652451575447	1.119409177449916e-16	-36.72856046191943	0.9987872167654313	0.028447775373410037	5.346213133726095e-34	-76.61150467698812	1.0015925146296434	0.012548160658679475	1.1197382243475511e-43	-98.89806406901678	0.9577870542457325	1	1	1
Individual_756	1920	Protocol_3	0.028645833333333332	1.4995532435827013e-8	-18.015513502822632	0.8048914074355084	0.03125	3.8795217959019835e-5	-10.15717477143912	1.1002535583654833	0.013020833333333334	1.1147999024865126e-4	-9.101553956617659	0.9938656303011028	0.9999999850044677	0.9999612047820409	0.9998885200097514
Individual_758	1109	Protocol_3	0.025247971145175834	1.1723659014038478e-7	-15.959071688728972	0.7094181828630696	0.02254283137962128	1.7202469933471867e-6	-13.273040956416796	0.7936905741139645	0.012623985572587917	2.7142131808753704e-4	-8.211566806897986	0.9635746850313306	0.99999988276341	0.9999982797530066	0.9997285786819122
Individual_759	3441	Protocol_5	0.03138622493461203	1.8875731968729306e-10	-22.390558948562347	0.8818910054996011	0.025864574251671026	2.7848363228812858e-9	-19.699076733467653	0.9106428753922976	0.014530659691950014	1.383683477965106e-4	-8.885452863907426	1.10910898586348	0.9999999998112425	0.9999999972151636	0.9998616316522034
Individual_760	7332	Protocol_5	0.03546099290780142	2.66203894372685e-11	-24.34934367354278	0.9963839473089466	0.032324058919803604	1.380042612909463e-6	-13.49339480030844	1.1380691471145425	0.014593562465902892	1.2502229670541952e-5	-11.289591053611526	1.1139102841738053	0.9999999999733795	0.9999986199573875	0.9999874977703294
Individual_761	1055	Protocol_5	0.03033175355450237	1.0006230128899674e-6	-13.814886738442755	0.8522624398593301	0.02085308056872038	8.91296938366512e-7	-13.930587309538485	0.7341976351557348	0.009478672985781991	7.731126365918916e-5	-9.467593585160808	0.723496496749997	0.9999989993769872	0.9999991087030617	0.9999226887363406
Individual_762	1179	Protocol_5	0.037319762510602206	1.6401137226439472e-5	-11.018143481190936	1.0486117063790847	0.02714164546225615	9.915112390080706e-6	-11.521440545536596	0.9556061439917344	0.015267175572519083	9.092419326581456e-4	-7.001989691116046	1.1653264184293843	0.9999835988627735	0.9999900848876099	0.9990907580673418
Individual_763	1486	Protocol_5	0.03566621803499327	3.6155875138935326e-6	-12.53025257883225	1.0021503685383253	0.021534320323014805	1.2823275622998585e-7	-15.869418688049652	0.7581828019961339	0.010767160161507403	5.194230706892937e-5	-9.865324991098328	0.8218452802920558	0.9999963844124863	0.9999998717672438	0.999948057692931
Individual_764	1144	Protocol_5	0.0236013986013986	2.746895062944601e-8	-17.41020951070256	0.6631527425533496	0.026223776223776224	7.088116177970454e-6	-11.857083865857337	0.9232896993276782	0.015734265734265736	0.001147150225032256	-6.769326668576264	1.2009788875246892	0.9999999725310497	0.999992911883822	0.9988528497749677
Individual_768	581849	Protocol_7	0.03763003803392289	6.193538847936601e-53	-120.21350330131988	1.0573298365082497	0.029203453129592043	6.57162562622181e-132	-302.05847104163087	1.0281985031165841	0.012994780432723955	2.324183078873785e-143	-328.42629968477723	0.9918770415662307	1	1	1
Individual_769	31563	Protocol_5	0.03592814371257485	2.5249637685928752e-20	-45.12547514632867	1.0095099633812799	0.028070842442099928	7.166710057907355e-31	-69.41069118177651	0.9883214170635929	0.012482970566802903	4.5224737563247294e-23	-51.450398003505846	0.9528111675191562	1	1	1
Individual_770	28164	Protocol_7	0.037849737253231076	8.918140965796482e-27	-59.98170999787432	1.0635029511732603	0.030535435307484732	5.1435687232945547e-26	-58.22946527515282	1.0750950833055708	0.012391705723618805	2.5530447573313284e-21	-47.41700028349967	0.9458450242183822	1	1	1
Individual_782	1357	Protocol_5	0.036845983787767135	9.307636354832255e-6	-11.58466607363177	1.0352994588840196	0.03537214443625645	5.983984541469458e-4	-7.42065513705197	1.2453864890562876	0.01694915254237288	0.002166360404756013	-6.132538042032843	1.293709837408893	0.9999906923636454	0.9994016015458533	0.997833639595244
Individual_785	2019	Protocol_5	0.03566121842496285	1.062623878896442e-6	-13.754768288417171	1.0020098893591307	0.029717682020802376	7.620938782769942e-6	-11.784603375047798	1.0463035324723762	0.011391778107974244	2.6758071928734406e-5	-10.5286476173658	0.8695216688280671	0.999998937376121	0.9999923790612174	0.9999732419280714
Individual_789	129687	Protocol_5	0.033696515456445135	2.9083752577071904e-38	-86.43063893919977	0.9468056116856024	0.027859384518108987	5.446222305447966e-69	-157.18344920322065	0.9808763823974933	0.013301256101228343	8.136228887386483e-55	-124.54585332365401	1.0152699862151957	1	1	1
Individual_790	5545	Protocol_5	0.03751127141568981	3.128787605114017e-8	-17.280035129759444	1.0539927288251318	0.027412082957619478	1.0277132458943007e-10	-22.998514745399323	0.9651277381225808	0.012443642921550946	3.056729494621103e-7	-15.000749793494629	0.9498093323880258	0.9999999687121242	0.9999999998972289	0.9999996943270505
Individual_791	692699	Protocol_5	0.035471395223610834	5.920667448737305e-35	-78.81202906753175	0.9966762318626895	0.02845969172757576	1.5732769717169042e-94	-215.9898380542139	1.002012066983998	0.013129800966942351	8.432016241398574e-148	-338.65055784515954	1.0021830077750928	1	1	1
Individual_792	1708422	Protocol_5	0.03406769521816039	8.086917660641521e-43	-96.920911346376	0.9572350307687233	0.027823336388784505	3.001368569889057e-113	-259.09304713371904	0.9796071957555196	0.0134229130741702	1.4436366849897178e-171	-393.3748854963613	1.0245559267535675	1	1	1
Individual_793	68951	Protocol_5	0.03253034763817784	2.7227555038246485e-38	-86.49658911338089	0.9140385964750891	0.0273382547026149	4.6212716576396815e-55	-125.111510196882	0.9625283845137264	0.013473336137256892	2.403855472007441e-32	-72.805649080741	1.0284046627056727	1	1	1
Individual_794	100095	Protocol_5	0.0338178730206304	4.297065767983265e-36	-81.43513093755179	0.9502155198388541	0.02835306458864079	4.8932642132882893e-57	-129.6594906915919	0.9982579265349889	0.01329736750087417	2.0470162976010385e-45	-102.89994591638404	1.014973173703811	1	1	1
Individual_795	121784	Protocol_5	0.03450371148919398	2.102224382240899e-34	-77.54489714801754	0.9694862278616226	0.027351704657426264	1.7070950056292655e-72	-165.25133359681726	0.9630019320542402	0.012998423438218484	1.3575473255096633e-57	-130.94167066618843	0.9921551080969452	1	1	1
Individual_796	74813	Protocol_5	0.03622365096975125	5.17466620041987e-25	-55.9208524901144	1.0178131343649408	0.028217021105957522	1.6454090029739457e-50	-114.63126566236255	0.9934680921057186	0.013206260943953592	1.7690419520727797e-37	-84.62521031074883	1.0080191122163151	1	1	1
Individual_797	94237	Protocol_5	0.03544255441068794	3.5058404543717176e-29	-65.52053741781789	0.9958658619134209	0.0289482899498074	3.4395616249253357e-50	-113.89391062105219	1.0192146888278832	0.013137090527075353	1.2036706974026478e-45	-103.43095338239598	1.0027394117387052	1	1	1
Individual_799	17598	Protocol_5	0.03136720081827481	2.338561376810301e-25	-56.715091380781146	0.8813564653591309	0.02784407319013524	1.7256229275940417e-21	-47.80869885013303	0.980337299418728	0.013296965564268667	2.6149781473216986e-12	-26.669765375108707	1.0149424943327183	1	1	0.9999999999973852
Individual_800	4400	Protocol_5	0.03318181818181818	1.3826137989623246e-10	-22.701875164878647	0.9323436336046351	0.02590909090909091	1.352014123824807e-10	-22.724255505623066	0.912210222935746	0.0125	1.900666345728282e-6	-13.173304124329457	0.9541110050890586	0.9999999998617386	0.9999999998647984	0.999998099333654
Individual_804	2657	Protocol_5	0.03424915318027851	6.133613095012483e-8	-16.606896694392407	0.9623336415446815	0.030485509973654498	5.5955435078315335e-6	-12.093534483655592	1.0733373064671934	0.010161836657884832	2.0063363349264987e-6	-13.11919821167046	0.7756416149764269	0.9999999386638693	0.999994404456492	0.9999979936636653
Individual_808	6843	Protocol_5	0.03463393248575186	8.949757120901587e-12	-25.43939472133049	0.9731451809797769	0.02878854303667982	1.5970572522759512e-10	-22.557688211299453	1.0135903013204743	0.016074820984948123	0.0010196535720309137	-6.887272170866505	1.2269730885260435	0.9999999999910503	0.9999999998402944	0.9989803464279687
Individual_809	6453	Protocol_5	0.03796683713001705	2.7106682955471968e-8	-17.423485508832773	1.0667932267096718	0.023245002324500233	2.1888901444140803e-16	-36.05796685590698	0.8184126886958499	0.0133271346660468	7.952730847371043e-7	-14.044579483188295	1.0172452680943318	0.9999999728933172	1	0.9999992047269153
Individual_810	8552	Protocol_1	0.036833489242282504	1.0278307668481343e-13	-29.90615567913007	1.034948386803715	0.027128157156220765	8.487674082701019e-16	-34.70274648475001	0.9551312461769582	0.01403180542563143	8.939202051017416e-7	-13.92764842787417	1.0710319982290648	0.999999999999897	0.9999999999999991	0.9999991060797949
Individual_812	1438	Protocol_5	0.02851182197496523	6.209544299218222e-8	-16.59459317037251	0.80112595262768	0.025034770514603615	1.3376134337862658e-6	-13.524622213850623	0.881427050929789	0.011126564673157162	7.147221324012404e-5	-9.546130335043722	0.8492782242795514	0.9999999379045571	0.9999986623865664	0.9999285277867598
Individual_813	2293	Protocol_5	0.032272132577409504	2.7327440735952307e-8	-17.415374457095158	0.9067832626447053	0.024858264282599216	4.76199700468886e-8	-16.86001357727068	0.8752125994150203	0.01875272568687309	0.015446043251189367	-4.154835832525147	1.4313745562609512	0.9999999726725591	0.99999995238003	0.9845539567488103
Individual_814	2392	Protocol_1	0.033444816053511704	2.8072298264435914e-9	-19.691067663928852	0.9397333549870331	0.030518394648829432	2.5290306065218906e-6	-12.887671959092902	1.0744951138552545	0.017558528428093644	0.005475886436838481	-5.201910176052276	1.3402228165130587	0.99999999719277	0.9999974709693934	0.9945241135631613
Individual_815	3067	Protocol_5	0.027062275839582654	3.791940092743154e-12	-26.298143329984004	0.7603965657226346	0.03293120313009455	6.361942121972781e-5	-9.662528147697547	1.1594455496045784	0.015976524290837953	0.001087056924757162	-6.823193655332739	1.2194702119168925	0.9999999999962084	0.9999363805787805	0.9989129430752429
Individual_816	2907	Protocol_1	0.03199174406604747	7.597559133462067e-11	-23.300608993801024	0.8989048985938916	0.02786377708978328	4.17685661670181e-8	-16.99112174411889	0.9810310365611739	0.011695906432748537	6.937765894652704e-6	-11.87852381467908	0.8927354433581834	0.9999999999240243	0.9999999582314341	0.9999930622341052
Individual_817	2874	Protocol_5	0.032707028531663185	6.251280783644599e-9	-18.890479462558023	0.9190029810461222	0.027487821851078637	1.21307046673326e-7	-15.924940808439121	0.9677943617077042	0.015657620041753653	7.606880423129053e-4	-7.180526237892787	1.1951286076272132	0.9999999937487192	0.9999998786929531	0.9992393119576871
Individual_819	2446	Protocol_5	0.0339329517579722	7.966169691391526e-8	-16.345476877800838	0.9534490053439576	0.024529844644317254	1.927996582347556e-8	-17.764199301126926	0.8636495633940016	0.016353229762878167	0.001671824892789919	-6.392166275045179	1.2482237188409595	0.9999999203383033	0.9999999807200342	0.9983281751072102
Individual_820	4278	Protocol_5	0.032024310425432446	3.035149530840286e-11	-24.21817533079572	0.8998199490494119	0.029686769518466573	1.3566023285453698e-7	-15.813112229312853	1.045215161570202	0.012388966806919121	1.8769777032167834e-6	-13.18584580239783	0.945635965773167	0.9999999999696487	0.9999998643397671	0.9999981230222967
Individual_821	2328	Protocol_5	0.03565292096219931	5.301116181000068e-7	-14.450177722272901	1.0017767470237628	0.023625429553264604	1.2746717239722228e-8	-18.177992057141044	0.8318068138845578	0.009879725085910653	3.438424835758275e-6	-12.58049364959677	0.7541083545377438	0.9999994698883821	0.9999999872532827	0.9999965615751641
Individual_822	2612	Protocol_5	0.03713629402756508	1.2589693968010967e-6	-13.585215851772109	1.0434566039314288	0.029479326186830017	2.046431214844143e-6	-13.099411106264913	1.037911473128848	0.016462480857580397	0.0018984919497943569	-6.264795122229566	1.2565627325828335	0.999998741030603	0.9999979535687854	0.9981015080502055
Individual_824	1100	Protocol_5	0.04	6.185693125940833e-5	-9.690624540927065	1.1239210925644918	0.024545454545454544	3.7933640724905067e-6	-12.482253521127266	0.8641991585707067	0.00909090909090909	5.7297154155126304e-05	-9.767202302385863	0.6938989127920425	0.9999381430687406	0.9999962066359275	0.999942702845845
Individual_825	4782	Protocol_5	0.03554997908824759	3.006081699384114e-9	-19.622628364208385	0.9988842834377016	0.02383939774153074	7.221707106048894e-13	-27.956514842683962	0.8393402302210964	0.009828523630280217	5.759897967278163e-9	-18.972346070649817	0.7502002047542576	0.9999999969939184	0.9999999999992779	0.9999999942401017
Individual_826	5862	Protocol_5	0.031047424087342203	3.5073555806375756e-14	-30.981328944213846	0.8723713700389691	0.026441487546912317	4.7368615615737784e-12	-26.07564631732507	0.9309549043829405	0.012282497441146366	1.2916752608124087e-7	-15.862155494143531	0.9375092782860759	0.9999999999999654	0.9999999999952633	0.9999998708324739
Individual_827	1274	Protocol_7	0.044740973312401885	8.846608949448362e-5	-9.332802778929608	1.2571330901918372	0.033751962323390894	1.1152177832555854e-4	-9.101179136834023	1.1883429327401138	0.009419152276295133	4.208271829301907e-5	-10.075831309799264	0.7189533476338275	0.9999115339105055	0.9998884782216745	0.9999579172817069
Individual_833	1183	Protocol_7	0.04564666103127642	1.4122452518051262e-4	-8.86501832240926	1.2825811284548299	0.02028740490278952	1.548440263059852e-7	-15.680847353721536	0.7142812618974566	0.01014370245139476	7.69674783102234e-5	-9.472050614496561	0.7742574512979681	0.9998587754748195	0.999999845155974	0.9999230325216897
Individual_837	1074	Protocol_7	0.0335195530726257	6.662747345964633e-7	-14.22156307078264	0.9418333177914734	0.035381750465549346	2.7090415334728e-4	-8.213474536474084	1.2457246992294484	0.008379888268156424	4.611519552239751e-5	-9.984321925139534	0.6396274894451789	0.9999993337252654	0.9997290958466528	0.9999538848044778
Individual_841	1218	Protocol_7	0.03694581280788178	1.866311113709276e-6	-13.191544875519657	1.0381044574179419	0.03366174055829228	1.1140859545341225e-4	-9.102194660177108	1.1851663945611774	0.013136288998357963	3.162881675767809e-4	-8.058540499017704	1.0026782319490928	0.9999981336888862	0.9998885914045466	0.9996837118324233
Individual_857	1256	Protocol_7	0.027070063694267517	9.475643727212492e-9	-18.474541139262573	0.7606153890762882	0.022292993630573247	2.79402275261918e-7	-15.090612967368859	0.7848942581970325	0.01194267515923567	1.6298194928209385e-4	-8.721708108658072	0.9115710239704382	0.9999999905243566	0.9999997205977249	0.9998370180507179
Individual_859	2569	Protocol_7	0.039314908524717786	2.4001315384424726e-7	-15.24257186740876	1.1046713735793465	0.0253016738030362	5.141658583804539e-9	-19.08589012271418	0.8908242123005858	0.013623978201634877	1.009292389900378e-4	-9.20098995638707	1.039903002821862	0.9999997599868461	0.9999999948583413	0.99989907076101
Individual_884	2627	Protocol_5	0.030072325846973735	8.983708334991575e-10	-20.830438177071546	0.8449730330471531	0.025123715264560333	1.8226566410731463e-8	-17.820385596055846	0.8845586278141989	0.012561857632280167	2.875686377115341e-5	-10.456605322071278	0.9588325289056393	0.9999999991016293	0.9999999817734337	0.9999712431362289
Individual_886	5126	Protocol_5	0.034724931720639875	3.484602044071778e-10	-21.777497082983945	0.9757020799672236	0.027506827936012484	3.647670171098364e-10	-21.731762275075514	0.9684635301102341	0.012875536480686695	1.417125962407373e-6	-13.466878290355249	0.9827752842119059	0.9999999996515396	0.9999999996352331	0.9999985828740376
Individual_887	232266	Protocol_5	0.033508993998260614	5.267901855030622e-42	-95.04694175244664	0.9415366286315515	0.027942100867109264	2.7343676349448402e-83	-190.10866252145146	0.983788669031815	0.013062609249739524	1.4757519059381826e-87	-199.93573546383936	0.9970543392283688	1	1	1
Individual_888	346842	Protocol_7	0.03822201463490581	1.4593201062447919e-47	-107.84352872411706	1.073963211211983	0.029191966370854742	8.74947464400632e-118	-269.5360473154154	1.0277940760069904	0.01293960938986628	6.742872501849886e-114	-260.5862145799709	0.9876658976340108	1	1	1
Individual_892	6308	Protocol_5	0.034559289790741916	2.174996516449462e-11	-24.55140896000582	0.9710478684965884	0.029644895370957516	3.8781169639767725e-9	-19.36791611580097	1.0437408518165903	0.01046290424857324	5.921094399869257e-10	-21.247329632695052	0.7986217671005437	0.9999999999782498	0.9999999961218831	0.9999999994078905
Individual_893	1583	Protocol_5	0.032217308907138344	3.220410398997426e-7	-14.948586524377578	0.9052428256599664	0.03158559696778269	5.6691512447110655e-5	-9.777829357606922	1.1120692946208295	0.010739102969046115	4.112488119760032e-5	-10.098856111968212	0.8197037062041185	0.9999996779589603	0.9999433084875531	0.9999588751188022
Individual_894	8566	Protocol_7	0.037707214569227175	1.4583131941819716e-14	-31.858910880574303	1.0594983449052382	0.02918515059537707	9.107096718897546e-14	-30.027137333106428	1.0275541054078758	0.011907541442913845	6.150943431227849e-10	-21.209245455820362	0.9088893067390518	0.9999999999999858	0.999999999999909	0.9999999993849058
Individual_895	11234	Protocol_7	0.036585365853658534	1.0711790542713873e-18	-41.37777171220729	1.0279766090528886	0.02795086345024034	7.454733184611981e-19	-41.74026760943647	0.9840971830564692	0.017179989318141357	0.12145798773278227	-1.9786953062046226	1.311329350060091	1	1	0.8785420122672181
Individual_896	10288	Protocol_1	0.038102643856920686	2.4017957637201127e-13	-29.05738951647324	1.0706091278316503	0.03061819595645412	4.037567293614684e-12	-26.23537876036548	1.0780089296582496	0.012927682737169518	2.1663691832023213e-9	-19.950213256033546	0.9867555495866623	0.9999999999997602	0.9999999999959623	0.9999999978336307
Individual_897	29714	Protocol_7	0.03442821565591977	4.267746773954677e-38	-86.04714753340774	0.9673649438761821	0.027831998384599852	4.4336386773789284e-39	-88.31159800798318	0.9799121682905078	0.013024163693881673	4.632313969946329e-19	-42.21606024610971	0.9941198329931095	1	1	1
Individual_898	13316	Protocol_7	0.03694803244217483	6.200668813405583e-20	-44.22704470051782	1.0381668247629354	0.0264343646740763	9.947421649545404e-25	-55.267313937959756	0.9307041214650649	0.01321718233703815	2.5335932723957014e-10	-22.096212368802096	1.0088527299229457	1	1	0.9999999997466409
Individual_899	19502	Protocol_7	0.035791200902471544	2.7890156712487356e-27	-61.14410878326068	1.005662140562526	0.027484360578402214	1.0075334095448094e-29	-66.76746252169991	0.9676724968251855	0.012973028407342836	3.862275356037236e-14	-30.884934821633372	0.9902167338223026	1	1	0.9999999999999614
Individual_900	26710	Protocol_7	0.03822538375140397	4.517448872844398e-25	-56.05667989900827	1.074057876739373	0.028903032572070386	1.023879907796256e-31	-71.35653864061837	1.0176212619191651	0.012429801572444778	2.7813919812474534e-20	-45.02875034481419	0.9487528377074278	1	1	1
Individual_901	22057	Protocol_1	0.038309833612912	2.3059493998640133e-17	-38.30845410210965	1.0764307512546987	0.03082921521512445	3.050735932382885e-18	-40.33114882307322	1.0854385197457912	0.012377023167248492	9.04182005511807e-18	-39.24467118622285	0.9447243211291217	1	1	1
Individual_902	1806	Protocol_5	0.03045404208194906	3.998326954099665e-8	-17.034804691820018	0.8556985062437298	0.02768549280177187	2.463422380621819e-6	-12.913956499797994	0.9747539830480471	0.01273532668881506	1.1007651132182057e-4	-9.114224793918561	0.972073227776228	0.9999999600167303	0.9999975365776195	0.9998899234886782
Individual_903	73156	Protocol_5	0.035895893706599596	4.690174162358243e-26	-58.3217427012453	1.008603801832507	0.029238886762534857	4.465317386125295e-42	-95.21223361082897	1.0294460544999808	0.013382360982011045	7.354356072707047e-35	-78.59518545416884	1.0214606309608927	1	1	1
Individual_904	526108	Protocol_5	0.032932401712195976	2.0355618340197754e-47	-107.51072750441678	0.9253355228286009	0.02744873676127335	2.922356240149982e-107	-245.30421472791872	0.9664182494153105	0.01293840808351137	1.1120566767824269e-140	-322.2557018563073	0.9875742032649146	1	1	1
Individual_905	110765	Protocol_5	0.034207556538617796	4.1468137446401756e-35	-79.16813798781301	0.9611648579711234	0.02785175822687672	1.365091082414994e-64	-147.0542247981642	0.9806078750673994	0.01295535593373358	2.101674871860579e-54	-123.59686043680064	0.9888678136976836	1	1	1
Individual_906	22313	Protocol_5	0.03428494599560794	1.6765873506441299e-21	-47.837526564329224	0.9633393490474568	0.0288172814054587	5.109833065083288e-22	-49.02570531046817	1.014602125080813	0.01398287993546363	6.2321306727541315e-12	-25.801302839545112	1.0672975703411867	1	1	0.9999999999937677
Individual_907	33670	Protocol_5	0.034036234036234035	4.561741736768212e-26	-58.349507907429384	0.9563510336196224	0.027888327888327888	4.8109763187417154e-33	-74.41440802841348	0.9818954238718752	0.013335313335313336	1.7512547073102218e-19	-43.188784260249825	1.0178695367626667	1	1	1
Individual_908	352774	Protocol_5	0.034506511250829146	1.8095022742036405e-38	-86.90518171293958	0.9695648956405204	0.028171010335228786	5.656417525512673e-89	-203.19728253067237	0.9918481396507608	0.013079195178783016	7.893153570526545e-111	-253.52094957525495	0.9983203246227706	1	1	1
Individual_909	32632	Protocol_5	0.03499632262809512	4.312210053198222e-23	-51.498006592806874	0.9833276290977028	0.028836724687423387	4.13547537866532e-28	-63.05278031735483	1.0152866863661874	0.013177249325815151	6.895165182604981e-20	-44.12088139205459	1.005804687885009	1	1	1
Individual_911	1287	Protocol_5	0.037296037296037296	1.342697886598378e-5	-11.21823109979984	1.0479450746522068	0.022533022533022532	6.153389686307561e-7	-14.301091937133013	0.793345223126005	0.011655011655011656	1.2929657488289302e-4	-8.953272457294384	0.889613990759029	0.999986573021134	0.9999993846610314	0.9998707034251172
Individual_912	287694	Protocol_5	0.03834977441309169	4.9077348710041794e-21	-46.763474447248214	1.077553008949095	0.029260255688335523	3.577246686129401e-70	-159.9063630871527	1.0301984140728009	0.012763561283864105	4.29865102852465e-109	-249.52347387716668	0.9742283428050701	1	1	1
Individual_916	2521	Protocol_5	0.03609678698928996	5.347168646361316e-7	-14.441527920401558	1.0142485067767626	0.02816342721142404	6.242971150972296e-7	-14.286638811612054	0.9915811521643705	0.01586671955573185	0.0010183767595630191	-6.888526435863037	1.211088939422843	0.9999994652831354	0.999999375702885	0.998981623240437
Individual_917	4995	Protocol_1	0.03883883883883884	2.4913642316645645e-9	-19.810435389809545	1.091294754542099	0.03123123123123123	7.793092465609114e-8	-16.367442906016866	1.0995927454175158	0.011411411411411412	8.879150956883489e-8	-16.236974715691556	0.8710202568981196	0.9999999975086356	0.9999999220690755	0.9999999112084903
Individual_918	4107	Protocol_1	0.034818602386169954	3.824929686995349e-11	-23.98689593827159	0.9783340408858188	0.029948867786705625	3.917331549604959e-8	-17.055270009918193	1.0544431472428883	0.013635256878500122	2.0404001905819523e-5	-10.799759100289316	1.04076389159946	0.9999999999617506	0.9999999608266846	0.999979595998094
Individual_919	4099	Protocol_7	0.047572578677726275	0.002108135934864062	-6.159840803971084	1.3366956150895088	0.03488655769699927	7.932725307564904e-5	-9.441849487401985	1.2282898958478778	0.013173944864601122	9.987386842665903e-6	-11.514177589395127	1.0055524620601934	0.9978918640651359	0.9999206727469245	0.9999900126131576
Individual_920	3673	Protocol_7	0.037299210454669204	1.1739303553166662e-9	-20.562908438684435	1.048034234150118	0.032398584263544784	2.2382817452280687e-6	-13.009799826191145	1.1406930439030112	0.013612850530901171	3.2172387350954246e-5	-10.344369836087731	1.0390536401732193	0.9999999988260697	0.9999977617182546	0.9999678276126492
Individual_921	5206	Protocol_7	0.042258932001536686	2.1136021139465823e-7	-15.369701784648687	1.1873926256443919	0.032846715328467155	7.842213328017843e-7	-14.058573759969793	1.1564708934644496	0.014790626200537841	8.16636585417137e-5	-9.41281980395595	1.1289519384073379	0.999999788639789	0.999999215778667	0.9999183363414581
Individual_922	4034	Protocol_7	0.04015865146256817	3.3449021078257024e-8	-17.213243282575394	1.1283788856931558	0.03222607833415964	1.0534367852475054e-6	-13.763451556576317	1.1346194354983665	0.015865146256817054	9.016734000652692e-4	-7.010356107502754	1.2109688512781307	0.9999999665509792	0.9999989465632149	0.999098326599935
Individual_923	4301	Protocol_7	0.04138572425017438	1.4586076315795034e-7	-15.740613201416881	1.162857210395719	0.03208556149732621	5.72489389118178e-7	-14.373271063491618	1.1296721027068064	0.015577772611020693	5.294781141833927e-4	-7.543089108426807	1.1890339426359808	0.9999998541392365	0.9999994275106112	0.9994705218858165
Individual_924	4531	Protocol_7	0.04369896270139042	4.85597280076308e-6	-12.235296249398989	1.2278546475820422	0.030456852791878174	2.0787388898894965e-8	-17.688919316265444	1.0723283411480853	0.013021408077687044	4.4915364158589005e-6	-12.313311237035828	0.9939094998941417	0.9999951440271989	0.9999999792126111	0.9999955084635842
Individual_925	4670	Protocol_7	0.041541755888650965	1.129440289054846e-7	-15.996373347421713	1.1672413916355	0.030620985010706637	2.1335600075101566e-8	-17.662888773043367	1.0781071269979552	0.012205567451820129	7.956498599465246e-7	-14.044105826664032	0.9316372983310722	0.9999998870559709	0.9999999786643998	0.9999992043501401
Individual_926	4141	Protocol_7	0.050712388312001935	0.1806128803266721	-1.512200687693868	1.4249180719544994	0.03646462207196329	0.0010832079505325232	-6.826744520932468	1.2838505660521649	0.010866940352571842	1.9039315628118486e-7	-15.474174468743309	0.8294613905628134	0.8193871196733273	0.998916792049467	0.9999998096068435
Individual_931	1183	Protocol_5	0.037193575655114115	1.533515641978582e-5	-11.085347224994411	1.0450661046668983	0.01944209636517329	2.195138091418833e-7	-15.331850475088093	0.6845195426517293	0.01267962806424345	2.5819653104184855e-4	-8.261531284931857	0.96782181412246	0.9999846648435803	0.9999997804861912	0.9997418034689581
Individual_933	2170	Protocol_5	0.03133640552995392	1.862845076675858e-8	-17.798575795146252	0.8804911785067446	0.03087557603686636	1.6266771797821897e-5	-11.026369803909208	1.0870707968366802	0.017050691244239632	0.0030447390664956153	-5.791290690225447	1.3014601728403747	0.9999999813715494	0.9999837332282021	0.9969552609335045
Individual_938	1490	Protocol_5	0.04161073825503356	1.2025250907141672e-4	-9.025796523997332	1.1691796600503102	0.026174496644295303	2.229501804075639e-6	-13.013730174190957	0.9215546582819618	0.012751677852348993	1.7365241180133335e-4	-8.658281222514939	0.9733212937821268	0.9998797474909286	0.9999977704981957	0.9998263475881988
Individual_948	6817	Protocol_1	0.03652633123074666	1.1406390850298407e-12	-27.49943240969562	1.0263178526058325	0.02728472935308787	1.729760001228206e-13	-29.38562353765005	0.9606438579127704	0.010268446530731994	1.1402799435537121e-10	-22.894577133045257	0.7837790272111967	0.9999999999988596	0.9999999999998268	0.9999999998859721
Individual_949	17234	Protocol_1	0.036323546477892536	3.3294712580150997e-19	-42.54630325687846	1.0206200010812518	0.027213647441104792	6.418758843686277e-25	-55.70540255236787	0.9581411978617368	0.012301264941394918	5.106139567423065e-15	-32.90833274246122	0.9389417805680883	1	1	0.9999999999999947
Individual_951	9059	Protocol_1	0.03841483607462192	2.5552232151528348e-12	-26.692881532034352	1.079381113291873	0.03068771387570372	3.418177222130037e-11	-24.099328589893364	1.0804565244750346	0.01225300805828458	8.74387555447987e-10	-20.857497410397425	0.9352583867083387	0.9999999999974447	0.9999999999658185	0.9999999991256123
Individual_955	1022	Protocol_7	0.03718199608610567	4.05050173565586e-6	-12.416665748661917	1.0447407416206136	0.021526418786692758	7.366137118195675e-7	-14.121201481480373	0.7579046038055774	0.014677103718199608	7.687235182170347e-4	-7.170010168146996	1.1202868944294229	0.9999959494982643	0.9999992633862882	0.999231276481783
Individual_956	1208	Protocol_7	0.03642384105960265	1.4894858968201055e-6	-13.417078043749616	1.0234380809776	0.030629139072847682	2.4467373190854038e-5	-10.618145566745941	1.0783942161463014	0.015728476821192054	0.001158213816833628	-6.759717388604054	1.200537026271001	0.9999985105141032	0.9999755326268092	0.9988417861831662
Individual_957	1194	Protocol_7	0.046063651591289785	1.727400682163518e-4	-8.663549834215036	1.2942977405998124	0.025963149078726967	2.464578896523008e-6	-12.913487133534861	0.9141135091277717	0.010887772194304857	1.0798782886127062e-4	-9.133384039259704	0.8310514617191129	0.9998272599317837	0.9999975354211035	0.9998920121711388
Individual_958	1372	Protocol_7	0.03717201166180758	1.25351385107038e-6	-13.58955861597794	1.04446019899397	0.03134110787172012	2.6110775506795505e-5	-10.55313636305377	1.1034612946872486	0.013119533527696793	2.593007360769611e-4	-8.257262692355448	1.0013993056328312	0.9999987464861491	0.9999738892244934	0.9997406992639231
Individual_959	1426	Protocol_7	0.03155680224403927	3.87512700483007e-8	-17.06610226749287	0.8866838913990555	0.038569424964936885	0.001694568709595228	-6.378631013028414	1.3579567059770339	0.014025245441795231	4.122835560891711e-4	-7.793386833842101	1.0705312820073587	0.9999999612487301	0.998305431290405	0.9995877164439108
Individual_961	2318	Protocol_7	0.04918032786885246	0.003199544186859069	-5.741542247256139	1.3818701957760142	0.027178602243313203	9.021373328660109e-8	-16.221084077521798	0.9569073225473745	0.0181190681622088	0.009179088969786253	-4.681605843646845	1.383008186841776	0.9968004558131411	0.9999999097862667	0.9908209110302141
Individual_962	3323	Protocol_7	0.04634366536262414	3.056641314414989e-4	-8.092717957638587	1.3021655751950927	0.029792356304544087	1.0232900043405099e-7	-16.095072617630056	1.048932673157343	0.012037315678603671	5.3973671851260835e-6	-12.12959388421748	0.9187948288549466	0.9996943358685582	0.9999998976709995	0.9999946026328149
Individual_963	1935	Protocol_7	0.037209302325581395	2.0637291999712294e-7	-15.393580807138068	1.045507993083248	0.031007751937984496	7.348163787038568e-6	-11.821052752652893	1.0917244610138128	0.010852713178294573	2.1360534544680962e-5	-10.753944157922684	0.8283754462788725	0.9999997936270799	0.9999926518362131	0.9999786394654555
Individual_964	2113	Protocol_7	0.03975390440132513	1.008908526449009e-6	-13.80664046942572	1.1170062917110424	0.03312825366777094	3.329065437790555e-5	-10.310200558470886	1.166383327372779	0.012304779933743492	5.129808571265365e-5	-9.8778058226251	0.9392100759986947	0.9999989910914735	0.999966709345622	0.9999487019142873
Individual_965	2810	Protocol_7	0.04519572953736655	8.203209340943632e-5	-9.408317968770252	1.269910843022157	0.03416370106761566	5.315072937871325e-5	-9.84232557810478	1.2028394773305213	0.015302491103202847	5.429155498458396e-4	-7.518013712289553	1.1680220133474595	0.9999179679065906	0.9999468492706214	0.9994570844501541
Individual_966	3219	Protocol_7	0.03883193538365952	3.006148582721294e-8	-17.320020995065324	1.0911007810699087	0.02858030444237341	2.6297437506311897e-8	-17.453794309432258	1.0062586131804856	0.0130475302889096	2.4315732018211062e-5	-10.624362692911541	0.9959033790305177	0.9999999699385143	0.9999999737025623	0.9999756842679817
Individual_967	3515	Protocol_7	0.04580369843527738	1.559481951165863e-4	-8.765830728096052	1.2869935697217862	0.028165007112375535	6.233634129403608e-9	-18.893306340630577	0.9916367774969704	0.01166429587482219	2.291303671424242e-6	-12.986387322243695	0.8903226448626208	0.9998440518048836	0.999999993766366	0.9999977086963288
Individual_968	2875	Protocol_7	0.03756521739130435	1.6564832667317708e-8	-17.91598388626132	1.0555085043214356	0.02817391304347826	4.32963690420523e-8	-16.955197017999442	0.991950338533333	0.01391304347826087	1.0372334951411323e-4	-9.173679575274742	1.0619670317513	0.9999999834351675	0.9999999567036308	0.9998962766504859
Individual_976	2393	Protocol_7	0.04471374843292938	5.722871478013341e-5	-9.768397548543607	1.2563681247847953	0.03343083994985374	3.350666894904506e-5	-10.303732558609543	1.177036819647153	0.014208106978687839	2.1426276078274334e-4	-8.448093156295522	1.0844888983878977	0.9999427712852198	0.999966493331051	0.9997857372392173
Individual_977	1220	Protocol_1	0.036065573770491806	1.4537005778184327e-6	-13.441396676331369	1.0133714769024107	0.03524590163934426	2.7352022640371687e-4	-8.203861427252694	1.240941718287627	0.009016393442622951	3.927919948388941e-5	-10.144776174452796	0.6882112167855505	0.999998546299422	0.9997264797735964	0.999960720800516
Individual_978	1298	Protocol_1	0.031587057010785825	1.0687166473925451e-7	-16.051637010422855	0.8875339906614823	0.029275808936825885	1.1241005971719356e-5	-11.395930977171108	1.0307460146166623	0.012326656394453005	1.8308442289840837e-4	-8.605380083002979	0.9408798817519222	0.999999893128335	0.9999887589940282	0.9998169155771017
Individual_979	1397	Protocol_1	0.043664996420901936	4.96525752471046e-5	-9.910410646991995	1.2269002621051182	0.030064423765211165	1.3811853079406654e-5	-11.189969603714733	1.0585116552922043	0.012168933428775949	1.431218482274647e-4	-8.851671072925251	0.9288410643673011	0.9999503474247531	0.9999861881469204	0.9998568781517724
Individual_980	1153	Protocol_7	0.04856895056374675	5.521567033872889e-4	-7.501126359828295	1.3646916995579257	0.030355594102341718	2.4059277511847284e-5	-10.634965816903193	1.0687632136767922	0.011274934952298352	1.4173614147191963e-4	-8.861401641342832	0.8606031615720909	0.9994478432966132	0.9999759407224881	0.9998582638585282
Individual_985	1978	Protocol_7	0.04499494438827098	8.332739879743984e-5	-9.392649814866008	1.2642691764186016	0.03387259858442872	7.035691657743063e-5	-9.56185910317922	1.1925903079553064	0.014155712841253791	2.846211282513897e-4	-8.164066975013862	1.0804897125376598	0.9999166726012021	0.9999296430834227	0.9997153788717488
Individual_986	1096	Protocol_1	0.04288321167883212	4.399475219664408e-5	-10.031396203697131	1.204933653068684	0.03467153284671533	2.140574984989679e-4	-8.449051814044967	1.2207192764346968	0.010036496350364963	8.957139975781584e-5	-9.320384912658279	0.7660745296335506	0.9999560052478033	0.9997859425015009	0.999910428600242
Individual_987	1133	Protocol_1	0.04236540158870256	3.366761543899626e-5	-10.29894048064968	1.190384211012701	0.03089143865842895	3.624842953154021e-5	-10.225078251783405	1.087629289822896	0.009708737864077669	7.004000361830508e-5	-9.566373956429539	0.7410570913313076	0.9999663323845611	0.9999637515704685	0.9999299599963817
Individual_988	1477	Protocol_1	0.04197698036560596	1.804251700596136e-5	-10.922761486770487	1.1794703408767515	0.03046716316858497	1.4816100464556232e-5	-11.119781283058135	1.072691350065197	0.014895057549085985	6.557692341943166e-4	-7.329045623706202	1.1369230663214238	0.9999819574829939	0.9999851838995355	0.9993442307658057
Individual_989	1546	Protocol_7	0.03880983182406209	1.982409268230415e-6	-13.131195668413756	1.0904797146486012	0.03428201811125485	1.261011406705805e-4	-8.978300160180286	1.207005197275459	0.012289780077619664	1.2348392695639112e-4	-8.999276064916353	0.9380651537744948	0.9999980175907316	0.9998738988593292	0.9998765160730437
Individual_990	1523	Protocol_1	0.04333552199606041	3.7523333592297184e-5	-10.190510065326652	1.2176426807166194	0.03151674326986211	2.6014205394809266e-5	-10.556841793261217	1.10964508578423	0.00984898227183191	2.7229415668924512e-5	-10.51118548081447	0.751761789958549	0.9999624766664078	0.9999739857946051	0.9999727705843309
Individual_991	1361	Protocol_1	0.041146216017634095	1.3516292932931092e-5	-11.211601199913748	1.1561275015358474	0.029390154298310066	1.023699496325834e-5	-11.489492204992846	1.03477189912404	0.016164584864070537	0.0014143954718912675	-6.559637670847019	1.2338246649204578	0.999986483707067	0.9999897630050366	0.9985856045281085
Individual_992	1195	Protocol_1	0.03347280334728033	4.5574166055405734e-7	-14.601339266103896	0.9405197427317921	0.03682008368200837	5.923142516832793e-4	-7.430880743635814	1.2963656988942263	0.016736401673640166	0.001872192484197527	-6.278771136230512	1.2774708017928815	0.9999995442583395	0.9994076857483166	0.9981278075158027
Individual_996	33511	Protocol_5	0.034466294649518066	8.442117173039837e-25	-55.43139419781461	0.968434888478401	0.02772224045835696	1.0325457115557929e-33	-75.9532807512372	0.9760477987254659	0.013100176061591716	1.0018607162067436e-20	-46.04984287266213	0.9999217719175117	1	1	1
Individual_997	2360	Protocol_5	0.030084745762711865	2.7952898722408085e-9	-19.695330021923173	0.845322008178802	0.027966101694915254	7.594774259974335e-7	-14.09063447806361	0.9846336929101274	0.013559322033898305	1.1198992044223152e-4	-9.09698969057879	1.0349678699271143	0.9999999972047102	0.9999992405225739	0.9998880100795579
Individual_998	5024	Protocol_5	0.03463375796178344	3.67198286093104e-10	-21.725119124328348	0.9731402772005451	0.026273885350318472	3.9120945777101475e-11	-23.964363094708776	0.9250539471607885	0.011345541401273885	7.024310907453922e-8	-16.47130355476636	0.8659924727719162	0.9999999996328017	0.9999999999608788	0.9999999297568911
Individual_999	1289	Protocol_5	0.023273855702094646	8.111940226012002e-9	-18.629928750601056	0.6539494332221635	0.022498060512024826	5.981339725897792e-7	-14.329450475522524	0.7921142763096729	0.01008533747090768	5.602494446616227e-5	-9.789657502997011	0.7698025176824057	0.9999999918880595	0.9999994018660273	0.9999439750555338
Individual_1000	1751	Protocol_5	0.03083952027412907	6.640029528960449e-8	-16.527564266941017	0.8665296830165984	0.02569960022844089	6.754510923035408e-7	-14.207884408931339	0.9048344511971992	0.009708737864077669	1.3459754036176769e-5	-11.215793047756756	0.7410570913313076	0.9999999335997045	0.9999993245489079	0.999986540245964
Individual_1004	61003	Protocol_5	0.03445732177106044	5.8303120783961076e-30	-67.31448226114959	0.9681827682944123	0.026998672196449355	7.401526035781999e-54	-122.33790882167736	0.9505723249691724	0.01304853859646247	1.5861732584492022e-33	-75.5239837091556	0.9959803420171345	1	1	1
Individual_1005	4194	Protocol_3	0.0340963280877444	7.647336262644471e-9	-18.68890844305817	0.9580395579203762	0.030519790176442536	1.2249886202929567e-6	-13.612577778578132	1.0745442477503622	0.0178826895565093	0.021383475317175184	-3.823521422454884	1.364965672516536	0.9999999923526639	0.9999987750113799	0.9786165246828249
Individual_1006	140627	Protocol_2	0.03822167862501511	5.22582370302382e-94	-214.7893863095026	1.0739537699968966	0.02960313453319775	6.031934375447105e-110	-251.48729247810056	1.042270531485534	0.013446919866028572	4.737012815176941e-56	-127.38935847839254	1.026388338298284	1	1	1
Individual_1007	95375	Protocol_2	0.037598951507208385	2.791397557367913e-85	-194.69319051745813	1.0564563664315247	0.02911664482306684	1.9797269499073667e-91	-208.85228453134854	1.025142146375783	0.013294888597640891	3.844611394622918e-44	-99.96707156160645	1.014783961795377	1	1	1
Individual_1009	132569	Protocol_2	0.03744465146452036	3.709957410833951e-100	-228.9474889024107	1.052120839617508	0.02918480187675852	9.416260406216491e-113	-257.94967748303617	1.0275418276830461	0.013140326924092359	1.9181021594907923e-59	-135.20118424805491	1.0029864422995662	1	1	1
Individual_1010	1130597	Protocol_2	0.03654706318874011	6.267458759748246e-173	-396.5118501169575	1.0269003797278076	0.028617624140166654	5.5941422286529865e-288	-661.4227867626136	1.007572569349898	0.013055049677294385	6.918668088922239e-191	-437.8595294834575	0.9964773255272747	1	1	1
Individual_1012	34036	Protocol_2	0.03731343283582089	2.3688452126394264e-48	-109.66168187936388	1.0484338550041898	0.028969326595369608	9.819449603762233e-43	-96.72679392644508	1.0199553494402316	0.012369256081795746	4.372430755301783e-25	-56.08930823347489	0.9441314681924872	1	1	1
Individual_1013	447808	Protocol_2	0.03710742103758754	9.722689801378537e-146	-333.9029612684037	1.0426453298703997	0.028782424610547377	1.1380794157519095e-219	-504.136793247056	1.0133748830765124	0.013018972416750036	1.4037661517322172e-133	-305.90465863507217	0.9937235886217685	1	1	1
Individual_1014	101570	Protocol_2	0.037215713301171606	1.7910166764173345e-91	-208.95246002819047	1.045688128850492	0.02839421088904204	2.3788909936954715e-105	-240.90480035432424	0.9997066101647506	0.012818745692625776	1.482750981332025e-53	-121.64311079511552	0.9784405069417775	1	1	1
Individual_1015	35266	Protocol_2	0.036692565076844555	1.5051608684131496e-52	-119.32552505389073	1.030988695754021	0.02759031361651449	6.8729512236129625e-52	-117.80683124038782	0.9714029034556708	0.013015368910565418	5.625903343987477e-22	-48.92949051618577	0.9934485370291565	1	1	1
Individual_1016	469186	Protocol_2	0.03726667036100821	2.3595534800585363e-144	-330.7137809933713	1.0471199217096276	0.02903113051114057	2.3085294475552578e-215	-494.21918427469365	1.0221313487441652	0.012745478339080876	5.798189086824726e-149	-341.3276332137228	0.9728480918753023	1	1	1
Individual_1017	559483	Protocol_2	0.03749533051048915	1.3608952905183627e-144	-331.2641106061285	1.0535448208353921	0.0287926532173453	2.313176005656361e-236	-542.5714604721392	1.0137350130293614	0.013172875672719278	3.1015401425175105e-141	-323.5325993038767	1.005470851840912	1	1	1
Individual_1018	343308	Protocol_2	0.03776492246029804	9.544183473146039e-129	-294.77754508769544	1.0611198228047871	0.028388502452608155	3.004750972602186e-209	-480.1400897422166	0.9995056268847798	0.013189322707306559	1.5760226651153594e-109	-250.52687076360033	1.0067262355769764	1	1	1
Individual_1019	90988	Protocol_2	0.038653448806436015	4.661598938541044e-74	-168.8519383724154	1.0860856603478803	0.028443311205873303	6.249409562183959e-97	-221.51826703118726	1.0014353397106857	0.013298456939376622	1.594182819869997e-42	-96.2422126394429	1.0150563293249755	1	1	1
Individual_1021	561846	Protocol_5	0.03387049120221555	1.2560748464954081e-42	-96.48058224832063	0.9516939869422527	0.027642806035817643	4.063015047274061e-105	-240.3695094438875	0.973251062531687	0.013291898491757529	9.29592573785378e-129	-294.8039007847672	1.0145557303610013	1	1	1
Individual_1022	63869	Protocol_5	0.037044575615713414	2.2819071382797214e-21	-47.52927539539202	1.0408794974900137	0.029576163710094097	8.163513124163803e-37	-83.09597383453305	1.0413209396745953	0.01316757738495984	1.4812982730785763e-33	-75.59238915401309	1.0050664394681592	1	1	1
Individual_1023	167421	Protocol_5	0.0342907998399245	6.219123493523954e-37	-83.36801946139828	0.963503830524956	0.027487591162398982	1.904577435190569e-80	-183.56254727434802	0.9677862395944028	0.013236093441085646	6.360194663662802e-67	-152.42314224622328	1.0102961933221537	1	1	1
Individual_1024	307358	Protocol_7	0.03665432492402996	1.3695786483218098e-56	-128.63026207110104	1.0299142228957407	0.028829573331424593	2.6957145444137663e-120	-275.3185478529934	1.0150349006098736	0.012867730789502796	6.144890668727491e-109	-249.1661541853989	0.9821794845430349	1	1	1
Individual_1025	8724	Protocol_3	0.03587803759743237	6.659688775989887e-10	-21.129778176145937	1.0081020803894025	0.028312700596056856	8.312358536124365e-12	-25.513277728293676	0.996836786487939	0.012608895002292526	4.1425800715848285e-9	-19.30194703338182	0.9624228386959783	0.9999999993340314	0.9999999999916875	0.9999999958574199
Individual_1026	6341	Protocol_4	0.035325658413499446	5.325957469343879e-10	-21.35325842752606	0.9925813149915081	0.030909951111812016	2.5232256897556297e-7	-15.192557280042227	1.0882810783895775	0.010881564422015455	1.3116080470766056e-9	-20.45201193435221	0.8305776294104406	0.9999999994674038	0.9999997476774308	0.9999999986883923
Individual_1027	168302	Protocol_3	0.033915223823840476	1.5844358678143283e-21	-47.89405852826009	0.9529508853665016	0.027943815284429182	7.575659852423805e-46	-103.89397382089359	0.9838490304320315	0.013232165987332296	2.3786793088748734e-61	-139.59114525121163	1.0099964151743097	1	1	1
Individual_1028	758992	Protocol_5	0.0337948226068259	1.7188941366577866e-43	-98.46947785849922	0.9495678486821736	0.027694626557328666	2.27823986287414e-108	-247.85578688849577	0.9750755653537304	0.013048885890760377	6.313834941551886e-157	-359.66311635193216	0.9960068506020654	1	1	1
Individual_1029	528686	Protocol_7	0.037867467646202094	3.6351822313380215e-51	-116.14118050054982	1.06400114023925	0.029164759422417086	2.4330210168120305e-130	-298.4469283872325	1.0268361706684048	0.01327252849517483	2.467072994558511e-125	-286.92010419875606	1.013077240208354	1	1	1
Individual_1030	553459	Protocol_7	0.037973905926184236	1.2490983864593421e-50	-114.90683264947599	1.0669918459374552	0.029059063092297714	1.15964222663266e-133	-306.09570583597935	1.0231148022421646	0.013108468739328479	3.373175622417961e-135	-309.6331329323455	1.0005547427247359	1	1	1
Individual_1031	1439031	Protocol_5	0.03334257566376263	1.395588173869395e-46	-105.58559832129983	0.936860601723258	0.027519212581243905	1.1428008086400083e-117	-269.2689737813337	0.968899570109753	0.013040719762117703	4.894644271905567e-189	-433.600440974258	0.9953835391455096	1	1	1
Individual_1032	1753567	Protocol_5	0.03353564477433711	1.1229165889459247e-45	-103.50039978693827	0.9422854628656913	0.02731404046723051	7.41023723004944e-123	-281.2151039846206	0.9616758469570935	0.012996937100207748	6.570511573804635e-200	-458.6344269042291	0.9920416575806791	1	1	1
Individual_1034	11275	Protocol_7	0.037694013303769404	5.738899866453367e-17	-37.396679049833224	1.0591274153878247	0.030687361419068738	1.0728361599796222e-13	-29.86330045033478	1.0804441151416968	0.013569844789356985	1.2752729004540482e-8	-18.177520535920646	1.0357710600700734	1	0.9999999999998925	0.999999987247271
Individual_1035	21554	Protocol_7	0.04277628282453373	6.743182278365672e-12	-25.722489154298973	1.2019291631999414	0.029600074232161083	8.833145955066977e-25	-55.38611609338599	1.0421627840581658	0.012990628189663171	3.916089206575421e-15	-33.173682890477515	0.9915601055022228	0.999999999993257	1	0.999999999999996
Individual_1038	18604	Protocol_7	0.03741130939582885	7.398738805155226e-23	-50.958147584913846	1.051183993260705	0.029026015910556868	4.922549040244066e-24	-53.668215737908525	1.0219512733044265	0.013061707159750592	2.1742458945323275e-13	-29.156924319658877	0.9969854837094871	1	1	0.9999999999997824
Individual_1039	167872	Protocol_7	0.037713257720167745	1.6309102051870182e-46	-105.42977601066902	1.0596681455254295	0.028372807853602744	1.940396775013363e-103	-236.50337210302072	0.9989530496558895	0.01328988753335875	4.2284991151121135e-65	-148.2261839336404	1.0144022361578773	1	1	1
Individual_1040	6383	Protocol_7	0.03603321322262259	4.242355207246355e-14	-30.791072713483818	1.0124622093444817	0.029139902866990443	1.6827487731892193e-11	-24.80800739206038	1.025961018234585	0.013473288422371926	1.427297424615231e-6	-13.459726387389106	1.0284010206819243	0.9999999999999574	0.9999999999831726	0.9999985727025756
Individual_1041	6782	Protocol_7	0.04099085815393689	2.0348803830854796e-9	-20.012828797555148	1.1517622520382214	0.029637275140076674	2.4042003810100704e-11	-24.451218656545596	1.0434725578600395	0.013712769094662342	1.8037636994188954e-6	-13.225633328156414	1.0466803122769974	0.9999999979651193	0.9999999999759579	0.9999981962363008
Individual_1042	1433	Protocol_7	0.03768318213538032	1.3828471285574908e-6	-13.491364664654856	1.0588230809225847	0.028611304954640614	4.600660377143946e-6	-12.289306103853367	1.0073500827463462	0.01256106071179344	1.730909800950699e-4	-8.661520099236236	0.958771700857114	0.9999986171528716	0.9999953993396229	0.9998269090199048
Individual_1044	63102	Protocol_7	0.03934899052327977	2.1797348774479452e-30	-68.29834953626575	1.1056290105058606	0.03041108047288517	2.994950015109617e-45	-102.51940164274978	1.070716784128991	0.013232544134892714	3.551824944985015e-32	-72.41526143540048	1.0100252787542252	1	1	1
Individual_1045	30596	Protocol_7	0.03902470911230226	2.8741963083950648e-24	-54.20626914159381	1.096517342562756	0.02941560988364492	1.2883589849905622e-32	-73.42935367190634	1.0356681422710785	0.013171656425676559	9.86354084935008e-19	-41.46027155022764	1.0053777880792014	1	1	1
Individual_1046	130930	Protocol_7	0.03805850454441304	9.225147141680655e-43	-96.78922585862689	1.0693689002231845	0.029603604979760178	4.278180179356729e-77	-175.84552443310653	1.0422870950216727	0.013274268693194837	5.345628128576216e-55	-124.96590106006057	1.013210067574908	1	1	1
Individual_1047	1879	Protocol_7	0.041511442256519426	6.356962516810129e-6	-11.96595352940928	1.166389638371878	0.03512506652474721	1.999359057997897e-4	-8.517313757883446	1.236687341813678	0.012772751463544438	1.0616108835701466e-4	-9.150446749224807	0.9749298189308102	0.9999936430374832	0.9998000640942003	0.999893838911643
Individual_1052	1569	Protocol_5	0.0331421287444232	6.0858576750126e-7	-14.312127376808139	0.931228438708629	0.036966220522625874	0.0018372041797981823	-6.297671436514381	1.3015109014189528	0.022944550669216062	0.09802505959113351	-2.2193635813289587	1.7513318640258055	0.9999993914142324	0.998162795820202	0.9019749404088668
Individual_1054	1497	Protocol_5	0.026052104208416832	1.0082951502919459e-8	-18.412419799250774	0.7320127356381959	0.02738810955243821	4.6279480115694695e-6	-12.28339235419239	0.9642836797431623	0.009352037408149633	2.119424762278787e-5	-10.76175955718079	0.7138305448896096	0.9999999899170486	0.9999953720519883	0.9999788057523773
Individual_1055	2524	Protocol_5	0.03288431061806656	2.2774021873264396e-8	-17.597645319335488	0.9239842579521872	0.030903328050713153	1.0465936762100848e-5	-11.467374226263335	1.088047892900256	0.01347068145800317	8.573699032236073e-5	-9.364140459119676	1.028202034010396	0.999999977225978	0.999989534063238	0.9999142630096778
Individual_1056	1920	Protocol_7	0.03697916666666667	1.8109302190298476e-7	-15.524254823440305	1.0390416350531109	0.03333333333333333	4.790562438221931e-5	-9.9462297344156	1.1736037955898488	0.020833333333333332	0.05355032071213914	-2.8720960182961575	1.5901850084817641	0.9999998189069781	0.9999520943756176	0.9464496792878612
Individual_1057	1316	Protocol_7	0.03115501519756839	5.7297567920670225e-8	-16.67500760149439	0.8753944679928601	0.02735562310030395	3.246343100121086e-6	-12.637978148749742	0.9631398930372619	0.014437689969604863	5.665804028798091e-4	-7.475324817418164	1.1020127110451132	0.9999999427024323	0.9999967536568997	0.9994334195971201
Individual_1059	19385	Protocol_5	0.03667784369357751	2.918803156098274e-15	-33.46760274070199	1.0305750539248821	0.028888315708021667	7.374153219125133e-20	-44.05372078199284	1.0171031088939624	0.012122775341759092	4.4606482750134645e-17	-37.648652472287516	0.9253178692635698	0.9999999999999973	1	1
Individual_1060	70654	Protocol_7	0.03763410422622923	8.28888080562989e-39	-87.68590367208687	1.0574440884907377	0.029311857785829537	1.0311022670304652e-57	-131.21672190846888	1.0320152265971823	0.013459959804115832	1.2299210393095713e-32	-73.47577300416904	1.0273836621730628	1	1	1
Individual_1063	3997	Protocol_5	0.031273455091318486	2.3496661614143598e-11	-24.474162763818885	0.8787223953625309	0.024268201150863148	3.385377011685084e-11	-24.108970745578834	0.8544375894837278	0.014010507880910683	4.081860896835203e-5	-10.106331658929571	1.0694063804851095	0.9999999999765032	0.9999999999661462	0.9999591813910317
Individual_1064	1470	Protocol_5	0.017687074829931974	6.852485739100107e-11	-23.403824554797	0.4969719116781766	0.0163265306122449	5.657712254028747e-9	-18.990246216183866	0.5748263488603341	0.00816326530612245	1.1128044260245513e-5	-11.40603099786838	0.6230929012826505	0.9999999999314753	0.9999999943422875	0.9999888719557397
Individual_1065	1565	Protocol_7	0.030031948881789138	6.6956707272735784e-9	-18.82180467281366	0.8438385199765353	0.0268370607028754	9.866921954391652e-7	-13.828906718182541	0.9448822891010923	0.005750798722044728	1.7710641665239211e-6	-13.243928196950744	0.43895202790039756	0.9999999933043293	0.9999990133078046	0.9999982289358333
Individual_1066	6668	Protocol_5	0.03959208158368326	7.319699867695614e-7	-14.127525593536365	1.1124593897608945	0.028794241151769647	2.2930578643133283e-10	-22.195964690953904	1.0137909212053884	0.01259748050389922	8.611715206503891e-8	-16.26755714825938	0.9615515828132084	0.9999992680300128	0.9999999997706941	0.999999913882848
Individual_1068	178131	Protocol_5	0.033800966704279435	1.827775075038881e-39	-89.19771920559585	0.9497404857002437	0.027805379187227378	2.511118085807378e-78	-178.6809091470635	0.9789749565583511	0.013136399616012935	4.677582088676358e-72	-164.24334536686888	1.0026866752708499	1	1	1
Individual_1069	977914	Protocol_5	0.03368189840824449	2.1361088624407076e-44	-100.55475820637663	0.9463949014660089	0.02730199179068916	3.7093884487960293e-118	-270.3941739488649	0.9612516357814708	0.013048182150986692	1.833058768034897e-170	-390.8334797795231	0.9959531349330422	1	1	1
Individual_1070	713537	Protocol_5	0.03431637041947369	1.0229176578055423e-40	-92.08074472693558	0.9642223133675668	0.027885029087489507	2.2131071758834464e-104	-238.67445218135194	0.9817792793163307	0.012974800185554499	3.2910242600672744e-157	-360.31466075849113	0.9903519716695285	1	1	1
Individual_1071	51765024	Protocol_5	0.034966737386232065	1.0716492491082621e-38	-87.42903471766046	0.98249634216374	0.028060162784817794	7.040744159645677e-115	-262.8455718252365	0.9879454064739355	0.01300677461291238	1.9052893902363e-245	-563.4887138756146	0.9927925439114145	1	1	1
Individual_1072	68780	Protocol_5	0.03547542890375109	3.512473922129905e-27	-60.91347690051158	0.9967895703174469	0.028118639139284675	4.777863855072266e-49	-111.26267600233527	0.9900042486205732	0.013085199185809828	2.0234632526566065e-36	-82.18825282290507	0.9987786037570836	1	1	1
Individual_1073	150265	Protocol_5	0.033414301400858486	2.1984078929630135e-40	-91.31567030640078	0.9388759534433023	0.027538016171430472	9.593180455575699e-77	-175.03799968371035	0.9695616090541631	0.012977073836222673	2.2701445165770486e-67	-153.45335773744387	0.9905255168794671	1	1	1
Individual_1074	414460	Protocol_5	0.033725811899821455	9.759221637142473e-43	-96.73294635179197	0.9476287839517966	0.027532210587270182	1.1132216575315851e-101	-232.45383618671562	0.9693572053859791	0.012893886020363846	1.2529861615381382e-127	-292.2027771786541	0.9841758840314488	1	1	1
Individual_1075	338958	Protocol_5	0.03354987933608294	4.256761425390622e-43	-97.56265035636467	0.9426854259704299	0.027743850270534994	1.7877289597152356e-94	-215.86205266470583	0.9768086394532897	0.012963257984765074	1.5027004332476786e-112	-257.4822666369708	0.9894709684058375	1	1	1
Individual_1076	1223915	Protocol_5	0.033838951234358594	8.757681076951256e-44	-99.14381293907651	0.9508077760639216	0.027553384017680968	9.287455724991614e-116	-264.87120614443785	0.9701026819348518	0.013017243844548028	3.07138929344979e-183	-420.25094202009296	0.9935916486408863	1	1	1
Individual_1077	787517	Protocol_5	0.033401183720478414	1.2766604385769139e-45	-103.3720815486188	0.9385073725016853	0.027816542373053536	1.0105638084272244e-106	-244.06351145610037	0.9793679912760447	0.013086701620409464	5.4436272701269226e-157	-359.8114139837979	0.9988932829079589	1	1	1
Individual_1078	4502060	Protocol_5	0.03409150477781282	4.50601543642159e-43	-97.50574573099153	0.9579040324261744	0.02767821841556976	6.637810261174462e-120	-274.4174290301301	0.9744978656303256	0.013030923621630986	2.8687010485383136e-224	-514.7252014996754	0.9946358107098476	1	1	1
Individual_1079	523949	Protocol_5	0.0349022519367343	2.4616186126045678e-37	-84.294829334601	0.9806844282423891	0.027611466001461974	1.5628783250933817e-104	-239.02232047000084	0.9721476390334751	0.013255106890174425	1.4662221239378784e-126	-289.743032608252	1.011747468603778	1	1	1
Individual_1080	1746891	Protocol_5	0.03344226972375495	3.521525647306867e-46	-104.66001995948615	0.939661808143977	0.02754550799105382	1.669198593865942e-118	-271.1926973459625	0.9698253818925382	0.013214333349934255	1.3443934764710264e-185	-425.68229923941345	1.0086352699270111	1	1	1
Individual_1081	137824246	Protocol_5	0.03376947188232758	4.868262472708286e-45	-102.03359209308407	0.9488555433327874	0.027634919910971254	2.9660810081694865e-123	-282.1307248826627	0.9729734069501205	0.013200239092909676	8.639221642384691e-231	-529.7408439905537	1.0075594710681546	1	1	1
Individual_1082	497305	Protocol_5	0.034304903429484924	3.359416024469565e-40	-90.89163656313328	0.9639001135696519	0.02775359186012608	2.166045840834145e-101	-231.78819108022375	0.9771516224488649	0.013018167925116376	9.18765325747809e-134	-306.32854191571624	0.9936621826760744	1	1	1
Individual_1085	6016	Protocol_5	0.02992021276595745	1.838434815665539e-15	-33.92986182895244	0.8406989555419236	0.028756648936170214	7.70098176524786e-10	-20.984503106458167	1.0124673701980245	0.015292553191489361	1.587344351774071e-4	-8.748119224090058	1.1672634636727843	0.9999999999999982	0.9999999992299018	0.9998412655648223
Individual_1086	17118	Protocol_5	0.032013085640845894	1.1612609856508734e-23	-52.80995066756738	0.899504554745504	0.024827666783502747	2.5516311834577055e-29	-65.83823486237756	0.8741353191827651	0.01343614908283678	1.1397473325427344e-11	-25.197629423202468	1.0255662164761465	1	1	0.9999999999886025
Individual_1087	52927	Protocol_5	0.03427362215882253	1.9202155923886602e-29	-66.122530229389	0.9630211715721597	0.02781189185104011	2.806684864202884e-44	-100.28174006849017	0.9792042551674518	0.012526687701929072	1.865449967503993e-34	-77.66439086836343	0.9561480474979437	1	1	1
Individual_1088	199576	Protocol_5	0.033977031306369504	3.806161787722812e-39	-88.4641973501996	0.9546875536988187	0.027307892732593098	1.1931277765171804e-87	-200.14832484789017	0.9614593968159512	0.013042650418888043	5.302347868047429e-80	-182.53865772308723	0.9955309040152401	1	1	1
Individual_1089	6986	Protocol_5	0.032207271686229604	2.0112659630755626e-14	-31.537426945730903	0.9049607995527148	0.02719725164614944	1.5184461036068437e-12	-27.21333360423282	0.9575639328459974	0.010592613799026625	1.8080560413918254e-10	-22.433598671925008	0.808522351864762	0.9999999999999796	0.9999999999984817	0.9999999998191944
Individual_1090	25039	Protocol_5	0.030791964535324894	1.5043232624348892e-31	-70.97179474525343	0.8651934605687358	0.029753584408323017	2.264650982816383e-20	-45.23428120429102	1.0475675878203252	0.0136986301369863	4.27575379987845e-14	-30.783230887614785	1.0456011014674613	1	1	0.9999999999999574
Individual_1091	73663	Protocol_5	0.03263510853481395	1.679782352974629e-38	-86.97956930055194	0.9169821710102216	0.02842675427283711	1.8178390859160438e-48	-109.92643598347362	1.0008524013270474	0.012543610767956776	1.3402025663599014e-44	-101.02092332027476	0.9574397661808942	1	1	1
Individual_1092	164123	Protocol_5	0.03357238168934275	3.9916540575795436e-40	-90.71919802399067	0.9433176977069558	0.027643901220426145	5.032723730489127e-78	-177.98567591886544	0.9732896219160893	0.01317914003521749	3.005821313016158e-67	-153.17265038447817	1.0059490036168648	1	1	1
Individual_1093	910914	Protocol_5	0.03374522732113021	5.553172903346044e-44	-99.59937463303801	0.9481743189900449	0.027749052051016892	1.7245516991089566e-109	-250.43680800421802	0.9769917843328111	0.012918892453074603	6.0949673509993245e-174	-398.842342774731	0.986084597043237	1	1	1
Individual_1094	1176633	Protocol_5	0.035181743160356715	7.272776303196916e-37	-83.21151033723733	0.9885375802777863	0.0281200680246092	2.4072492387498366e-105	-240.89295006346887	0.990054556977783	0.012856175205012949	4.6076089030517024e-191	-438.2660437155408	0.981297459716475	1	1	1
Individual_1095	348891	Protocol_5	0.03358928719858065	5.5624550963848686e-43	-97.29511942384421	0.9437927091672814	0.02744123522819448	1.3265853121922865e-99	-227.6733160001307	0.9661541345844873	0.013035589912035564	9.93558677674727e-112	-255.59340747949844	0.9949919834320835	1	1	1
Individual_1096	1789750	Protocol_5	0.03403045118033245	4.824553819533978e-43	-97.43744074086432	0.956188546776546	0.02719709456628021	3.370163074422463e-125	-286.60817549102586	0.9575584023600752	0.013092890068445313	2.2592595663407008e-194	-445.8864709067546	0.9993656402179928	1	1	1
Individual_1097	11284	Protocol_5	0.033941864587025875	4.2311955900062786e-16	-35.39887688939167	0.9536994382581537	0.030840127614321162	1.973487487738516e-10	-22.346048653780006	1.0858227247392787	0.01347040056717476	6.477562067395711e-9	-18.854921615062064	1.028180593927947	1	0.9999999998026512	0.999999993522438
Individual_1099	1882	Protocol_5	0.025504782146652496	6.506404856952774e-10	-21.153063874931167	0.7166340653971254	0.02975557917109458	1.0044620033135893e-5	-11.508463342209641	1.0476378196551253	0.011689691817215728	4.406549072391601e-5	-10.029789538648197	0.8922610887124033	0.9999999993493596	0.9999899553799668	0.9999559345092761
Individual_1100	824270	Protocol_5	0.03765513727298094	4.831558961896258e-25	-55.98945814282639	1.0580350756128662	0.02932412922950004	2.3853238090358154e-82	-187.94264274139945	1.0324472809832543	0.013369405655913718	1.0947552988866921e-144	-331.4817225241839	1.0204717654245745	1	1	1
Individual_1101	86390	Protocol_5	0.03222595207778678	1.1307709227613056e-41	-94.28308918011432	0.9054856817049267	0.028244009723347608	4.1767816550797614e-54	-122.91005401067318	0.9944183104199205	0.013392753790948026	2.0013924973616827e-39	-89.10697543979566	1.0222539024313377	1	1	1
Individual_1102	1605874	Protocol_5	0.03447966652427276	1.2463597180972337e-40	-91.88317664274952	0.9688106117804993	0.028052636757304746	1.0204811446998661e-108	-248.6589158167911	0.9876804292402847	0.012715194342769109	6.632654559331343e-215	-493.1637898836323	0.9705365483425716	1	1	1
Individual_1103	137895097	Protocol_5	0.03519067831686575	1.4586508155976762e-37	-84.81813653120777	0.988788640549433	0.02803795844895051	1.9433968801854696e-115	-264.1328482832317	0.9871636336883637	0.01303154382639145	1.202057708954971e-244	-561.6467278448088	0.994683150244837	1	1	1
Individual_1104	4887688	Protocol_4	0.03458526812677078	3.235543279753995e-41	-93.23179196080288	0.9717778084919025	0.027573773121361264	7.135377620596621e-126	-288.1606565426203	0.9708205438188879	0.013008604477208856	2.2990686723286465e-263	-604.7473753415777	0.9929322154044615	1	1	1
Individual_1105	75924	Protocol_5	0.034784784784784785	2.2964617439392403e-30	-68.24618322359608	0.9773838329984005	0.02850218639692324	1.2228941112841118e-48	-110.32286419188253	1.0035082241411541	0.013039355144618302	7.531481423396432e-40	-90.08431196112522	0.9952793794195964	1	1	1
Individual_1106	75622	Protocol_3	0.03469889714633308	1.958015793838094e-18	-40.774600063505446	0.9749705597872399	0.02886726085001719	1.0878052682274893e-31	-71.2959757318093	1.0163618070558726	0.012694718468170638	5.571564366981119e-42	-94.9908980354119	0.9689736477591138	1	1	1
Individual_1113	18138	Protocol_5	0.03545043554967472	2.960143790139205e-17	-38.05870873599294	0.9960873063719377	0.027235637887308414	1.168639903960748e-23	-52.80361654149905	0.9589154399956753	0.012460028669092514	3.4897791551931603e-15	-33.28893794001285	0.9510600381525074	1	1	0.9999999999999964
Individual_1114	16043	Protocol_3	0.03503085457832076	4.855559003623134e-13	-28.3534819740287	0.9842979087783523	0.02948326372872904	4.9388164756873316e-14	-30.639065579240967	1.0380501065523877	0.01446113569781213	1.80513414012041e-8	-17.830045821021283	1.1038022972295036	0.9999999999995142	0.9999999999999503	0.9999999819486584
Individual_1115	111145	Protocol_5	0.034135588645463136	1.9645786905084336e-35	-79.91520043932475	0.9591427021435246	0.027819515047910387	5.235387794496054e-65	-148.01259012576642	0.9794726535508963	0.01336092491790004	4.588538456616534e-48	-109.00052290938564	1.0198244401869643	1	1	1
Individual_1116	94850	Protocol_3	0.03595150237216658	3.3153913962144593e-16	-35.642785802996755	1.0101662956365094	0.028128624143384292	1.756764519244548e-38	-86.93475975788519	0.9903558017818819	0.013041644702161308	8.375619903904194e-45	-101.49100409138353	0.9954541387834817	1	1	1
Individual_1117	9239	Protocol_5	0.03571815131507739	2.788585473390927e-12	-26.60548664744444	1.0036095912606404	0.029656889273730922	3.333373114191528e-11	-24.124451284388986	1.0441631345111546	0.012447234549193636	1.256218116042925e-9	-20.495160123451367	0.9500834773048316	0.9999999999972111	0.9999999999666667	0.9999999987437818
Individual_1124	439135	Protocol_5	0.03234996071823016	4.0682324585146643e-50	-113.72604602995422	0.9089700798712907	0.02747218964555319	1.0349774851789644e-103	-237.13188490535626	0.9672439812355609	0.013455998724765732	7.742541810428714e-109	-248.9350451033804	1.0270813174210658	1	1	1
Individual_1125	645544	Protocol_5	0.03327271262686974	5.3691943693039665e-46	-104.23823640479829	0.9348975882043948	0.027761082126082807	3.672503680398785e-105	-240.4705611331586	0.9774153405855687	0.01323225062892692	5.323459058053691e-139	-318.38720463522424	1.0100028757724633	1	1	1
Individual_1126	70160	Protocol_5	0.034236031927023944	7.415247079884194e-32	-71.67918467914502	0.9619649602123392	0.028677309007981756	2.3785473191688144e-45	-102.74983925349747	1.0096739609721104	0.012927594070695552	1.049706488060657e-38	-87.44972294386187	0.986748781773975	1	1	1
Individual_1127	590253	Protocol_5	0.033800760013079134	4.498327982161221e-43	-97.50745323053276	0.949734678085252	0.028043906595985112	2.792851406553215e-99	-226.92886112295614	0.9873730567264597	0.013007981323263076	1.7731365842489164e-144	-330.9995033313442	0.9928846507614588	1	1	1
Individual_1130	295496	Protocol_5	0.0342035086769364	1.8461772525778298e-39	-89.18770147548209	0.9610511210430358	0.027604434577794622	1.5270588810363022e-93	-213.71707006300798	0.971900075868343	0.01341473319435796	7.627154368087294e-90	-205.20094354680054	1.0239315656856345	1	1	1
Individual_1132	1009093	Protocol_5	0.034435874592331925	1.6848887171566833e-40	-91.58170420136891	0.9675801448806879	0.027710032672905272	3.3232642950901694e-111	-254.38599780104354	0.9756179856252105	0.01291258585680408	8.399207791641276e-180	-412.33717934804537	0.9856032216107282	1	1	1
Individual_1133	2603	Protocol_5	0.03572800614675375	3.1336112316624847e-7	-14.975909249965998	1.0038864925902586	0.03419131771033423	3.043379663973208e-4	-8.097067358217235	1.203811807232	0.012677679600461006	3.3714253356632165e-5	-10.297556146933653	0.9676730900634324	0.999999686638877	0.9996956620336027	0.9999662857466434
Individual_1134	250448	Protocol_5	0.034857535296748225	7.37212423573781e-36	-80.89535745574109	0.9794279788706649	0.028037756340637578	9.173074145063824e-84	-191.20087534203716	0.9871565178358683	0.01260541110330288	3.835829394836961e-105	-240.42704908309838	0.9621569165866471	1	1	1
Individual_1135	147207	Protocol_5	0.03501192198740549	3.568828858048393e-33	-74.71307057779929	0.9837659403216882	0.028775805498379832	1.9861272335053476e-62	-142.0740891368508	1.0131418366216143	0.012743959186723457	4.2739617288178805e-71	-162.03100040013828	0.9727321366766927	1	1	1
Individual_1136	54512	Protocol_5	0.036487378925741124	2.557533270097314e-22	-49.71782881827427	1.0252233696758393	0.028269004989727033	4.4937966554573274e-42	-95.20587598101733	0.9952983466047606	0.013153067214558263	8.636395241588283e-30	-66.92156751147357	1.0039588944068902	1	1	1
Individual_1137	757192	Protocol_5	0.034527570286004075	1.011564870170298e-39	-89.78932011855365	0.9701566129860745	0.027485763188200615	6.197874080809713e-112	-256.06532407227434	0.9677218800706795	0.01295312153324388	9.777590871063114e-162	-370.73869194353557	0.9886972644099236	1	1	1
Individual_1138	29009	Protocol_5	0.036092247233617154	2.7070308773898035e-19	-42.75326434982186	1.0141209485978686	0.02923230721500224	1.872779999480431e-24	-54.63461827419391	1.0292144010412545	0.012651246164983282	9.126656125797897e-21	-46.143087576636184	0.9656554555281037	1	1	1
Individual_1139	491599	Protocol_5	0.03441015949991762	1.1843848902619443e-39	-89.63159506689705	0.9668576015116458	0.0275590471095344	2.51222541380814e-104	-238.5476806920045	0.9703020687176707	0.012805152166704976	3.0489712362268063e-142	-325.85227897103124	0.9774029283274577	1	1	1
Individual_1141	21861	Protocol_5	0.03394172270252962	4.266091540029757e-22	-49.20617396800277	0.9536954515837025	0.03165454462284433	1.175590907460243e-12	-27.469250194776894	1.1144968115111504	0.013677324916518	6.629257637267804e-13	-28.04211338123948	1.043974897842289	1	0.999999999998824	0.9999999999993374
Individual_1142	449065	Protocol_5	0.03558727578412925	8.51223930323996e-34	-76.14638811596093	0.9999322470173105	0.028768663779185643	4.1055093043212134e-84	-192.00481800702923	1.0128903901590143	0.013049335842250008	2.5248690978967716e-126	-289.1995324982834	0.9960411948955066	1	1	1
Individual_1143	780710	Protocol_5	0.03421500941450731	2.3712970601522996e-41	-93.54255172454874	0.9613742690814355	0.02783363861100793	2.4952473086859554e-106	-243.15963201135978	0.9799699175686521	0.012931818472928487	1.338418851648249e-164	-377.33246629521983	0.9870712256668043	1	1	1
Individual_1144	1360872	Protocol_5	0.03354834253331687	2.0069480985978713e-45	-102.91971397544263	0.9426422448443326	0.027544104074446383	8.671052585572108e-117	-267.24246569139297	0.9697759526367629	0.013108506898518009	1.953864464130061e-182	-418.4006777369921	1.00055765537295	1	1	1
Individual_1145	84704881	Protocol_5	0.03418341382239826	8.351771067118902e-43	-96.88868537852547	0.9604864952713501	0.02777236650624655	1.627955863187137e-120	-275.82288600313706	0.9778126423273003	0.01311249112078913	1.6726923578090886e-237	-545.198232521039	1.0008617665981978	1	1	1
Individual_1146	127700	Protocol_5	0.03608457321848081	4.190863187453058e-28	-63.03947587979134	1.0139053239109588	0.028762725137039938	3.4010361207484204e-59	-134.6284403600542	1.0126813017701288	0.013273296789350039	1.0413136734827034e-54	-124.2991119580454	1.0131358832425712	1	1	1
Individual_1147	830419	Protocol_5	0.03441033984049016	1.9960666219596066e-40	-91.4122251646943	0.9668626687259789	0.027970217444446718	1.0816403777298984e-104	-239.39037091428995	0.984778600688282	0.013001870140254498	2.3816881588709027e-164	-376.7561457043319	0.992418191004451	1	1	1
Individual_1148	107742	Protocol_5	0.03507452989549108	2.2662157927332714e-31	-70.56202649405829	0.9855250990331564	0.028336210577119415	3.9409408616165183e-59	-134.4811009944818	0.997664528578217	0.012455681164262777	3.414626310664614e-61	-139.22962261146836	0.950728197976289	1	1	1
Individual_1151	661175	Protocol_5	0.033490376980375845	6.961725883808167e-45	-101.67590176931414	0.941013527154518	0.027325594585397208	7.327557325909357e-113	-258.20047329136224	0.9620826456651475	0.013161417173970583	1.0780679725281214e-143	-329.1944977733563	1.0045962374602775	1	1	1
Individual_1153	1840	Protocol_3	0.042391304347826085	2.432636482527043e-4	-8.32112143730571	1.1911120274460645	0.025543478260869567	6.013291977492359e-7	-14.324122701043368	0.8993376911856994	0.015217391304347827	6.477711630988749e-4	-7.341325086290249	1.1615264409779844	0.9997567363517473	0.999999398670802	0.9993522288369009
Individual_1155	1919	Protocol_3	0.03595622720166754	2.9900336736943652e-6	-12.720222918481813	1.0102990540248817	0.030745179781136008	2.633230519963171e-5	-10.544687705327622	1.082479790617005	0.014590932777488274	3.8323311205682765e-4	-7.866483799701905	1.113709563001298	0.9999970099663265	0.9999736676948004	0.999616766887943
Individual_1157	33791	Protocol_5	0.03725844159687491	2.834873629128272e-17	-38.101949219975964	1.0468887096702488	0.026782279305140422	2.5136749704761075e-38	-86.57648771976196	0.9429535394118077	0.012429345091888373	1.186591384514883e-24	-55.09095741768922	0.9487179950576298	1	1	1
Individual_1158	30317	Protocol_7	0.038988026519774385	2.7940368455830764e-24	-54.23455478371376	1.095486634075955	0.02810304449648712	2.0965412141381767e-38	-86.75794458779396	0.9894551906612308	0.013655704720124022	3.796189193610874e-16	-35.50736376814327	1.0423246524573546	1	1	1
Individual_1159	65129	Protocol_5	0.03324172027821708	5.434973430365826e-35	-78.89762362284752	0.9340267643454239	0.02815949884076218	2.583798852329131e-47	-107.27223863135563	0.9914428416427933	0.013557708547651584	4.127764031323985e-30	-67.65981692623043	1.03484471432835	1	1	1
Individual_1160	68620	Protocol_3	0.03262897114543865	1.0061392924241349e-22	-50.65075152212218	0.916809722475917	0.0273972602739726	1.8177955087168438e-38	-86.90060902579884	0.9646058593889167	0.012809676479160594	6.397307148277584e-38	-85.64235639003326	0.9777482640318069	1	1	1
Individual_1163	415675	Protocol_5	0.03417573825705178	1.7671120129216003e-40	-91.53405713685358	0.9602708270265933	0.02845251699043724	1.1667952831592453e-87	-200.17064217402307	1.001759458021854	0.013022192818909003	9.315085353542361e-123	-280.98633127123486	0.9939693983130232	1	1	1
Individual_1165	1107	Protocol_5	0.04245709123757904	1.8299897933374154e-4	-8.605846966823965	1.1929605092712536	0.02981029810298103	4.16365588613866e-5	-10.08649032042317	1.0495643700397022	0.012646793134598013	2.837185918906267e-4	-8.167243925819799	0.9653155607043773	0.9998170010206664	0.9999583634411388	0.9997162814081093
Individual_1166	1814	Protocol_5	0.03858875413450937	1.3677852481369773e-5	-11.199718962502875	1.0842678676890078	0.021499448732083794	2.2971691825442405e-8	-17.58900314628804	0.7569550390518871	0.015435501653803748	8.114492452643237e-4	-7.115876938661836	1.1781745597571616	0.9999863221475185	0.9999999770283081	0.9991885507547357
Individual_1169	49847	Protocol_7	0.03741448833430297	1.6760180671981994e-35	-80.07405747283862	1.0512733151607805	0.028507232130318777	1.0765935417913431e-51	-117.35803781427725	1.0036858748970903	0.012899472385499629	1.7845735489203128e-29	-66.19578821830672	0.9846022850278086	1	1	1
Individual_1170	6539	Protocol_5	0.036091145435081816	4.1325521298771515e-10	-21.606955764283402	1.014089990232528	0.029515216393944027	1.8872292946335468e-9	-20.088156063265476	1.0391750996276532	0.016822144058724574	0.007367800114437746	-4.90324103285982	1.284015422049811	0.9999999995867448	0.9999999981127705	0.9926321998855625
Individual_1172	5054	Protocol_5	0.030866640284922833	3.3169456444897897e-13	-28.73456183604073	0.8672917018206405	0.025722200237435693	1.1605078955992557e-11	-25.179578272595197	0.9056301548872991	0.01147605856747131	8.676977796101065e-8	-16.260007369311804	0.8759547019416762	0.9999999999996687	0.9999999999883951	0.9999999132302222
Individual_1184	1411	Protocol_5	0.03047484053862509	2.2175745895375623e-7	-15.321681357794905	0.8562829018475043	0.023387668320340185	5.625866642765577e-7	-14.390720082323558	0.8234356893224312	0.012756909992912827	1.9463481159373808e-4	-8.544190862512346	0.973720657213497	0.999999778242541	0.9999994374133357	0.9998053651884063
Individual_1185	3096	Protocol_5	0.030361757105943153	1.85636493940538e-10	-22.40723068788454	0.8531054804672337	0.02648578811369509	1.8964783071885335e-8	-17.780682081246002	0.9325146437826318	0.013242894056847546	3.4161626929505116e-5	-10.284373401225617	1.0108152767093386	0.9999999998143636	0.9999999810352171	0.9999658383730705
Individual_1281	3506	Protocol_5	0.035082715345122646	2.0633512876615164e-8	-17.696349223715305	0.9857550940204826	0.02852253280091272	1.0001571877160851e-7	-16.117938375579204	1.004224582649614	0.009697661152310326	1.28116635087449e-7	-15.870324648190742	0.7402116183235138	0.9999999793664871	0.9999998999842813	0.9999998718833647
Individual_1282	7137	Protocol_5	0.03642987249544627	3.6521270571344186e-10	-21.73054117633753	1.0236075524266774	0.026341600112091915	9.230775962509002e-14	-30.013648187324495	0.9274380562038317	0.012330110690766428	2.0245812659857067e-8	-17.715317826759726	0.9411435443221202	0.9999999996347873	0.9999999999999076	0.9999999797541872
Individual_1286	4580	Protocol_5	0.03689956331877729	4.0649595970809326e-8	-17.018276899569873	1.0368049380098203	0.030131004366812226	1.8145024174438338e-7	-15.52228418954596	1.0608558326947541	0.01593886462882096	8.871747370804568e-4	-7.026581028710804	1.216595692078625	0.9999999593504042	0.9999998185497581	0.9991128252629196
Individual_1287	1225	Protocol_5	0.029387755102040815	2.898855549330081e-7	-15.053779340132468	0.8257379455575856	0.026122448979591838	5.167995525623262e-6	-12.173020489260441	0.9197221581765346	0.013061224489795919	2.9457478034044214e-4	-8.129683045872094	0.9969486420522408	0.9999997101144451	0.9999948320044741	0.9997054252196597
Individual_1289	4810	Protocol_5	0.03555093555093555	2.8543425605596044e-9	-19.674424294013324	0.9989111581524329	0.02494802494802495	5.647198467633192e-12	-25.89986154017365	0.8783729031441696	0.0158004158004158	6.613194152694488e-4	-7.3206120662851175	1.206028048012781	0.9999999971456575	0.999999999994353	0.9993386805847304
Individual_1291	3629	Protocol_5	0.030586938550564893	3.216627515614253e-11	-24.160102567605254	0.8594326348488466	0.03031138054560485	1.0501647669505103e-6	-13.766562435035073	1.0672065377367046	0.013226784238082117	1.7653695233033275e-5	-10.944547781002052	1.0095856322794117	0.9999999999678337	0.9999989498352332	0.9999823463047669
Individual_1295	74795	Protocol_7	0.03631258773982218	1.526038850630833e-45	-103.19365379306488	1.0203120821596228	0.02903937428972525	3.867575140862309e-62	-141.4076480335601	1.0224215966392747	0.013089110234641353	2.4250616175960884e-38	-86.61237660038913	0.9990771297356115	1	1	1
Individual_1296	92600	Protocol_7	0.036976241900647945	6.172279043535773e-45	-101.79626104005162	1.0389594548976293	0.02937365010799136	7.275779835512441e-67	-152.2886502294035	1.034190817712005	0.012883369330453564	5.2438756561260915e-48	-108.8670236097403	0.9833731568650081	1	1	1
Individual_1298	2705	Protocol_7	0.038817005545286505	1.0339963492300809e-7	-16.084664302203937	1.0906812820635086	0.034011090573012936	4.790770484955788e-5	-9.946186304821229	1.1974663496591431	0.014048059149722736	1.4046875018810772e-4	-8.87038503390229	1.0722726267914005	0.9999998966003649	0.9999520922951505	0.9998595312498118
Individual_1309	2178	Protocol_7	0.03948576675849403	6.931743314913488e-7	-14.181983615624421	1.1094721528988325	0.02662993572084481	8.912110092554552e-8	-16.23326961842881	0.937589809148915	0.016069788797061526	0.0013336713189176428	-6.618485188015052	1.2265889872586613	0.9999993068256687	0.9999999108788993	0.9986663286810824
Individual_1312	1671	Protocol_7	0.04009575104727708	3.4022915625056424e-6	-12.591057962101122	1.1266115081062378	0.02752842609216038	1.0863630200116213e-6	-13.732674033374995	0.9692239604512216	0.008976660682226212	1.0401482749868034e-5	-11.473551788339842	0.6851784596689828	0.9999965977084373	0.9999989136369799	0.9999895985172502
Individual_1314	6666	Protocol_7	0.03675367536753675	1.0682267931605207e-13	-29.867606137781667	1.0327057743710637	0.030453045304530454	2.763243379285618e-10	-22.00944580244627	1.072194286699997	0.018001800180018002	0.17071616693872324	-1.5805601416120911	1.3740572530535498	0.999999999999893	0.9999999997236757	0.829283833061276
Individual_1315	182560	Protocol_5	0.034350350569675725	4.8215390107961205e-37	-83.6225552668359	0.9651770885560812	0.026446099912357583	4.505398185211601e-96	-219.54289265287966	0.9311172970707368	0.012467134092900964	4.295745526882781e-89	-203.4724481559149	0.9516023871966246	1	1	1
Individual_1316	126286	Protocol_5	0.03327368037628874	5.500044964091901e-40	-90.39864745226738	0.9349247800540033	0.026883423340671175	1.185463360716154e-78	-179.43150353367614	0.9465146301318127	0.013231870516130053	5.298685545272557e-55	-124.97472133520002	1.00997386218825	1	1	1
Individual_1317	2611943	Protocol_5	0.033275228441049444	2.59356682110385e-47	-107.26846529140609	0.9349682776199334	0.02772112561415008	2.6931869561521566e-117	-268.41173064587866	0.9760085471636853	0.01312318071259595	1.1916609272516371e-204	-469.5520108996114	1.0016776911728216	1	1	1
Individual_1320	3002191	Protocol_5	0.03590277900373427	9.67064311361459e-34	-76.01879834848229	1.0087972650994628	0.02830099750482231	4.356856055466348e-107	-244.90485424130688	0.996424742719149	0.01312508098252243	2.7909242432230646e-208	-477.9113265318136	1.001822736648781	1	1	1
Individual_1321	2201081	Protocol_5	0.035313557292984674	1.5045461631825879e-36	-82.48457204776356	0.9922412973767527	0.028207957817090783	1.4112258339878855e-107	-246.03214623786275	0.9931489907992826	0.01292001521070783	1.92138916733481e-213	-489.7975763586563	0.9861702958763497	1	1	1
Individual_1323	685753	Protocol_5	0.033942250343782676	1.398957359881459e-42	-96.37284668952931	0.9537102772620429	0.02791238244674103	1.9926907310550986e-103	-236.47677872679137	0.9827423395035223	0.013198629827357663	7.09180761558143e-144	-329.61331313026113	1.007436637630292	1	1	1
Individual_1324	897629	Protocol_7	0.03622989007708084	2.7341699876048845e-63	-144.05703294683352	1.0179884409731035	0.028657719391864567	3.515192178196269e-153	-351.03842503058087	1.0089842475372321	0.013035452285966696	6.051861040323115e-166	-380.4287596023003	0.994981478588332	1	1	1
Individual_1338	4191	Protocol_7	0.03602958721068957	3.515973391117111e-11	-24.071119611046715	1.0123603255621465	0.031973276067764254	5.530324338205067e-7	-14.407848633441379	1.1257187445171062	0.012646146504414221	3.6229835613005708e-6	-12.528209060388486	0.965266204146411	0.9999999999648401	0.999999446967566	0.9999963770164386
Individual_1357	643103	Protocol_5	0.03551219633557921	1.1400925928066026e-34	-78.15678368092928	0.9978226626212232	0.028989135488405433	2.9403356050841663e-85	-194.6412091782689	1.02065278320183	0.013198507859549714	2.1305812679286355e-140	-321.6055181809332	1.0074273279640653	1	1	1
Individual_1358	6289	Protocol_5	0.033709651772936874	3.53342793971097e-12	-26.368752628443662	0.9471747162651941	0.02226109079344888	3.484232278302761e-17	-37.89569885412433	0.7837710194748553	0.012879631101923994	3.0547550979392374e-7	-15.001395920413211	0.98308782206664	0.9999999999964664	1	0.9999996945244902
Individual_1359	4000	Protocol_5	0.03425	2.0366953570885007e-9	-20.011937263543377	0.9623574355083461	0.02075	1.0272560668203995e-13	-29.906714974273516	0.730568362754681	0.019	0.11938446385075213	-1.998272061862532	1.450248727735369	0.9999999979633047	0.999999999999897	0.8806155361492479
Individual_1360	2591	Protocol_5	0.03396372057120803	5.484015001738192e-8	-16.718843191869173	0.9543135482986806	0.023157082207641837	2.5324319230376413e-9	-19.79408575896227	0.8153171872102384	0.015052103434967195	4.259526856091475e-4	-7.76075624107923	1.1489102029632816	0.99999994515985	0.999999997467568	0.999574047314391
Individual_1361	3847	Protocol_5	0.03275279438523525	3.408210176659901e-10	-21.799663650979046	0.9202889112498437	0.020015596568754873	7.159942373234802e-14	-30.267689369407297	0.7047114031225762	0.009097998440343124	2.019150117922553e-8	-17.718004034582716	0.6944400348971572	0.9999999996591789	0.9999999999999281	0.9999999798084984
Individual_1362	2328	Protocol_5	0.03307560137457045	5.068185959127757e-8	-16.797697738681354	0.9293591508533705	0.03178694158075601	3.135163820720304e-5	-10.370212684707756	1.1191582586810414	0.009450171821305841	2.2785854734175278e-6	-12.99195343533736	0.7213210347752332	0.9999999493181404	0.9999686483617929	0.9999977214145267
Individual_1363	1710	Protocol_5	0.031578947368421054	1.3106174160067426e-7	-15.847597183786338	0.8873061257088093	0.02631578947368421	1.2035389560001367e-6	-13.630243007783381	0.9265293123077752	0.01929824561403509	0.012378942267579063	-4.379302254570372	1.4730134815410028	0.9999998689382582	0.9999987964610438	0.9876210577324214
Individual_1364	7450	Protocol_2	0.04241610738255033	3.8329605068989783e-10	-21.68221344665587	1.1918089437932193	0.02738255033557047	1.2845568150234626e-15	-34.28836262708442	0.9640879502026677	0.01261744966442953	3.313424406141247e-8	-17.222698492432553	0.963075806479157	0.9999999996167039	0.9999999999999987	0.9999999668657559
Individual_1368	3648	Protocol_7	0.033168859649122806	3.495953705486218e-12	-26.37941490035725	0.9319795243990097	0.03179824561403509	9.477197556597705e-7	-13.869206047066971	1.1195562523718954	0.012335526315789474	4.907425188320481e-6	-12.22475624783126	0.9415569129168341	0.9999999999965041	0.9999990522802445	0.9999950925748116
Individual_1369	18230	Protocol_7	0.03757542512342293	3.0076544071837554e-22	-49.55571153761072	1.0557953214573186	0.030663741086121778	6.817386382446732e-19	-41.829640596862504	1.0796124877697073	0.014591332967635765	2.0146686847755355e-8	-17.720225966355226	1.113740109067206	1	1	0.9999999798533132
Individual_1370	6255	Protocol_7	0.033093525179856115	6.662163048218094e-17	-37.24750236706201	0.92986277442386	0.028617106314948043	6.209528061431937e-12	-25.804936219413637	1.0075543377006375	0.014708233413269385	3.7556318774606576e-5	-10.189631360599174	1.122662989201514	1	0.9999999999937903	0.9999624436812254
Individual_1371	8357	Protocol_7	0.03673567069522556	1.3775054259420778e-15	-34.21850219389559	1.0321998785966824	0.03111164293406725	8.700713334126426e-11	-23.16503100811983	1.0953822670337228	0.011607036017709705	3.146943024091597e-10	-21.879419416540056	0.8859520640769528	0.9999999999999987	0.9999999999129932	0.9999999996853055
Individual_1372	81491	Protocol_7	0.037145206219091675	1.1262956999055957e-42	-96.58963979958004	1.0437070189323716	0.028812997754353243	1.7172108958443216e-67	-153.73249982813044	1.0144513058049227	0.013007571388251463	5.675041711714448e-42	-94.97249599232762	0.9928533608809827	1	1	1
Individual_1374	1337548	Protocol_7	0.036489157772281816	3.0827567778851696e-62	-141.63445151121576	1.0252733517545274	0.028380289903614676	1.5092524422814264e-166	-381.81751098010983	0.9992164785246734	0.013244384500593624	1.1032718773821193e-172	-395.9463557960642	1.0109290406117866	1	1	1
Individual_1375	8147	Protocol_7	0.035841414017429726	1.786376196418608e-16	-36.26117239133852	1.0070730300381476	0.03019516386399902	6.529191189014881e-12	-25.754738041099106	1.0631147675774009	0.012519945992389836	9.436372014803787e-9	-18.47869424168837	0.9556334603567838	1	0.999999999993471	0.9999999905636279
Individual_1376	2530534	Protocol_5	0.032194785764585655	2.121281327118736e-53	-121.28498962299206	0.9046099697853213	0.027140121413108852	3.1512091237251264e-128	-293.5831056752498	0.9555524850958164	0.012893326072678731	6.251685938990838e-220	-504.73586928107926	0.9841331438515575	1	1	1
Individual_1379	2556724	Protocol_5	0.03355896060740229	9.440006486562694e-46	-103.67395761043305	0.9429405917800079	0.02733889148770067	1.898305544610705e-124	-284.87958986162204	0.9625508045155353	0.01315433343606897	7.156004313126025e-202	-463.1542370164223	1.0040555436771499	1	1	1
Individual_1380	62491954	Protocol_5	0.0336643018075575	1.3299368919416308e-45	-103.33119769329211	0.9459004716992705	0.027511765754676194	1.4253705909526208e-125	-287.46870478051943	0.9686373813920041	0.013131258465689839	1.507106776157445e-235	-540.6973050830109	1.0022942570226834	1	1	1
Individual_1381	136085	Protocol_5	0.03439761913509939	1.886354144172922e-35	-79.95583231293064	0.9665052419984542	0.02825439982363964	4.3133933465553405e-66	-150.5088912238783	0.9947841262540991	0.012543630818973436	4.790144840870871e-71	-161.91698095343395	0.9574412966525468	1	1	1
Individual_1382	1145	Protocol_5	0.029694323144104803	4.940250705009143e-7	-14.520679077019185	0.8343519027771336	0.02794759825327511	1.604948103712504e-5	-11.039817993436689	0.9839822216299169	0.014847161572052401	7.55978840235246e-4	-7.186740906546925	1.133267220018445	0.9999995059749297	0.9999839505189629	0.9992440211597646
Individual_1383	2781	Protocol_3	0.027328299172959366	1.214900735911996e-10	-22.83118855520185	0.7678712966100446	0.02660913340524991	9.556747581776873e-8	-16.163433190317708	0.936857398852738	0.012944983818770227	3.3025883786526746e-5	-10.318185920348492	0.9880761217750769	0.9999999998785096	0.999999904432524	0.9999669741162137
Individual_1385	25896	Protocol_7	0.03626042632066728	3.131654028946491e-30	-67.93599148109367	1.0188464491794655	0.03066110596231078	4.678336382099504e-24	-53.71909965903373	1.0795197100305143	0.013052208835341365	4.63774604516025e-17	-37.60971809881246	0.9962604872415872	1	1	1
Individual_1386	44945	Protocol_7	0.03715652464122817	3.90813239355727e-35	-79.22741864361139	1.0440250442667156	0.028123261764378685	1.2710761020630922e-50	-114.88939078354937	0.9901670025312508	0.012971409500500611	1.2250679920723071e-26	-59.66421607165628	0.9900931644755521	1	1	1
Individual_1387	1832645	Protocol_7	0.03602006935331174	6.085518852185956e-66	-150.16470414739322	1.0120928925455723	0.02829953427968865	1.0657485182338363e-172	-395.98095860866425	0.9963732253220291	0.013084367130568113	2.9235732007857745e-195	-447.93128656676873	0.9987150939120467	1	1	1
Individual_1388	323383	Protocol_7	0.035907886314370266	1.2364464530881098e-61	-140.2454491708211	1.0089407704532147	0.02888525370845097	4.653767650236754e-121	-277.0751191133907	1.0169953016644144	0.013194880374045636	6.764637652146699e-101	-230.64938569434685	1.007150446056846	1	1	1
Individual_1389	9199	Protocol_7	0.037069246657245356	5.195449030354459e-16	-35.19357843198692	1.0415727050888457	0.03000326122404609	3.866625228441135e-13	-28.581224116317888	1.0563582375784266	0.012501358843352538	1.9493323283779676e-9	-20.055778916755823	0.9542147240808064	0.9999999999999996	0.9999999999996132	0.9999999980506677
Individual_1390	134526	Protocol_7	0.03556189881509894	1.340223655856698e-56	-128.65192870027548	0.9992192042483475	0.028923776816377502	1.4050231383149424e-86	-197.68226422628626	1.0183516276348292	0.012949169677237114	3.9076529062824826e-62	-141.39733885159671	0.988395623665397	1	1	1
Individual_1391	222983	Protocol_7	0.03661714121704345	7.466865220068725e-55	-124.6317048528597	1.028869434081194	0.029293712973634763	5.1232984129158317e-101	-230.92729593949602	1.0313763819833206	0.01310862263042474	2.842285213529264e-83	-190.06995433724092	1.0005664890598183	1	1	1
Individual_1392	9806	Protocol_7	0.035386498062410766	4.93990488763701e-19	-42.15177068938716	0.9942907891083994	0.030185600652661636	2.2085920655394748e-13	-29.141250970827375	1.0627780649436933	0.01305323271466449	7.264780610722588e-9	-18.740227731226494	0.9963386388039934	1	0.9999999999997788	0.9999999927352192
Individual_1393	6846	Protocol_7	0.03710195734735612	1.5659225617649125e-13	-29.485131062279624	1.0424918109530414	0.025416301489921123	1.807008977307847e-16	-36.249688508234016	0.8948600369528208	0.012708150744960562	1.0387059054996923e-7	-16.08011993038033	0.9699989184078072	0.9999999999998432	1	0.9999998961294093
Individual_1394	1428844	Protocol_7	0.037003339762773264	8.166539672587327e-59	-133.75247520818246	1.0397208513677807	0.028903085291326416	6.629005189659158e-155	-355.00923466794603	1.0176231180647344	0.012808956051185434	6.056196268944411e-203	-465.6236919531746	0.977693274571049	1	1	1
Individual_1395	4071	Protocol_7	0.03635470400393024	8.643966364771352e-11	-23.17157447537581	1.0214954660988993	0.03021370670596905	3.578108241270538e-8	-17.145846471650064	1.0637676260689124	0.01203635470400393	1.5545080990240642e-6	-13.374349842901006	0.9187214787396486	0.9999999999135603	0.9999999642189177	0.9999984454919012
Individual_1396	63528	Protocol_7	0.035149855181967005	1.376627804099814e-48	-110.20444757527527	0.9876415909900004	0.028743231331066616	1.2929909151138006e-58	-133.29297732009704	1.0119949616297053	0.013017881878856568	1.7292013766675322e-34	-77.7402334918568	0.9936403490853185	1	1	1
Individual_1398	50749	Protocol_7	0.04072986659835662	2.7395701364314843e-23	-51.95165611528479	1.144428904180774	0.030187786951467024	6.153615614803165e-41	-92.58894899883975	1.0628550404009822	0.013064296833435142	1.5259580093979437e-28	-64.04976018812684	0.9971831506024487	1	1	1
Individual_1399	26179	Protocol_7	0.03774017342144467	3.4505299327303707e-26	-58.628684594907796	1.060424423635087	0.03147561022193361	4.94555731648142e-21	-46.75579729112118	1.1081968687490378	0.012796516291684174	2.46382935362433e-18	-40.54481488645413	0.976743761655784	1	1	1
Individual_1400	23148	Protocol_7	0.039009849663037846	1.9896625300756063e-21	-47.66632191139594	1.0960998213514517	0.030456194919647486	5.346039339790396e-23	-51.28310116243969	1.0723051787076767	0.012700881285640227	4.3225281033734905e-17	-37.6801061406966	0.969444048716721	1	1	1
Individual_1402	2428	Protocol_7	0.036243822075782535	1.7124663910348e-8	-17.882746061539155	1.0183799026531637	0.030065897858319604	1.121448693878025e-6	-13.700888110351432	1.0585635553302177	0.011943986820428337	2.1884073017339007e-5	-10.729729560893043	0.9116711416007479	0.9999999828753362	0.9999988785513061	0.9999781159269825
Individual_1406	1813	Protocol_7	0.035852178709321565	1.1235614507970489e-7	-16.001592031596164	1.0073754966449524	0.02923331494760066	2.4424180367345287e-6	-12.922519568291452	1.029249881405328	0.007722007722007722	2.686617980773131e-6	-12.827224724956775	0.5894122039160208	0.9999998876438548	0.9999975575819631	0.9999973133820189
Individual_1409	2116	Protocol_7	0.023156899810964082	5.651663032330336e-13	-28.20165636506842	0.6506632033986306	0.026937618147448016	1.4680137367390624e-7	-15.734185216556714	0.9484227270598494	0.01606805293005671	0.0013340918864689004	-6.6181694708700665	1.2264564904736481	0.9999999999994351	0.9999998531986264	0.9986659081135311
Individual_1412	1857	Protocol_7	0.028002154011847066	2.385046450603882e-10	-22.15663232940712	0.786805288278858	0.028540656973613354	1.2751781843607803e-6	-13.57242336149952	1.0048627005858155	0.01992460958535272	0.02457840125349389	-3.6810017270597895	1.520823142199038	0.9999999997614957	0.9999987248218155	0.9754215987465061
Individual_1413	21731	Protocol_7	0.03837835350421057	2.4242228887866973e-22	-49.77136103106956	1.078356025031966	0.029404997469053427	1.361543855351679e-25	-57.25600808118301	1.03529449916973	0.014955593391928581	5.625473714787074e-8	-16.693375527190963	1.141543699430101	1	1	0.9999999437452629
Individual_1414	98389	Protocol_7	0.037615993657827605	1.991292393240382e-42	-96.01979003397152	1.0569352172451147	0.028682068117370844	1.9693057149235184e-76	-174.3187860158881	1.0098415202373903	0.012765654697171431	5.394100977755042e-52	-118.04911889076337	0.9743881306990476	1	1	1
Individual_1416	1811	Protocol_7	0.034235229155162895	3.430976801682539e-8	-17.187835707175754	0.9619424039066605	0.027609055770292656	7.233462947976566e-7	-14.139377036818903	0.9720627793400183	0.015461071231363888	8.584581754947084e-4	-7.0595137700709305	1.18012625698481	0.9999999656902318	0.9999992766537051	0.9991415418245051
Individual_1423	1801	Protocol_7	0.03775680177679067	4.725960065160977e-7	-14.565024449662605	1.0608916476177879	0.03387007218212104	8.009512211557477e-5	-9.432215504847907	1.1925013580951822	0.013325930038867296	1.7789342422981465e-4	-8.634148018021529	1.0171533202504122	0.9999995274039934	0.9999199048778844	0.9998221065757703
Individual_1425	1228	Protocol_7	0.03257328990228013	1.9594755726261831e-7	-15.445418582556858	0.9152451893847652	0.02687296416938111	3.4288145261034266e-6	-12.583292546917935	0.9461463824380704	0.013029315960912053	2.9600474912807624e-4	-8.124839010850133	0.9945130997670969	0.9999998040524428	0.9999965711854739	0.9997039952508718
Individual_1428	1258	Protocol_7	0.03656597774244833	1.3371114842707346e-6	-13.524997542311002	1.0274318413745354	0.031001589825119236	2.6796630516372686e-5	-10.52720760836323	1.0915075046423872	0.017488076311605722	0.002843733795126096	-5.859789588810395	1.3348452853392234	0.9999986628885158	0.9999732033694835	0.9971562662048737
Individual_1429	31410	Protocol_7	0.03826806749442853	7.755618139257793e-27	-60.12138000890788	1.0752572057167455	0.029194524036930913	2.9337148908945673e-34	-77.21162366099938	1.0278841266054357	0.013562559694364852	4.67208717542605e-17	-37.602340676423204	1.0352149969256643	1	1	1
Individual_1430	8238	Protocol_7	0.03823743627093955	1.3379198524649085e-13	-29.64249015000839	1.0743965287624875	0.02889050740470988	7.659499505570491e-14	-30.200244658997097	1.0171802744005243	0.013595532896334061	2.9960471597151086e-7	-15.020801544929578	1.037731804515412	0.9999999999998659	0.9999999999999236	0.9999997003952839
Individual_1432	94888	Protocol_7	0.04000505859539668	6.667730082252583e-31	-69.48285839831239	1.1240632291161186	0.029982716465728015	1.4458992011908244e-61	-140.08895926005002	1.0556348953881796	0.013479048984065425	1.5519388554018171e-40	-91.66389869606954	1.0288407179065053	1	1	1
Individual_1433	1075	Protocol_7	0.05116279069767442	0.0015597208738946135	-6.461687462215896	1.4375734904894661	0.026976744186046512	6.269497252425157e-6	-11.97980812004366	0.9498002810820172	0.011162790697674419	1.5757243401077456e-4	-8.75546772208852	0.8520433161725546	0.9984402791261052	0.9999937305027478	0.9998424275659893
Individual_1439	2220	Protocol_7	0.036936936936936934	6.566092411968874e-8	-16.538761784993557	1.0378550629536971	0.027477477477477478	1.666965993038297e-7	-15.607090280798136	0.9674301558240646	0.011711711711711712	2.52726086545403e-5	-10.585764137680394	0.8939418426059648	0.9999999343390756	0.9999998333034005	0.9999747273913456
Individual_1440	37198	Protocol_7	0.036614871767299315	1.9017727964874395e-34	-77.6451066598636	1.0288056670202952	0.02825420721544169	1.1873932615769779e-43	-98.83939863084501	0.9947773448827337	0.013602881875369644	4.2656987163432507e-19	-42.29851077372384	1.0382927438573335	1	1	1
Individual_1441	108435	Protocol_7	0.0392308756397842	1.8490188169946318e-35	-79.97582312558895	1.1023102152831992	0.029243325494535895	3.341637393884803e-74	-169.18483595700795	1.0296023338817015	0.013519620048877207	4.0433896522225977e-44	-99.91666072872047	1.0319374618605135	1	1	1
Individual_1442	273400	Protocol_7	0.04134967081199707	2.1408435419216849e-29	-66.01376776699341	1.1618441799050454	0.0300256035113387	5.035163395125638e-96	-219.43172294992232	1.0571448673734896	0.012940746159473299	1.6501627473346504e-99	-227.45505028861385	0.9877526659853955	1	1	1
Individual_1445	32234	Protocol_7	0.03719674877458584	1.671354183122172e-30	-68.56391860388773	1.0451552630644858	0.030930073835080972	1.066547663921319e-26	-59.802785468005226	1.088989561521759	0.012750511881863871	9.20784534821912e-22	-48.43681616996198	0.9732322965604097	1	1	1
Individual_1447	4801	Protocol_7	0.04082482816079983	2.6848680627301763e-8	-17.43304912899818	1.1470971367560943	0.02916059154342845	9.572637275697276e-10	-20.76694218408497	1.0266894275103864	0.012080816496563215	5.060302599501027e-7	-14.496668861143712	0.9221151975865927	0.9999999731513197	0.9999999990427364	0.9999994939697402
Individual_1448	83841	Protocol_7	0.036807767082930785	1.2949411142218735e-44	-101.05527886926372	1.0342256448676725	0.029508235827339847	5.866987047799561e-62	-140.99093454332555	1.0389293270437923	0.013632948080294844	5.279381617927968e-35	-78.92666928174893	1.0405876636173652	1	1	1
Individual_1453	87312	Protocol_7	0.039181326736301994	5.755255624836364e-34	-76.5377797027411	1.1009179888397715	0.030167674546454096	4.875302509298755e-57	-129.66316814494652	1.062146920555134	0.012541231445849368	1.9434261569085628e-50	-114.46480217401566	0.9572581551883078	1	1	1
Individual_1456	7696	Protocol_5	0.033264033264033266	5.259749983478403e-14	-30.57610780795473	0.9346537152303466	0.02728690228690229	3.2737115308358933e-13	-28.74768184294621	0.9607203628139355	0.015072765072765074	4.390075247559039e-5	-10.033535195639868	1.1504872826437713	0.9999999999999476	0.9999999999996727	0.9999560992475247
Individual_1457	72996	Protocol_7	0.03831716806400351	3.784901278890069e-36	-81.56204354343187	1.0766368348618018	0.028837196558715545	5.092008278451968e-63	-143.43518855215493	1.0153033000643727	0.013644583264836429	2.1238270226740316e-31	-70.6269182221711	1.0414757642267547	1	1	1
Individual_1458	4238	Protocol_7	0.038225578102878716	1.0499176588711114e-9	-20.674554094924833	1.074063337632419	0.03114676734308636	1.2459851613080656e-7	-15.898169015127994	1.096618931226003	0.013213780084945729	9.059344116259768e-6	-11.61170477449357	1.0085930398298684	0.9999999989500825	0.9999998754014838	0.9999909406558838
Individual_1459	223830	Protocol_7	0.03897600857793861	2.753622650118756e-41	-93.39307144067585	1.0951489536179941	0.029437519546084083	6.615304775340776e-99	-226.06653833653522	1.0364395401610393	0.013394093731850064	7.971406519532433e-76	-172.92060611358625	1.022356178620202	1	1	1
Individual_1460	385940	Protocol_7	0.0374488262424211	1.0751285803810801e-52	-119.6619845716066	1.0522381426409932	0.028976006633155412	3.740992510011213e-125	-286.5037856710272	1.0201905409712348	0.013118619474529719	1.0251344953740714e-113	-260.16729168934563	1.0013295369779558	1	1	1
Individual_1464	1691	Protocol_3	0.03903015966883501	3.0453539783536978e-5	-10.399277867512428	1.09667049244909	0.027794204612655235	4.633237693428912e-6	-12.282250015166344	0.978581520864392	0.011827321111768185	6.585387807634093e-5	-9.628006382883337	0.9027661786768147	0.9999695464602164	0.9999953667623068	0.9999341461219236
Individual_1465	1074	Protocol_3	0.027932960893854747	4.679200299182098e-7	-14.574967963952776	0.7848610981595612	0.024208566108007448	4.241564641194258e-6	-12.370574096068001	0.8523379521043594	0.015828677839851025	0.0011738211279577898	-6.746316419783193	1.2081852578408936	0.9999995320799699	0.9999957584353587	0.9988261788720423
Individual_1468	4098	Protocol_7	0.040995607613469986	1.0747307907075648e-7	-16.046025340516525	1.1518957024819094	0.03318692044899951	4.758970464424839e-6	-12.255474443119372	1.168448874086526	0.013909224011713031	3.421512203540994e-5	-10.2828086311363	1.061675496145951	0.9999998925269211	0.9999952410295357	0.9999657848779646
Individual_1471	180892	Protocol_5	0.03496561484200517	3.0841088644454303e-34	-77.16163040696416	0.9824648008853915	0.028276540698317226	4.771865719857447e-73	-166.52597442390046	0.9955636646908779	0.013085155783561462	5.4559062401846696e-74	-168.69459814588276	0.9987752909120587	1	1	1
Individual_1472	318891	Protocol_7	0.038605667767356244	5.745239371692557e-45	-101.86795760820839	1.0847431074067202	0.02926391776500434	8.308140635514875e-114	-260.37746476772855	1.030327348885149	0.013117334763289024	9.92734395260711e-103	-234.87097161318684	1.0012314764073071	1	1	1
Individual_1491	4803	Protocol_7	0.03768478034561732	9.97807374886542e-11	-23.028045962276128	1.0588679874774776	0.03185509056839475	1.8005913216938124e-7	-15.529980347893204	1.1215576559977942	0.01394961482406829	1.9643369999370868e-5	-10.837751037631984	1.0647584816317621	0.9999999999002194	0.9999998199408682	0.9999803566300008
Individual_1493	37333	Protocol_7	0.03867891677604264	1.693489348806938e-27	-61.643006407038925	1.0868012600535222	0.0309109902766989	1.433577909137727e-29	-66.41479434307016	1.0883176654252422	0.013687622210912598	1.253798353338403e-18	-41.22035404737269	1.0447608787946512	1	1	1
Individual_1499	1169	Protocol_3	0.028229255774165955	3.371595255518561e-7	-14.90270931184843	0.7931863997995772	0.02480752780153978	3.907280112787369e-6	-12.45266514206546	0.8734262636126334	0.016253207869974338	0.0014143916592205298	-6.559640370287321	1.240589159739409	0.9999996628404744	0.9999960927198872	0.9985856083407795
Individual_1500	3417	Protocol_1	0.027802165642376354	3.759849016559569e-14	-30.91181250049137	0.7811860096109651	0.025460930640913083	3.4187913458100235e-10	-21.796563848645153	0.8964313451827642	0.012584138132865087	9.52341506511657e-6	-11.561747524699763	0.9605331745701965	0.9999999999999627	0.999999999658121	0.9999904765849349
Individual_1501	4041	Protocol_1	0.03588220737441227	2.1369713561515184e-10	-22.266461357245834	1.0082192428968775	0.03192279138827023	1.0387953768231617e-6	-13.77744776886934	1.1239412741729062	0.012868101954961643	6.157838957856257e-6	-11.997778502641973	0.9822078151869545	0.9999999997863029	0.9999989612046236	0.9999938421610423
Individual_1502	54153	Protocol_5	0.03648920650748804	2.836071463359954e-22	-49.61445223887064	1.025274721117683	0.028401011947629864	4.613068700290426e-41	-92.87709551553357	0.9999460626099316	0.012944804535298136	1.9186196751511231e-31	-70.72853187451418	0.9880624372683767	1	1	1
Individual_1503	319936	Protocol_1	0.03748562212442488	9.619819954388195e-29	-64.51114214808491	1.0532720343385824	0.029174584916983395	6.8625801143984e-67	-152.34711774960428	1.027182107799902	0.012893203640728145	1.1054480990244395e-107	-246.27635417811484	0.9841237987578432	1	1	1
Individual_1504	18262	Protocol_3	0.03460738144781514	3.914742260186027e-14	-30.87144180856537	0.9723991491906128	0.026722155295148396	8.834996481106135e-22	-48.47815133838762	0.940836686421826	0.014620523491402913	1.2706604171383867e-8	-18.18114395244063	1.11596818906485	0.9999999999999609	1	0.9999999872933955
Individual_1505	36333	Protocol_1	0.038642556353728014	2.644143930856167e-19	-42.77676940959533	1.0857796039141732	0.029064486830154404	1.3971547294259693e-31	-71.04570005031596	1.0233057618222114	0.013238653565629043	5.092085341173023e-21	-46.72659951246694	1.010491604762254	1	1	1
Individual_1506	27987	Protocol_1	0.03826776717761818	9.386120404977075e-19	-41.50988472145106	1.0752487674068054	0.02987101154107264	2.8445117522813953e-24	-54.21665079507633	1.0517019756813308	0.013006038517883303	2.2696926748355553e-18	-40.62688723709996	0.9927363586019718	1	1	1
Individual_1507	82104	Protocol_5	0.03836597486115171	5.240476187861178e-18	-39.79011930414278	1.0780082095811863	0.0294382734093345	5.325225975617701e-43	-97.33870385131317	1.0364660822642007	0.01339764201500536	7.098029242836676e-38	-85.538416359688	1.022627015100813	1	1	1
Individual_1508	33615	Protocol_3	0.03361594526253161	3.3106928666874936e-18	-40.2493741811261	0.9445417481763169	0.027428231444295702	6.300497101804672e-28	-62.63175406850027	0.9656962958802683	0.013565372601517179	4.346239616987361e-18	-39.977220658514646	1.0354297029792907	1	1	1
Individual_1509	34862	Protocol_1	0.03611382020538122	1.1458126603124662e-24	-55.125928099604394	1.014727106547742	0.029143480006884288	1.591373185948094e-30	-68.61295550734971	1.0260869625832882	0.013108829097584762	4.05419489114119e-21	-46.954534832211515	1.0005822484669835	1	1	1
Individual_1518	497460	Protocol_5	0.03307401600128654	1.5319777532705413e-46	-105.49235472787701	0.9293146049915362	0.026305632613677483	1.8594885525226343e-125	-287.2028351461043	0.9261717084241202	0.012356772403811361	6.262754031302148e-163	-373.4867501285606	0.943178603028576	1	1	1
Individual_1519	311705	Protocol_5	0.03632601337803372	9.544493623464658e-30	-66.82158838554757	1.0206893161088	0.02905952743780177	3.194126806880251e-74	-169.2299831309641	1.0231311509715453	0.012916058452703678	4.644006231285472e-109	-249.4461977307235	0.985868280967851	1	1	1
Individual_1520	4926	Protocol_5	0.03613479496548924	6.369059662446683e-9	-18.871813991600238	1.015316455930164	0.02578156719447828	1.974426620187428e-11	-24.6481579856048	0.9077203534708331	0.011977263499796996	3.036845023600674e-7	-15.007276191948927	0.9142111132806245	0.9999999936309405	0.9999999999802558	0.9999996963154975
Individual_1521	3711	Protocol_5	0.03260576663971975	4.145810379151394e-10	-21.603752652411703	0.9161577216404169	0.025869037995149554	1.1631812596044058e-9	-20.57210711918501	0.9108000353809659	0.014820803018054433	1.7909027416990758e-4	-8.627441447968318	1.1312553011026294	0.9999999995854187	0.9999999988368189	0.99982090972583
Individual_1525	1048	Protocol_5	0.020038167938931296	1.144242224860576e-8	-18.28593812694705	0.5630329900728608	0.030534351145038167	6.341887759419382e-5	-9.66568556610068	1.0750569119907012	0.019083969465648856	0.004915752711352929	-5.310382516594268	1.4566580230367308	0.999999988557578	0.9999365811224058	0.9950842472886471
Individual_1532	1599	Protocol_5	0.04252657911194497	2.1004590185965213e-4	-8.467974402883346	1.194912981463187	0.0300187617260788	1.985085428792039e-5	-10.827243663530997	1.0569039810190008	0.013758599124452783	2.886144707809631e-4	-8.150130115447405	1.0501784671399268	0.9997899540981404	0.9999801491457121	0.9997113855292191
Individual_1534	2842	Protocol_5	0.036593947923997186	4.816625432018251e-7	-14.546021604268635	1.0282177482996757	0.030260380014074596	3.2865913600702898e-6	-12.625656304441097	1.0654109052152745	0.015130190007037298	4.153226471523359e-4	-7.786039467866226	1.1548704635842229	0.9999995183374569	0.9999967134086399	0.9995846773528477
Individual_1537	1703	Protocol_5	0.03405754550792719	7.338934951899777e-7	-14.124901186887445	0.9569498439333605	0.031121550205519672	3.607868267924895e-5	-10.229772295210157	1.0957310833751377	0.017615971814445096	0.003832660363431256	-5.560356081232181	1.344607405880059	0.9999992661065049	0.9999639213173208	0.9961673396365686
Individual_1538	11078	Protocol_5	0.03330926159956671	6.88915580010398e-17	-37.213998028764095	0.9359245422375371	0.028434735511825238	1.1550783859934127e-14	-32.09202309358475	1.001133405698147	0.01507492327134862	9.934598927072773e-6	-11.519477117822841	1.1506520155253497	1	0.9999999999999885	0.9999900654010728
Individual_1542	782262	Protocol_5	0.034828484574221934	3.0048642111311285e-38	-86.39800115445111	0.9786117108756265	0.028362620196302517	1.8704492530486314e-97	-222.7245753761375	0.998594361457618	0.013141377185648798	8.440944191882154e-154	-352.4650101476562	1.003066607588304	1	1	1
Individual_1543	327788	Protocol_5	0.03384809694070558	1.657144365050257e-41	-93.90089295375516	0.951064752370666	0.027322537737806143	5.081373632605095e-100	-228.6329276742466	0.9619750198270851	0.013167046993788668	1.569796072548918e-103	-236.71531885755917	1.0050259553038858	1	1	1
Individual_1544	444963	Protocol_5	0.033814047460125896	1.8829487755597557e-42	-96.07573486007756	0.9501080291353068	0.027658479469079452	5.260211187786106e-101	-230.90092321668575	0.9738028945546665	0.013176376462762072	1.2063321378531163e-120	-276.1226266943757	1.0057380632254187	1	1	1
Individual_1545	128860	Protocol_5	0.03354027626881887	6.417030529116834e-39	-87.94186315047342	0.9424155987241449	0.027782089088933728	1.2517690581101498e-69	-158.65381361930426	0.9781549561256384	0.013115008536396088	6.656035341144005e-58	-131.65441138048277	1.0010539181129963	1	1	1
Individual_1546	13233	Protocol_5	0.03347691377616565	3.2067998738630115e-18	-40.28125815804039	0.9406352376748844	0.02750699010050631	1.942882048861989e-18	-40.782359211021095	0.968469239616198	0.012393259276052294	2.722968428278887e-12	-26.62929849676382	0.9459636051362842	1	1	0.9999999999972768
Individual_1547	138621	Protocol_5	0.03451857943601619	5.092542414963918e-35	-78.96270105679947	0.9699039878375377	0.027254167838927725	1.5229137020845498e-77	-176.8784267513432	0.959567844642251	0.012746986387343909	4.6496416909562e-68	-155.03899616267313	0.9729631995108196	1	1	1
Individual_1550	15019	Protocol_5	0.03608762234502963	9.832625005847821e-15	-32.25307045613114	1.0139909983520117	0.029229642452893	5.358614512092679e-16	-35.16265603278529	1.0291205797934821	0.011585325254677408	1.51732468431254e-15	-34.121827686916525	0.8842949058419132	0.9999999999999902	0.9999999999999991	0.9999999999999982
Individual_1551	238857	Protocol_5	0.035561026053245244	1.6318034325100098e-32	-73.19303717228765	0.9991946813619437	0.027660901711065618	1.0180511001916428e-87	-200.30701297696154	0.9738881771263306	0.012840318684401128	2.2225278702044577e-95	-217.94693860608254	0.9800871492510222	1	1	1
Individual_1552	2316113	Protocol_5	0.033653798411390115	3.4208173169250155e-45	-102.38644968065206	0.9456053469868683	0.027277598286439393	3.8078842695518077e-125	-286.48606289918763	0.9603927865062128	0.013039519228984078	7.598358466681407e-207	-474.60718201703077	0.9952919037955283	1	1	1
Individual_1553	2265	Protocol_7	0.03664459161147903	4.351411162768874e-8	-16.950180502711437	1.029640736013828	0.02913907284768212	6.821189746998826e-7	-14.19806106249175	1.0259317948202653	0.011479028697571744	1.876494994700294e-5	-10.883501027614125	0.8761814086469059	0.9999999564858882	0.9999993178810253	0.999981235050053
Individual_1554	1294	Protocol_7	0.03632148377125193	1.0325481868635666e-6	-13.78347981056574	1.020562043093723	0.02241112828438949	2.4135442141061624e-7	-15.236999114156195	0.7890535565403156	0.010046367851622875	5.562898667179237e-5	-9.796750519007924	0.7668280102725046	0.9999989674518133	0.9999997586455784	0.9999443710133283
Individual_1555	539709	Protocol_7	0.03763509594985446	1.0925471678900971e-52	-119.64591301436464	1.0574719539682476	0.02887481957869889	8.141202653904196e-137	-313.3572198249033	1.0166279356359929	0.013068153393773312	1.5325451658149953e-135	-310.42205769381854	0.9974775175352837	1	1	1
Individual_1556	728182	Protocol_7	0.03687402325242865	1.948339016671496e-58	-132.8829581703774	1.0360873125279522	0.028657670747148378	8.559451913514143e-149	-340.93814269680416	1.0089825348485253	0.013140945532847557	4.253523446697541e-149	-341.63743117036375	1.0030336600132606	1	1	1
Individual_1557	7390	Protocol_7	0.033423545331529095	2.2428029413572842e-18	-40.638805277159705	0.9391356896597749	0.03098782138024357	3.1645457430456624e-10	-21.873841409432632	1.0910227436674236	0.012855209742895805	7.673120518276266e-8	-16.382957287348997	0.9812237670739979	1	0.9999999996835456	0.9999999232687949
Individual_1558	13805	Protocol_7	0.034262948207171316	1.95283686835276e-25	-56.89534420519455	0.9627212545871144	0.02723650851140891	1.5243996757468023e-23	-52.53785646155424	0.9589460930281416	0.012604128938790293	4.9115106144872545e-12	-26.039439560643384	0.9620590504049036	1	1	0.9999999999950884
Individual_1559	1630	Protocol_7	0.03803680981595092	9.53194754692893e-7	-13.863445641381777	1.0687593211502835	0.03190184049079755	2.408767340287202e-5	-10.633786237412412	1.1232036325890578	0.012883435582822086	1.6100606667402573e-4	-8.733907493455058	0.9833782138341217	0.9999990468052453	0.9999759123265973	0.999838993933326
Individual_1560	17192	Protocol_7	0.040076779897626806	2.624545167287607e-16	-35.87645387647878	1.1260784562251844	0.03036295951605398	5.50911174624954e-19	-42.0427133642946	1.069022536001456	0.013610981852024197	4.794809256113681e-11	-23.760902095089275	1.0389110060066993	1	1	0.9999999999520517
Individual_1561	818255	Protocol_7	0.03895607115141368	2.123360751827516e-45	-102.86332909095087	1.0945887512629235	0.029687566834299822	1.0432624573666788e-128	-294.6885391218978	1.0452432335568476	0.012926288259772321	8.423308364540365e-167	-382.4007078615194	0.9866491106881814	1	1	1
Individual_1562	83461	Protocol_7	0.0373947113022849	9.105051268201994e-42	-94.49974456181168	1.0507176195749448	0.029714477420591655	7.490219985252999e-60	-136.14150741201715	1.0461907045432568	0.012652616191993865	2.840750316149023e-47	-107.17743115761348	0.9657600281559491	1	1	1
Individual_1563	2333	Protocol_7	0.036433776253750536	2.8466398151584437e-8	-17.374541429012215	1.0237172403341384	0.03000428632661809	1.3117753616245578e-6	-13.544127788599642	1.0563943295065077	0.015002143163309044	4.7951626440743283e-4	-7.642253113431957	1.1450967913627792	0.9999999715336019	0.9999986882246386	0.9995204837355924
Individual_1564	5586	Protocol_7	0.040279269602577876	2.672202764347933e-9	-19.740362696618167	1.131768017485726	0.026673827425707126	4.659937864246838e-13	-28.39460409472608	0.9391351532915546	0.013605442176870748	4.513026622428024e-6	-12.308538025046596	1.0384881688044174	0.9999999973277971	0.9999999999995342	0.9999954869733777
Individual_1565	2459	Protocol_7	0.03456689711264742	2.9413114966716023e-9	-19.644410264818607	0.9712616192352764	0.02480683204554697	4.928061597709441e-9	-19.128320106330055	0.8734017673564145	0.013420089467263115	9.197599828218219e-5	-9.293890922961305	1.02434040399964	0.9999999970586884	0.9999999950719385	0.9999080240017176
Individual_1566	2918	Protocol_7	0.03187114461960247	1.9582400444304716e-11	-24.656389889574047	0.8955162920536133	0.027758738862234407	2.30612682843922e-8	-17.58511130123347	0.9773328386851722	0.01028101439342015	1.2928051932490408e-6	-13.558694839326359	0.7847383180992942	0.9999999999804174	0.9999999769387318	0.9999987071948068
Individual_1567	17585	Protocol_7	0.035029854990048334	1.6246846984212155e-27	-61.68448374562492	0.9842698223197709	0.028945123684958773	2.6205696029390446e-23	-51.996065439017315	1.0191032106145574	0.012567529144156951	2.2520593980529274e-14	-31.42434621629743	0.95926542905741	1	1	0.9999999999999774
Individual_1568	224181	Protocol_7	0.0362653391679045	5.0225825229679044e-57	-129.633406052433	1.0189844904953271	0.028240573465191075	4.580358588741887e-118	-270.183263683751	0.9942973262514664	0.013386504654720962	4.216338787633401e-76	-173.55749990193885	1.0217769128596141	1	1	1
Individual_1569	15426	Protocol_7	0.03662647478283418	2.8455124151631947e-22	-49.611128883730785	1.0291316888677198	0.027810190587320108	4.171886879599748e-24	-53.833673809276064	0.9791443568806789	0.013354077531440425	5.454678709867566e-11	-23.63196230361225	1.0193017868447871	1	1	0.9999999999454534
Individual_1570	2864	Protocol_7	0.03666201117318436	6.16402157638582e-9	-18.90453641294359	1.030130191334424	0.034217877094972066	5.4765509871801235e-5	-9.812395177046117	1.204746913070585	0.011871508379888268	9.544874051633351e-6	-11.559496751173151	0.9061389433806701	0.9999999938359783	0.9999452344901285	0.9999904551259485
Individual_1571	13951	Protocol_7	0.03748835208945595	1.8969818348323449e-19	-43.108852651713974	1.053348740970592	0.030750483836284138	1.3935354837350712e-15	-34.206932363545405	1.0826665363946208	0.013690774854849114	1.7290566038206538e-9	-20.17568989115696	1.045001516576648	1	0.9999999999999982	0.9999999982709435
Individual_1572	17214	Protocol_7	0.033925874288369934	1.07649492992593e-29	-66.70125736879233	0.9532501424097582	0.029627047751829907	4.787067810397577e-21	-46.788368877033776	1.0431124708100783	0.012199372603694667	2.9721097613429755e-15	-33.449504336925905	0.9311644525093635	1	1	0.9999999999999973
Individual_1574	22297	Protocol_7	0.03910840023321523	8.318261979309199e-21	-46.235833616581445	1.0988688979641172	0.030452527245817824	2.019972823879918e-22	-49.953787988071184	1.0721760468298525	0.013140781271023007	6.105678045954276e-15	-32.72955722947679	1.003021122092099	1	1	0.9999999999999938
Individual_1575	180173	Protocol_7	0.036320647377798006	5.319901504569308e-55	-124.97072532566905	1.0205385420876094	0.029393971349758286	1.0843153688491343e-91	-209.4542946710802	1.034906290306068	0.012920914898458704	7.70264510405964e-77	-175.25748837066362	0.9862389680350899	1	1	1
Individual_1576	5006	Protocol_7	0.04694366759888134	0.001094463506410417	-6.816395921392333	1.3190244544179761	0.02936476228525769	8.599526311133163e-10	-20.874143807438802	1.033877894237162	0.014782261286456252	8.949404522779248e-5	-9.321248970614556	1.1283134538807884	0.9989055364935897	0.9999999991400474	0.999910505954772
Individual_1577	471367	Protocol_7	0.035063973506842865	2.972234992690386e-69	-157.78905722398648	0.9852284853365806	0.028268843597451666	2.0137344861492685e-145	-333.1748475326179	0.9952926642871521	0.013282643884701305	1.3534945904020754e-118	-271.4023511399808	1.013849336565792	1	1	1
Individual_1578	2781	Protocol_7	0.03631787126932758	5.521446204727815e-9	-19.014626011840182	1.0204605389159804	0.03344120819848975	2.3776767120837997e-5	-10.646777848396002	1.1774018661257384	0.014742898238043868	2.90274802819477e-4	-8.144392170799415	1.1253089164660597	0.9999999944785536	0.9999762232328787	0.9997097251971807
Individual_1579	860531	Protocol_7	0.036199741787338285	2.1189533615702855e-63	-144.31193858922214	1.0171413335044432	0.02890540840481052	9.20642562466841e-147	-336.2601069923997	1.0177049105088103	0.013040785282575526	2.139945822580773e-163	-374.5605896458672	0.995388540248699	1	1	1
Individual_1580	6324	Protocol_7	0.03557874762808349	1.7543190634439976e-14	-31.674110518327115	0.9996926226557977	0.03051865907653384	6.453077116233014e-10	-21.16129383996608	1.074504423855981	0.014864010120177103	5.379393409747308e-5	-9.830296050889752	1.1345532508332892	0.9999999999999822	0.9999999993546922	0.9999462060659025
Individual_1581	1005	Protocol_7	0.042786069651741296	4.3650508777523886e-5	-10.039251968442631	1.2022041537381378	0.020895522388059702	6.238972332047739e-7	-14.28727954861947	0.7356919315637859	0.013930348258706468	5.705397084920163e-4	-7.468357085590265	1.0632878862684036	0.9999563494912226	0.9999993761027667	0.9994294602915078
Individual_1582	2306	Protocol_7	0.02992194275802255	7.047911266733119e-11	-23.375704724159977	0.8407475649062222	0.02515177797051171	1.3497467183585605e-8	-18.120763771637346	0.8855466627607705	0.013443191673894189	1.1135742237746591e-4	-9.102654144777057	1.0261037695667239	0.9999999999295213	0.999999986502533	0.9998886425776224
Individual_1583	42226	Protocol_7	0.035215270212665184	1.478940415104045e-41	-94.01466291712474	0.9894796243093114	0.028513238289205704	3.7883939887148974e-46	-104.58697209811848	1.0038973404230886	0.013735613129351584	4.2762630104297637e-20	-44.5986223600901	1.0484239718688086	1	1	1
Individual_1584	13299	Protocol_7	0.038950297014813146	2.395920365069155e-16	-35.96759404481942	1.0944265094150063	0.026092187382509964	1.770829841340649e-25	-56.99317905121947	0.9186567044206576	0.011354237160688774	1.2117786622486017e-14	-32.04410205285401	0.8666562103523444	1	1	0.9999999999999876
Individual_1585	323009	Protocol_7	0.03792154398174664	4.603784193609745e-49	-111.29979094062016	1.0655205785924275	0.02942023287276825	1.9111802263159515e-111	-254.93922435157705	1.0358309089985418	0.013296843122018271	2.1672258855079168e-97	-222.57730606448763	1.014933148452831	1	1	1
Individual_1586	1173286	Protocol_7	0.03700376549281249	1.5822271160161884e-58	-133.09110197202406	1.0397328135420514	0.02909776473937301	1.2746857796598395e-147	-338.2373089692131	1.024477414239259	0.013187747914830655	2.0940132704068053e-170	-390.70038335921146	1.006606033430417	1	1	1
Individual_1587	2804	Protocol_7	0.03566333808844508	2.4654373287244346e-9	-19.820896627418524	1.002069447721551	0.030670470756062766	9.604552298113973e-7	-13.85585750670484	1.0798494267552816	0.014265335235378032	1.6569331249732819e-4	-8.70520628640386	1.0888570671487117	0.9999999975345628	0.9999990395447702	0.9998343066875025
Individual_1588	1180	Protocol_7	0.03559322033898305	1.1003860827523753e-6	-13.719848355033509	1.000099277281963	0.0288135593220339	1.0618405380455875e-5	-11.452911087462187	1.0144710775437675	0.016101694915254237	0.0013939927285819239	-6.574188217642382	1.2290243455384482	0.9999988996139174	0.9999893815946196	0.9986060072714182
Individual_1589	41551	Protocol_7	0.03812182618950206	1.2506741007389093e-30	-68.85387010327555	1.0711481135364702	0.02936150754494477	1.1630517623010842e-40	-91.95235633964816	1.0337633009696148	0.013116411157372868	4.649280791455214e-24	-53.72532969272449	1.0011609786017894	1	1	1
Individual_1590	64449	Protocol_7	0.0350354543902931	2.4006790602682314e-49	-111.95091791759639	0.9844271544207909	0.02934102934102934	2.5474136818641783e-54	-123.40451641960621	1.0330423020343547	0.012909432264270973	5.5832132306848054e-36	-81.17329888933617	0.9853625114234159	1	1	1
Individual_1591	4408	Protocol_7	0.030399274047186932	1.113909002172149e-15	-34.43090094240439	0.8541596325070433	0.027676950998185117	1.8100551051858068e-10	-22.432493640091113	0.9744532422547292	0.016107078039927405	0.0013323085995249101	-6.619508855461187	1.229435233417843	0.9999999999999991	0.9999999998189946	0.9986676914004751
Individual_1592	1594652	Protocol_7	0.03637909713216426	3.0294807976614136e-63	-143.95446960769348	1.0221808648822954	0.028500262126156677	4.888287205870793e-166	-380.6422834595299	1.0034404741968928	0.013053004668103135	6.20159490183522e-192	-440.27153135365535	0.9963212322652845	1	1	1
Individual_1593	1370066	Protocol_7	0.0365756102260767	1.1214649127717858e-61	-140.34305488412954	1.027702495162628	0.028829268079056045	4.2021993925736736e-156	-357.7676664539479	1.0150241532497233	0.012848286140959633	1.95134529426874e-198	-455.2433293836164	0.9806952962898253	1	1	1
Individual_1594	1401	Protocol_3	0.03140613847251963	6.551058692765999e-7	-14.23846832678284	0.8824505366316494	0.02426837972876517	1.229374396932957e-6	-13.609003908975726	0.8544438768748365	0.014275517487508922	4.5454749880993777e-4	-7.6957534911378165	1.0896342670538854	0.9999993448941306	0.9999987706256029	0.9995454525011899
Individual_1596	1927	Protocol_3	0.0316554229372081	1.345049659716467e-7	-15.821664582358853	0.8894549383294499	0.0233523611831863	8.047696617097562e-8	-16.33529474751126	0.8221925916171748	0.015049299429164505	5.469213297930052e-4	-7.510658516159106	1.1486961763397072	0.9999998654950338	0.9999999195230337	0.9994530786702069
Individual_1597	1081	Protocol_3	0.02960222016651249	9.353454575525646e-7	-13.882348967232037	0.8317639907970337	0.032377428307123035	1.5556841681250392e-4	-8.768269363087118	1.1399481825803341	0.012025901942645698	2.1693019670723898e-4	-8.435717976602769	0.9179236311680119	0.9999990646545425	0.9998444315831875	0.9997830698032929
Individual_1603	1506	Protocol_7	0.04183266932270916	1.3945596809640634e-5	-11.180332794713895	1.1754154852517094	0.029216467463479414	5.4378271132612074e-6	-12.122125566756356	1.028656713266003	0.011288180610889775	7.07334293051341e-5	-9.55652152771088	0.8616141878626292	0.9999860544031905	0.999994562172887	0.9999292665706948
Individual_1604	9591	Protocol_7	0.03930768428735273	2.7648380100431856e-13	-28.91662416154374	1.1044683867605394	0.02856844958815556	7.658665783343895e-16	-34.8055236990434	1.0058412261232985	0.013554373892190595	6.560313310486669e-8	-16.53964231578882	1.0345901838104692	0.9999999999997238	0.9999999999999991	0.9999999343968667
Individual_1605	1373	Protocol_7	0.037144938091769844	1.2304856020182025e-6	-13.608100437617185	1.0436994850835593	0.026948288419519302	2.1143740949040026e-6	-13.066749611103067	0.9487984072139346	0.014566642388929352	5.856035114962598e-4	-7.4422818238834	1.1118555048379415	0.999998769514398	0.9999978856259053	0.9994143964885037
Individual_1607	12841	Protocol_5	0.034420995249591156	2.1235619759591186e-16	-36.088266631800494	0.9671620647019418	0.02678919087298497	1.4268953016170191e-19	-43.393615800658466	0.9431968826794829	0.010902577680865977	2.1304402866961175e-15	-33.78244772918131	0.8321815479322059	1	1	0.9999999999999982
Individual_1608	2013592	Protocol_5	0.032590018236067685	5.3211069771447707e-51	-115.76015838257742	0.9157152225644475	0.027201637670392017	7.754847137456507e-126	-288.0774036322976	0.9577183564869565	0.013194331324319922	8.383367231286866e-192	-439.97008820349384	1.0071085377059943	1	1	1
Individual_1609	88621931	Protocol_5	0.0329745241050999	1.930041358239138e-49	-112.1691281248816	0.9265190789749511	0.027362741622048384	1.3779135551611162e-128	-294.4103214647178	0.9633905227614096	0.013117802635106202	4.0410089125776405e-237	-544.3161726479573	1.0012671885392863	1	1	1
Individual_1610	8669081	Protocol_5	0.03285769275889797	5.700726102235433e-50	-113.38866109661764	0.9232363486182249	0.027366799318174557	3.2610165612580995e-127	-291.24626783486684	0.9635333865886604	0.013060553938762367	1.2568689218838265e-231	-531.668532835987	0.996897459642594	1	1	1
Individual_1611	1725143	Protocol_5	0.033470848503573326	5.128939571853286e-46	-104.28401535105083	0.9404648154799179	0.027475403488290535	9.934092086518285e-120	-274.01423867281056	0.9673571345766103	0.013197166843560214	2.991062055247265e-186	-427.1851987701355	1.0073249697149789	1	1	1
Individual_1612	106181087	Protocol_5	0.03397476991359111	6.323875175588896e-44	-99.46941191079101	0.9546240130227635	0.027734251769338168	2.761527778805675e-121	-277.5970121826534	0.9764706943301926	0.013085287024797552	5.5776154355975e-240	-550.9016609748048	0.9987853084086727	1	1	1
Individual_1613	1787200	Protocol_5	0.03390275290957923	1.0169136169606152e-43	-98.99438682436018	0.9526004772769573	0.027711504028648165	1.4296615615823395e-115	-264.4398479482764	0.9756697892857462	0.013048343777976723	3.0203744243764265e-197	-452.5038825145437	0.9959654717402348	1	1	1
Individual_1614	116147445	Protocol_5	0.03423879018604327	1.634463467753927e-42	-96.21725930953404	0.9620424618496036	0.02781608325521065	1.0569575700041898e-119	-273.95223150211615	0.9793518266027537	0.013074217861615467	5.643417039361486e-241	-553.1925176714701	0.9979404115759404	1	1	1
Individual_1615	1562945	Protocol_5	0.03297236946917518	1.1159582680080391e-48	-110.41437099471229	0.9264585379558864	0.026949124889231547	5.803680400609287e-129	-295.2749847280932	0.9488278577348103	0.013023490909788892	1.3716928515114222e-193	-444.08287731277034	0.9940684801365518	1	1	1
Individual_1616	99284627	Protocol_5	0.03349262721206577	1.495754111042925e-46	-105.51628377595922	0.9410767542260047	0.027467958357742534	1.639373902838077e-126	-289.6314073148672	0.9670950055725164	0.013171626257909998	7.6579014599900595e-233	-534.4665886822311	1.0053754854073556	1	1	1
Individual_1617	98185336	Protocol_5	0.033367365570761	3.0382443078143556e-47	-107.11021955246112	0.9375571492072126	0.027375849689000403	2.4353914843733217e-128	-293.8407843857561	0.9638520330752416	0.013162882082513828	1.5224813966531914e-233	-536.0819851660324	1.0047080522892824	1	1	1
Individual_1618	586160	Protocol_7	0.0372082707793094	1.165232410374558e-55	-126.48925955366737	1.0454790086679218	0.02894260952640917	1.6173014174383374e-137	-314.9733987716184	1.0190146918340615	0.013083458441381193	1.136012509016329e-139	-319.931803594476	0.998645734683771	1	1	1
Individual_1620	150798	Protocol_7	0.03714903380681441	8.633846333064284e-49	-110.67097945761795	1.0438145665967522	0.02934389050252656	1.1262331588991484e-85	-195.60085432791797	1.0331430381341427	0.012606267987639093	1.8433878284789207e-74	-169.77969179176011	0.9622223216086687	1	1	1
Individual_1621	153001	Protocol_5	0.03508473800824831	4.971359932425614e-33	-74.3816146378697	0.9858119268642347	0.028849484643891216	1.611001453061131e-62	-142.28341975947419	1.0157359403664536	0.013535859242750047	7.824232209365704e-57	-129.19012468925735	1.0331769813475415	1	1	1
Individual_1622	129339	Protocol_5	0.03686436419022878	4.581985926902669e-25	-56.04249481221201	1.0358159119344312	0.02898584340376839	3.189777676346812e-57	-130.08739908022775	1.020536875111067	0.013136022390771539	1.1147496408277793e-57	-131.138720458335	1.002657882090513	1	1	1
Individual_1623	574345	Protocol_7	0.029715589062323168	1.3955759182214535e-112	-257.5562232406535	0.8349494331280929	0.025657052816686836	2.96253973309104e-211	-484.7594077033585	0.9033364370793867	0.013483185193568326	2.170377077985677e-120	-275.53531023817214	1.029156430146991	1	1	1
Individual_1624	430823	Protocol_7	0.032277756758576026	2.992007665007147e-89	-203.83412865452718	0.9069412910407418	0.027152682191990678	1.3029103012005365e-165	-379.6619398884589	0.9559947264289547	0.013601873623274523	3.485841535425843e-101	-231.3123849037563	1.0382157851037448	1	1	1
Individual_1625	7818	Protocol_7	0.03210539779994884	1.1280417552945011e-20	-45.93121869038511	0.9020983443134031	0.029547198772064468	1.7145919081815293e-12	-27.091846018037675	1.0403011388382775	0.011895625479662318	2.0830909743196613e-9	-19.989412998876812	0.9079797746050903	1	0.9999999999982854	0.999999997916909
Individual_1626	9871	Protocol_7	0.035660014182960185	1.046260609424622e-18	-41.40130919069294	1.001976052534447	0.028669840948232196	5.493907722323657e-16	-35.13772169645504	1.0094110246740773	0.012156823016918245	1.8759795074892976e-10	-22.396720002741656	0.9279166901889334	1	0.9999999999999996	0.9999999998124021
Individual_1627	33932	Protocol_7	0.037987740186254865	1.227023801997981e-28	-64.26779103976129	1.0673805613547904	0.02985382529765413	6.562084488919797e-33	-74.10399975886443	1.051096880466094	0.013644936932688907	1.3471742723889703e-17	-38.84593731367365	1.0415027592979702	1	1	1
Individual_1628	106643	Protocol_5	0.03213525500970528	6.760108447333592e-44	-99.40270515930685	0.9029372730086628	0.02651838376639817	1.0753898609342607e-76	-174.92378381037938	0.9336622752345937	0.013043519030784956	1.6024786195622346e-51	-116.96028817489949	0.9955972041888398	1	1	1
Individual_1630	4286	Protocol_5	0.03499766682221185	3.317842096838187e-9	-19.52395123285466	0.9833653983007101	0.032664489034064395	2.179699457264626e-5	-10.733716664081246	1.150055049341429	0.013065795613625758	6.066636789889524e-6	-12.012700110650053	0.9972975508163747	0.999999996682158	0.9999782030054276	0.9999939333632102
Individual_1631	596621	Protocol_5	0.03420261774225178	4.948908505038324e-41	-92.80682176452252	0.9610260875359321	0.027967503658101207	1.132436159082211e-100	-230.1341380942898	0.9846830533896167	0.013150727178560594	1.7793047253353354e-138	-317.180520148924	1.0037802820790758	1	1	1
Individual_1640	26773	Protocol_7	0.03701490307399245	1.5493174276634765e-28	-64.03456813914251	1.040045757602259	0.029171179920068725	1.141479698353971e-30	-68.94522738805185	1.0270622242808112	0.012176446419900646	1.7802583996789203e-21	-47.77752843074793	0.9294145225683579	1	1	1
Individual_1642	411615	Protocol_7	0.03507160817754455	1.5429854662515848e-68	-156.14206716940842	0.9854430045224909	0.02786341605626617	3.7454401961189253e-149	-341.76463970369633	0.9810183252519934	0.013075325243249152	3.628538116443551e-119	-272.7187962218721	0.9980249367762231	1	1	1
Individual_1643	3599	Protocol_7	0.040566824117810506	1.3235317612743092e-7	-15.837791778267519	1.1398477321090288	0.02945262572936927	3.243856831988905e-8	-17.243917709406876	1.0369714003822503	0.013614893025840511	3.480580658468072e-5	-10.265691522808789	1.0392095415251763	0.9999998676468235	0.9999999675614318	0.9999651941934153
Individual_1644	4648	Protocol_7	0.030120481927710843	1.9258719734504085e-16	-36.18598264950539	0.8463261239190449	0.03141135972461274	9.867690277938186e-8	-16.131414833609004	1.1059347299233084	0.012908777969018933	3.1313102776256616e-6	-12.674055890643809	0.985312569799372	1	0.9999999013230974	0.9999968686897225
Individual_1645	1656	Protocol_7	0.03804347826086957	8.87438435042194e-7	-13.934925799530692	1.0689466912977503	0.028985507246376812	3.1163966845346927e-6	-12.67883001596542	1.0205250396433467	0.012077294685990338	8.98726718891492e-5	-9.317026769423842	0.9218463817285589	0.9999991125615652	0.9999968836033156	0.9999101273281109
Individual_1646	1922	Protocol_7	0.04162330905306972	6.475080997791166e-6	-11.947542966043574	1.1695328746768905	0.02445369406867846	4.017599046619971e-8	-17.029996231656103	0.8609684452558204	0.011966701352757543	5.2964753522392835e-5	-9.845830927364455	0.9134049164224077	0.9999935249190022	0.9999999598240094	0.9999470352464775
Individual_1647	24530	Protocol_7	0.03970648185894823	3.325233298421424e-20	-44.850162023295766	1.1156738118200316	0.030330207908683245	2.0431867854176716e-24	-54.54753149317307	1.0678694136797973	0.012841418671015084	2.880078322487264e-17	-38.08612909181263	0.9801711099977284	1	1	1
Individual_1648	228342	Protocol_7	0.03958535880389941	4.656671798856381e-38	-85.95993254705697	1.1122704929109013	0.03006455229436547	7.105530778531704e-90	-205.27178490577475	1.0585161805613044	0.01326518993439665	2.9117720255153656e-80	-183.13804560019503	1.012517096080356	1	1	1
Individual_1649	75092	Protocol_7	0.03969797048953284	1.8682956828624777e-30	-68.45252617407074	1.1154346591297173	0.030216268044532042	6.611028425224347e-52	-117.84568560766215	1.0638578059686918	0.014262504660949235	4.413125416267161e-25	-56.080044175237866	1.0886410125716526	1	1	1
Individual_1650	2094	Protocol_7	0.039637058261700095	9.541998140008304e-7	-13.862391784590972	1.1137231456883094	0.024355300859598854	1.673867684642587e-8	-17.90554379970249	0.8575042059467376	0.010506208213944603	1.124387094974412e-5	-11.395676138306749	0.8019271102945286	0.9999990458001858	0.999999983261323	0.9999887561290504
Individual_1651	79915	Protocol_7	0.03832822373772133	5.224537696341401e-37	-83.54228212601244	1.076947477483901	0.02812988800600638	3.538025505247684e-73	-166.82514298390865	0.9904003000009935	0.0133641994619283	5.2433544331930965e-37	-83.5386869882548	1.0200743824664853	1	1	1
Individual_1653	2304	Protocol_7	0.024305555555555556	3.3327443408907933e-13	-28.72981011794197	0.6829381638846738	0.029513888888888888	8.790436108813954e-7	-13.94443044724844	1.039128360678512	0.01171875	2.1860916099740664e-5	-10.730788307357011	0.8944790672709924	0.999999999999666	0.9999991209563892	0.9999781390839004
Individual_1655	39796	Protocol_7	0.03641069454216504	3.6621966313888374e-36	-81.59500020789325	1.0230686897715526	0.02917378631018193	1.5439969803598092e-40	-91.66902922388667	1.0271539903607005	0.012815358327470097	3.0313290669014337e-25	-56.45562616556142	0.9781819531519145	1	1	1
Individual_1656	3242	Protocol_7	0.03763109191856878	6.264035011056415e-9	-18.888441282760386	1.057359448587816	0.02621838371375694	1.0482201157518157e-9	-20.676172237939088	0.9230998392208866	0.014497223935842072	1.614507915037434e-4	-8.731148694476156	1.106556872034195	0.9999999937359649	0.9999999989517798	0.9998385492084961
Individual_1657	2049294	Protocol_7	0.036944918591475896	1.2960203119002563e-59	-135.59322221607889	1.0380793317009447	0.028962657383469623	1.775300157658982e-157	-360.9318900885276	1.0197205390682493	0.013215770894756926	2.2861688432846404e-190	-436.664290246519	1.0087449961138606	1	1	1
Individual_1658	10317	Protocol_7	0.03460308229136377	8.18057938761105e-21	-46.25252397498731	0.9722783513752145	0.029272075215663468	2.0166683013092227e-15	-33.83732960096982	1.0306145573368255	0.013860618396820781	1.1176339604562384e-7	-16.006881623745155	1.0579654839797257	1	0.9999999999999978	0.9999998882366041
Individual_1659	27602	Protocol_7	0.036808926889355845	1.481007040522727e-29	-66.3822454076551	1.034258233140283	0.028331280342004203	6.755320539051454e-35	-78.68014783238809	0.9974909442988861	0.013441054996014782	4.377544411646515e-16	-35.36487355734223	1.025940679336398	1	1	1
Individual_1660	1492369	Protocol_7	0.03716507110506852	8.878160648186662e-58	-131.36634099231904	1.0442651830411407	0.02894123370292468	1.5059433273175954e-154	-354.1886848236766	1.0189662516841578	0.01296797239824735	1.206142950638521e-194	-446.5140804166966	0.9898308143087158	1	1	1
Individual_1661	1617474	Protocol_7	0.037065819914261375	1.5212073958609587e-58	-133.1304310347348	1.0414764203708835	0.029054562855415297	8.355316818909684e-153	-350.17262114708257	1.0229563573895768	0.013093255285710929	6.764229629949727e-190	-435.5795192895692	0.9993935168429826	1	1	1
Individual_1662	2585	Protocol_5	0.029400386847195356	5.364812640152589e-10	-21.345989476549466	0.8260928726779628	0.02862669245647969	8.742042967644924e-7	-13.949950865242815	1.0078918476632357	0.01160541586073501	1.1093595843903789e-5	-11.409131473488538	0.8858283993089906	0.9999999994635189	0.9999991257957033	0.9999889064041559
Individual_1663	15600	Protocol_7	0.039871794871794874	5.941188000516716e-16	-35.05945237444054	1.1203187813703748	0.028525641025641025	1.8460077936159083e-22	-50.04384668790348	1.0043340173797743	0.011282051282051283	1.0791468496734313e-16	-36.765190712952766	0.8611463430547401	0.9999999999999991	1	1
Individual_1664	53265	Protocol_7	0.03476954848399512	2.3210650035285423e-47	-107.37947323712957	0.9769557230026464	0.029850746268656716	1.4458462985264404e-44	-100.94504926789281	1.0509884736625512	0.012672486623486343	5.231222422761006e-33	-74.33066308519645	0.9672767159449763	1	1	1
Individual_1665	2560	Protocol_2	0.03984375	9.19119490649741e-8	-16.20243470165521	1.1195307757966615	0.034765625	8.3958746173545e-5	-9.385101034469105	1.2240320836816	0.01328125	7.039242947662405e-5	-9.561354441518938	1.0137429429071247	0.9999999080880511	0.9999160412538263	0.9999296075705234
Individual_1666	232197	Protocol_2	0.038437189110970424	3.2836862161791917e-108	-247.4902234056074	1.0800091895177466	0.02915197009435953	2.1924601057520276e-156	-358.4182502577526	1.0263858825498633	0.012993277260257454	5.305527180481521e-92	-210.16907941405748	0.9917623060948039	1	1	1
Individual_1667	422773	Protocol_7	0.03685665830126333	8.434169964506017e-57	-129.11505899323836	1.0355993916558004	0.028660770673623905	4.225799103917654e-134	-307.1051940812552	1.0090916774128573	0.013283724362719473	1.4872928412591964e-112	-257.4925728329743	1.0139318082432232	1	1	1
Individual_1668	295960	Protocol_3	0.03450466279226923	1.210001741200782e-20	-45.86108006126439	0.9695129576014149	0.028324773618056492	2.371002235285182e-47	-107.35818662087681	0.9972618548212294	0.013190971752939587	2.928132868542863e-84	-192.34278283782965	1.0068521053838855	1	1	1
Individual_1669	185317	Protocol_5	0.03245789646929316	4.104964784105735e-46	-104.50671711363908	0.9120028615528282	0.02707252977330736	1.6011221299581253e-88	-202.15678346882427	0.9531727109451812	0.013393266672782313	5.7907741928819995e-68	-154.81952032887943	1.02229305012753	1	1	1
Individual_1670	1052	Protocol_3	0.04277566539923954	2.3559595140238053e-4	-8.353156666826425	1.2019118147671608	0.021863117870722433	1.660963676137398e-6	-13.308110935278226	0.769759143495243	0.010456273764258554	1.1565278438958047e-4	-9.064802434102399	0.7981156696562466	0.9997644040485975	0.9999983390363237	0.9998843472156104
Individual_1672	5782	Protocol_3	0.036665513663092356	4.391200207107706e-8	-16.94107811462256	1.0302286043915265	0.027153234175025943	1.2712111304955374e-10	-22.785880837714874	0.9560141607105133	0.012452438602559669	1.9444249871431196e-7	-15.453129159584728	0.9504806968718398	0.9999999560879981	0.999999999872879	0.9999998055575012
Individual_1685	8150	Protocol_5	0.0347239263803681	9.99151759374016e-13	-27.631869716513183	0.9756738318888072	0.02920245398773006	4.582121404168084e-11	-23.806273943318363	1.0281633252161375	0.01312883435582822	5.989687631308783e-8	-16.630641421650378	1.002109227430962	0.9999999999990008	0.9999999999541789	0.9999999401031237
Individual_1687	1864	Protocol_5	0.03648068669527897	2.7567021720467245e-6	-12.801472701150278	1.0250353312015215	0.032188841201716736	6.682547832491539e-5	-9.613359310379881	1.1333083862992102	0.014484978540772532	3.866493971365851e-4	-7.857605501941885	1.105622194738394	0.9999972432978278	0.9999331745216752	0.9996133506028635
Individual_1688	2877	Protocol_7	0.03858185610010428	5.194497103447383e-8	-16.773080876098238	1.08407404652988	0.026416405978449773	5.32481870766601e-9	-19.050887166114396	0.9300718296645308	0.012165450121654502	1.3200899847245048e-5	-11.235212359462617	0.9285751874346069	0.999999948055029	0.9999999946751812	0.9999867991001526
Individual_1689	1719083	Protocol_5	0.033831408954657805	4.478421347444641e-44	-99.8144734852133	0.9505958528828782	0.027726991657761726	4.725596604188278e-115	-263.2442918759037	0.9762150794951171	0.013259394688912636	3.9138694899164106e-182	-417.7059604009244	1.0120747514808768	1	1	1
Individual_1690	1710479	Protocol_5	0.031629151834076885	1.9093048354267857e-56	-128.29802599236726	0.8887167721560972	0.026878435806578158	5.54755330820205e-131	-299.92529019703153	0.9463390284635467	0.013205657596497822	2.149290725156955e-185	-425.21310431146213	1.0079730593805198	1	1	1
Individual_1691	8363454	Protocol_5	0.03158372127113989	2.1036923207400097e-57	-130.5036562518683	0.887440262957798	0.026791801569064647	1.1275789645695135e-138	-317.63667000814104	0.94328880036433	0.013369476295320091	2.1109418023778e-207	-475.887980050027	1.0204771572513756	1	1	1
Individual_1692	1181545	Protocol_5	0.03193107329809698	2.616921988203076e-54	-123.37759620820295	0.8972001696988506	0.026957077385964985	2.107202874578485e-126	-289.38036030107406	0.9491078501453336	0.013278377040231222	3.502062432593108e-166	-380.97577337561034	1.013523653104519	1	1	1
Individual_1693	26171	Protocol_5	0.03324290244927591	1.1962904550653276e-25	-57.38540184340151	0.934059981020125	0.027205685682625807	1.3743611116785617e-30	-68.75956381273622	0.9578608793626215	0.012532956325704024	1.0447692727034489e-19	-43.705320697519504	0.9566265245323793	1	1	1
Individual_1694	3011008	Protocol_5	0.033734550024443644	7.2370915493266e-45	-101.63710977875168	0.947874308016105	0.027608030267604736	5.3951748303153694e-120	-274.6247061551106	0.9720266733246103	0.013152738219227581	2.1846276967696947e-206	-473.5510837332384	1.0039337825616401	1	1	1
Individual_1695	2855084	Protocol_5	0.034699504462915975	9.274301953768606e-40	-89.87615637514979	0.9749876241851745	0.02803034866925106	6.946842585176327e-112	-255.95124316327505	0.9868957076981973	0.013090683146275206	2.0896247889229038e-209	-480.50329991272685	0.9991971883196029	1	1	1
Individual_1696	3461775	Protocol_5	0.03266503455597201	7.664860891052241e-51	-115.39519337912795	0.9178230331701234	0.027213207097515003	4.2439715899940296e-128	-293.2853923766664	0.9581256941944866	0.01329606921304822	1.8515602311848122e-199	-457.598404853952	1.01487407684761	1	1	1
Individual_1697	314793	Protocol_5	0.03692267617132528	3.7648047599811004e-27	-60.8441015075107	1.0374543635720208	0.028752227654363343	1.2895178541339894e-78	-179.34736886151163	1.012311705204727	0.013167383010422723	3.0650997674194444e-101	-231.44101427299552	1.0050516030773615	1	1	1
Individual_1698	1518	Protocol_5	0.03557312252964427	3.1712631669688846e-6	-12.661377402792613	0.999534568486208	0.0230566534914361	2.846562083945629e-7	-15.07198338650537	0.8117812815344804	0.006587615283267457	3.5443287132193256e-6	-12.550158233150594	0.5028252991246686	0.9999968287368328	0.9999997153437917	0.9999964556712868
Individual_1699	3455012	Protocol_5	0.03345806034827086	2.0359751084839925e-46	-105.20793940480804	0.940105493542932	0.02733854469970003	1.1757296933603248e-125	-287.6612476537842	0.962538594764121	0.013128753243114641	1.959326706645575e-211	-485.17285372453426	1.0021030361883478	1	1	1
Individual_1700	175984	Protocol_5	0.03361101009182653	2.711530533921678e-40	-91.10589047162945	0.9444030796150457	0.02670129102645695	1.2668604835118467e-91	-209.29870168280044	0.9401020948739713	0.013393263023911264	1.1312914844391697e-65	-149.5446711579259	1.022292771613288	1	1	1
Individual_1701	2314	Protocol_5	0.030682800345721694	5.9037762967354284e-9	-18.94767363458165	0.8621261621875422	0.024200518582541054	2.3463159950049327e-8	-17.56783428410049	0.8520546139113855	0.010803802938634399	8.587882043213084e-6	-11.665149825193817	0.8246421824451673	0.9999999940962239	0.9999999765368399	0.999991412117957
Individual_1702	223233	Protocol_5	0.03373157194500813	9.057808188890533e-41	-92.20236164372479	0.9477906298587823	0.027616884600395103	1.3111520928930617e-86	-197.7514117865497	0.9723384176817161	0.013295525303158584	3.488464496024749e-79	-180.6547606796173	1.0148325608146918	1	1	1
Individual_1703	250527	Protocol_5	0.03403625158166585	9.791392286501424e-40	-89.82190005816234	0.9563515266116448	0.02784131051742926	1.9994805369618978e-86	-197.3294305821831	0.9802400309235166	0.012517612872065686	8.763050625956802e-108	-246.5086459540596	0.9554553758945863	1	1	1
Individual_1704	66594	Protocol_5	0.03225515812235336	4.8879644791102616e-39	-88.2140426718827	0.9063063139428957	0.02814067333393399	4.941230645387466e-48	-108.92647004503974	0.9907800310547692	0.013139321860828303	5.90842798626212e-35	-78.81409845092801	1.0029097269458824	1	1	1
Individual_1705	2723	Protocol_7	0.0374586852735953	2.300989172974349e-8	-17.587341615256964	1.0525151619682165	0.03195005508630187	4.738126934075879e-6	-12.259863923803412	1.124901177557659	0.010282776349614395	2.0630673167116748e-6	-13.09131463084284	0.7848728062429273	0.999999976990108	0.9999952618730658	0.999997936932683
Individual_1706	1571	Protocol_7	0.04073838319541693	6.332834860408096e-6	-11.969756243959882	1.1446682037575981	0.032463399108847865	3.805443558784058e-5	-10.17645485268017	1.142975052356759	0.010821133036282623	4.597513165976274e-5	-9.987363947564313	0.8259649693960024	0.9999936671651396	0.9999619455644121	0.9999540248683401
Individual_1707	312065	Protocol_7	0.03729671703010591	1.0910825132855341e-52	-119.64725450082348	1.047964173838633	0.028840145482511657	1.2208221032474536e-120	-276.1106866723579	1.0154071261091733	0.012740935382051816	3.461331352704704e-114	-261.25304730224326	0.9725013330515365	1	1	1
Individual_1708	48171	Protocol_7	0.038259533744369016	7.443471711091215e-32	-71.67538560796653	1.0750174241744814	0.029374519939382615	7.892594176278766e-45	-101.55040431097709	1.0342214428346739	0.013036889414793133	1.2897499894475661e-27	-61.91534911787838	0.9950911730226548	1	1	1
Individual_1709	13445	Protocol_7	0.0378579397545556	2.1608465851690396e-18	-40.67603159140596	1.0637334252795208	0.029899590925994795	4.242310618666744e-17	-37.698838502857456	1.0527082019199387	0.01242097433990331	2.9899373651934586e-12	-26.535768676838213	0.9480790649304442	1	1	0.99999999999701
Individual_1710	11821	Protocol_7	0.038152440571863636	1.1508679481484416e-16	-36.700845092680325	1.0720083172882704	0.02986210980458506	9.529540330739745e-16	-34.586965005322185	1.0513885623294559	0.012181710515184841	1.0020596556229597e-11	-25.32637848548418	0.9298163250677569	1	0.9999999999999991	0.9999999999899796
Individual_1711	6718	Protocol_7	0.035427210479309315	3.666589333868134e-15	-33.23951450176607	0.9954347277104384	0.029324203632033342	1.1990187104681936e-11	-25.146932541937847	1.0324499005561187	0.011461744566835368	4.085793260985567e-9	-19.31574993466509	0.874862130298988	0.9999999999999964	0.9999999999880096	0.9999999959142065
Individual_1712	19697	Protocol_7	0.03701071229121186	1.711038889805269e-24	-54.724941507921145	1.0399280048732225	0.03061379905569376	4.487231051776118e-20	-44.550466040614396	1.0778541230756138	0.012692288165710514	3.424725402826069e-15	-33.307755100767984	0.9687881454932817	1	1	0.9999999999999964
Individual_1714	634313	Protocol_5	0.03372940488370883	1.4530137869416685e-43	-98.6375191255968	0.9477297397112033	0.027871098337886816	4.280424732063683e-103	-235.71221233725313	0.9812888038980568	0.012998314712137382	3.460598145671473e-149	-341.8437374075127	0.9921468091569036	1	1	1
Individual_1715	1163	Protocol_5	0.03869303525365434	3.209987147334009e-5	-10.346626431395425	1.0871979614230896	0.025795356835769563	5.4144770461838455e-6	-12.126428842718585	0.9082058607316114	0.014617368873602751	6.707657118401819e-4	-7.306419653870558	1.1157274006200513	0.9999679001285267	0.9999945855229541	0.9993292342881598
Individual_1728	4749	Protocol_3	0.032638450200042114	3.235335244507501e-10	-21.851718376582784	0.9170760652110771	0.02421562434196673	6.051369695832087e-12	-25.830736473498153	0.8525864592093026	0.012002526847757423	3.894233061836027e-7	-14.758598504851557	0.9161394363457795	0.9999999996764664	0.9999999999939488	0.9999996105766938
Individual_1729	3513	Protocol_3	0.0327355536578423	5.2961500836609195e-9	-19.05628567435726	0.9198044808206416	0.026473099914602904	1.0832304228485129e-8	-18.340733024252447	0.932067916224218	0.014517506404782237	1.1774709196144853e-4	-9.04685376806608	1.10810501018029	0.9999999947038498	0.9999999891676957	0.9998822529080384
Individual_1730	7822	Protocol_3	0.03260035796471491	1.4673152066633037e-12	-27.24758677504521	0.9160057485423977	0.026847353618000513	5.965270937378368e-13	-28.14765173321698	0.9452446832288478	0.014957811301457428	2.3737831034365746e-5	-10.64841679818144	1.1417129899812821	0.9999999999985327	0.9999999999994036	0.9999762621689655
Individual_1731	6594	Protocol_3	0.036093418259023353	7.288461197072505e-9	-18.73697338999661	1.0141538521017175	0.029723991507430998	1.0917864410487802e-8	-18.332865441642614	1.0465256775960434	0.012587200485289657	8.206145698302542e-8	-16.31579731293439	0.960766920502176	0.9999999927115386	0.9999999890821353	0.999999917938543
Individual_1734	2312	Protocol_3	0.031141868512110725	2.6403386448913846e-8	-17.449773534037167	0.8750250720657806	0.026816608996539794	4.268781454375363e-7	-14.666766811248952	0.9441622230956397	0.014705882352941176	3.27354743051115e-4	-8.024138725611715	1.1224835353988925	0.9999999735966137	0.9999995731218544	0.9996726452569487
Individual_1735	1564	Protocol_3	0.0319693094629156	5.259446506940896e-7	-14.458069330617963	0.8982745305023112	0.026214833759590793	2.2941402761219158e-6	-12.985150097846006	0.9229748520303798	0.010869565217391304	4.47647961358074e-5	-10.014043762188317	0.8296617435557031	0.9999994740553493	0.9999977058597239	0.9999552352038641
Individual_1738	1964445	Protocol_5	0.03376271669606428	1.604153560604961e-44	-100.84114785083808	0.9486657359246493	0.027600670927412068	3.6119316135944666e-118	-270.42079827103527	0.9717675648371158	0.013035742919755962	1.513265257704555e-201	-462.4053339533255	0.9950036623400752	1	1	1
Individual_1739	2935	Protocol_5	0.03713798977853492	7.44683453413761e-7	-14.110305858923102	1.0435042511884973	0.02759795570698467	1.1776807213809388e-7	-15.954548519178704	0.9716719670471321	0.016013628620102215	0.0011496275491318124	-6.767166970506674	1.222302343827891	0.9999992553165465	0.9999998822319276	0.9988503724508682
Individual_1740	2052	Protocol_5	0.03508771929824561	6.212666513719796e-7	-14.291504835614678	0.9858956952320101	0.024853801169590642	1.1728776476449453e-7	-15.958635276647644	0.87505546162401	0.015594541910331383	8.620216456414581e-4	-7.055367783262932	1.1903139244775778	0.9999993787333488	0.9999998827122354	0.9991379783543585
Individual_1741	7430	Protocol_3	0.03566621803499327	1.4053902082707543e-9	-20.382950843008093	1.0021503685383253	0.02866756393001346	2.0547848689746616e-10	-22.305679773897143	1.0093308551573532	0.014535666218034994	8.272590560359498e-6	-11.702554577428396	1.1094911283942754	0.9999999985946095	0.9999999997945217	0.9999917274094395
Individual_1742	198590	Protocol_5	0.03408026587441462	1.213501185678141e-38	-87.30472381051665	0.9575882414115111	0.02724709199859006	2.7017812487102473e-88	-201.63357690624193	0.9593187176499327	0.013162797723953875	9.110707279765342e-77	-175.08960181454836	1.0047016132948483	1	1	1
Individual_1743	1337	Protocol_5	0.033657442034405384	1.7323710903344578e-6	-13.266017783011439	0.9457077256058737	0.035153328347045626	5.25628380265869e-4	-7.550390329740683	1.2376823872712692	0.01720269259536275	0.002473313487390361	-5.999720157289426	1.3130622657919728	0.9999982676289099	0.9994743716197343	0.9975266865126097
Individual_1744	30622	Protocol_5	0.033113447847952455	1.0405010896958584e-27	-62.13009509670725	0.930422562096201	0.028182352556985174	8.739275906741292e-30	-66.90972545178496	0.9922474778858724	0.012507347658546143	2.1102736875557165e-22	-49.910054397050565	0.9546718436394995	1	1	1
Individual_1746	1855	Protocol_5	0.039892183288409704	3.3396611851459706e-5	-10.307022707530695	1.1208916556573096	0.026415094339622643	8.180683399422365e-7	-14.016319140603034	0.9300256493353519	0.014016172506738544	2.7237246918497153e-4	-8.208067646830182	1.0698387550324753	0.9999666033881485	0.99999918193166	0.9997276275308151
Individual_1747	61868	Protocol_5	0.034767569664446885	5.767118196117077e-29	-65.02279518715228	0.9769001220769304	0.02765565397297472	1.4656662658188663e-49	-112.4443596286695	0.9737034141660784	0.012785284799896554	1.787717744047281e-36	-82.31212354476682	0.9758864744623331	1	1	1
Individual_1748	584160	Protocol_5	0.03418926321555738	4.58136888537625e-41	-92.88399097601656	0.960650851680106	0.027961517392495208	1.7832500536048092e-100	-229.68007172716838	0.9844722882685184	0.013114557655436867	6.051325364730992e-139	-318.25905060957103	1.0010195028741822	1	1	1
Individual_1749	1136467	Protocol_5	0.03464244892284598	1.5001232938000263e-39	-89.39527132617083	0.9733844760618663	0.027897862410435147	5.744513524492885e-109	-249.23352990670477	0.9822311164119016	0.012825713373111582	3.960657429641672e-191	-438.41734273278945	0.9789723421922937	1	1	1
Individual_1750	929716	Protocol_5	0.033719974701951996	3.869984597375594e-44	-99.96049356471055	0.9474647702066227	0.027726746662421642	4.3144820773207703e-110	-251.8223829404445	0.9762064536712863	0.013192200629009289	5.94299760092001e-160	-366.6314012263445	1.006945904118445	1	1	1
Individual_1751	16296	Protocol_5	0.03546882670594011	2.038974989417583e-16	-36.12891426248986	0.9966040615830206	0.027491408934707903	2.6561386804114065e-21	-47.37741350861356	0.9679206561565763	0.012763868433971527	3.447635726161428e-13	-28.695917509566947	0.9742517872288865	1	1	0.9999999999996554
Individual_1752	13449	Protocol_5	0.036285225667335864	1.0539401790360818e-13	-29.88107051654676	1.0195432618995315	0.0288497286043572	9.867864841200906e-16	-34.55207798600745	1.0157445297543193	0.012863409918953081	2.5077325233486917e-11	-24.409057055208702	0.9818496773315911	0.9999999999998943	0.9999999999999991	0.9999999999749227
Individual_1753	519858	Protocol_5	0.03218186504776304	1.7903471210960522e-51	-116.84943021924416	0.9042469231311215	0.026984291864316796	9.134911920324063e-115	-262.5851821465324	0.950066020597994	0.01354408319194857	8.22469628243183e-114	-260.38755923149967	1.03380470618239	1	1	1
Individual_1754	13016	Protocol_5	0.034419176398279044	1.6412354176247044e-16	-36.345912226229544	0.9671109585680937	0.027965580823601722	2.907890336925881e-17	-38.07651873276186	0.9846153540136101	0.010448678549477565	1.350642336914838e-16	-36.540781203491655	0.7975359354155621	1	1	1
Individual_1755	417576	Protocol_5	0.03242284039312604	1.3948453980898236e-49	-112.4938859733186	0.9110178549671588	0.027451290304040463	4.3143477052739364e-103	-235.70431843439232	0.966508154839821	0.013310151924440102	7.990135456432212e-112	-255.81132270245305	1.015948994441249	1	1	1
Individual_1756	7055	Protocol_5	0.03118355776045358	1.3419447313823557e-15	-34.244656540978	0.876196457704423	0.0294826364280652	7.123272452938255e-10	-21.062483695217768	1.0380280204791859	0.013749114103472715	1.337591367792741e-6	-13.524638710548766	1.04945448610788	0.9999999999999982	0.9999999992876729	0.9999986624086323
Individual_1757	1081288	Protocol_5	0.030894636766522886	2.472311804836059e-60	-137.24995191335918	0.8680783477253379	0.026415719031377394	1.1002405870453195e-135	-310.75345868281084	0.9300476435537854	0.01331560139389321	3.6477320579744064e-160	-367.1195092585529	1.0163649463434175	1	1	1
Individual_1758	6306	Protocol_5	0.032825880114176975	4.821221878996611e-13	-28.360578811119257	0.9223424760579202	0.02886140183951792	5.568631050740982e-10	-21.308701677511042	1.0161555223470622	0.008563273073263558	4.363636119547317e-12	-26.15771543375174	0.6536250463026851	0.9999999999995177	0.999999999443137	0.9999999999956355
Individual_1759	125705	Protocol_5	0.03458096336661231	3.020225075253726e-34	-77.182561804958155	0.9716568532233892	0.027620221948212082	1.2688791727401417e-70	-160.94282253993092	0.9724559194036724	0.01373055964361004	3.868865556235806e-46	-104.5659529515813	1.0480382449600032	1	1	1
Individual_1760	132923	Protocol_5	0.034403376390842816	2.649731249710643e-35	-79.61602003513987	0.9666670095275874	0.028452562761899745	2.1692906766035588e-63	-144.2884606216497	1.001761069548718	0.013052669590665273	2.33559020013635e-60	-137.30684095808988	0.9962956561796027	1	1	1
Individual_1761	1053	Protocol_5	0.023741690408357077	5.648576756659769e-8	-16.6892770755169	0.667094665577215	0.026590693257359924	1.1208974303862185e-5	-11.398784614346685	0.9362081560260902	0.007597340930674264	3.4365307275189146e-5	-10.278428646017142	0.5798965273095893	0.9999999435142326	0.9999887910256963	0.9999656346927247
Individual_1762	138212	Protocol_5	0.035308077446242	1.2371042006473934e-31	-71.16736455637444	0.9920873244933	0.028825282898735278	2.009200725429389e-60	-137.4573685856952	1.0148838425672064	0.012618296529968454	2.1262713134710635e-70	-160.42658662093322	0.9631404467775985	1	1	1
Individual_1763	1253758	Protocol_5	0.033797590922650146	5.040754853436772e-44	-99.69618824836222	0.9496456328958175	0.027534021717109683	2.5944327717896894e-116	-266.1465028796368	0.9694209718515975	0.013022449308399228	4.825581377532283e-184	-422.1017258906193	0.9939889758686482	1	1	1
Individual_1764	2547923	Protocol_5	0.03160260337537673	6.950027503360568e-57	-129.30860468377367	0.8879708128383926	0.02658086606227896	2.8736098729067555e-139	-319.00375889132494	0.9358621590226796	0.01329985246806909	9.30713442288352e-192	-439.86555660655523	1.0151628484676476	1	1	1
Individual_1765	270366	Protocol_5	0.033850410184712576	6.761104644335976e-41	-92.49480252712534	0.9511297499639588	0.027177973561764424	1.5825792401326226e-97	-222.8916980738862	0.9568851878558187	0.01311925316053054	2.8752603291851e-94	-215.38685552200855	1.001377905520928	1	1	1
Individual_1766	1128532	Protocol_5	0.031128935643827557	5.588634306525873e-59	-134.13178553943297	0.8746616839795104	0.026357249949491908	2.764222687135551e-137	-314.43739827054316	0.9279890574610216	0.013380214296094395	2.353144881499888e-158	-362.9526920121114	1.021296776828289	1	1	1
Individual_1767	106265	Protocol_5	0.03327530231026208	8.107342257781081e-39	-87.70804852409061	0.9349703531990877	0.02729026490377829	7.087880297439448e-69	-156.91998509148775	0.9608387542117992	0.012826424504775797	9.399444136886451e-55	-124.40152956151884	0.9790266220760453	1	1	1
Individual_1768	419325	Protocol_5	0.033866332796756694	4.7249601379175634e-42	-95.15571478125936	0.9515771439520865	0.02765158290109104	4.903924080668987e-100	-228.66847358199388	0.9735600794036342	0.012880224169796697	6.564411594459976e-129	-295.15181412014664	0.9831330902733689	1	1	1
Individual_1770	114316	Protocol_5	0.033731061268763775	2.450939602220429e-37	-84.29917697863426	0.9477762808637198	0.027388991917141958	3.691755488244262e-70	-159.87485442258853	0.9643147461401247	0.012946569159172819	7.810930529987699e-56	-126.88924110494715	0.9881971290330709	1	1	1
Individual_1771	1135	Protocol_5	0.04317180616740088	2.54281239041055e-4	-8.276815349591079	1.2130425888911913	0.03259911894273128	1.469008884670568e-4	-8.82560551501533	1.147753491722231	0.014977973568281937	8.07909226516929e-4	-7.120252613412754	1.1432519532344665	0.9997457187609589	0.9998530991115329	0.999192090773483
Individual_1773	18286	Protocol_3	0.034507273323854316	2.780551450035578e-14	-31.21354203056332	0.969586308389197	0.027507382697145356	7.763759222321135e-20	-44.00223520712083	0.9684830622033697	0.013671661380290932	1.5530826604875453e-11	-24.88819425384079	1.0435426064629318	0.9999999999999725	1	0.9999999999844693
Individual_1778	319922	Protocol_7	0.03674333118697683	3.045273515083189e-56	-127.8311744862092	1.0324151233031489	0.029269634473402893	8.257175602232348e-114	-260.3836180090378	1.0305286234053936	0.013300116903495227	9.13320096240702e-97	-221.13883778896866	1.0151830325276647	1	1	1
Individual_1779	14272	Protocol_7	0.03405269058295964	2.326455025708691e-26	-59.02286675703887	0.9568134301190144	0.02858744394618834	6.515894387789004e-21	-46.480042470402026	1.0065099816437604	0.01359304932735426	7.322289981721243e-10	-21.03492781112598	1.0375422364757698	1	1	0.9999999992677711
Individual_1780	1673	Protocol_7	0.0484160191273162	8.754085317211986e-4	-7.039944095246274	1.3603946278799137	0.029886431560071727	5.563561270696664e-6	-12.099266574855708	1.0522448854660926	0.016138673042438732	0.0014187793240330105	-6.5565386212818115	1.2318468445859931	0.9991245914682785	0.9999944364387293	0.998581220675967
Individual_1781	43046	Protocol_7	0.03679784416670538	7.017506067845007e-36	-80.9446554538588	1.0339468304965356	0.02982855549876876	7.27014895279832e-39	-87.81704184673922	1.0502071785095242	0.0132881103935325	1.604592477261065e-23	-52.486587322769786	1.0142665890646128	1	1	1
Individual_1782	1536	Protocol_7	0.03515625	2.058559816872292e-7	-15.396088824820954	0.9878212727617602	0.028645833333333332	3.487176442894525e-6	-12.566414704169208	1.0085657618350263	0.012369791666666666	1.3194174479288782e-4	-8.933018109668206	0.9441723487860475	0.9999997941440183	0.9999965128235571	0.9998680582552073
Individual_1783	41965	Protocol_7	0.03822232813058501	2.1629596242813152e-30	-68.30607530956128	1.07397201982214	0.029810556416061004	2.608147310113579e-38	-86.53959340736523	1.0495734647560353	0.013296794948171094	5.264657663580284e-23	-51.29844101655342	1.0149294713970112	1	1	1
Individual_1784	4928	Protocol_3	0.030032467532467532	3.435670261816412e-12	-26.39680908211928	0.8438530930374633	0.02719155844155844	9.860137370316734e-10	-20.737350828356146	0.9573634858504854	0.012175324675324676	4.063166784518618e-7	-14.716132578880002	0.9293289010607714	0.9999999999965645	0.9999999990139861	0.9999995936833215
Individual_1785	1893	Protocol_7	0.03909138932910724	9.925098697803964e-7	-13.823027887561029	1.098390925115853	0.03645007923930269	5.59844723973096e-4	-7.4872910898078295	1.2833385403438917	0.014263074484944533	3.313726829882344e-4	-8.011935457894447	1.0886845065992428	0.9999990074901302	0.9994401552760269	0.9996686273170118
Individual_1790	12191	Protocol_5	0.02961200885899434	7.596436866039919e-24	-53.23436292791736	0.8320390337457582	0.026248872118776145	5.734729093518175e-20	-44.30516134781405	0.9241732784564471	0.0133705192355016	1.5211898673973542e-9	-20.303772999302762	1.0205567637077617	1	1	0.9999999984788102
Individual_1791	138723	Protocol_3	0.03008873798865365	4.271746875138572e-31	-69.9281150349873	0.8454341818523584	0.02603749918903138	1.287757320218566e-57	-130.99444810671034	0.9167312362774451	0.013285468163174096	1.4973870825811585e-53	-121.63328828447246	1.014064910579578	1	1	1
Individual_1792	125180	Protocol_5	0.0327608244128455	2.9817571871825104e-42	-95.61606111888547	0.9205145391849697	0.028606806199073333	2.695857184856798e-60	-137.16338936097176	1.0071916900480704	0.01338073174628535	4.68778271710054e-52	-118.18946513323115	1.021336273222031	1	1	1
Individual_1793	140977	Protocol_5	0.03358703902054945	3.086732670045403e-39	-88.67370548362238	0.9437295397995538	0.02807550167757861	5.882968261851203e-69	-157.10630997561324	0.9884854599568628	0.013073054469878066	1.5029158924694628e-62	-142.3528686161933	0.9978516111871497	1	1	1
Individual_1794	307721	Protocol_5	0.03288693329347039	3.578123188842836e-46	-104.64407586370659	0.9240579499573198	0.027856402390477087	8.230012331228186e-91	-207.42745594944367	0.9807713873082614	0.013102778165936026	4.335452644832241e-102	-233.39685346427154	1.0001203876288154	1	1	1
Individual_1795	303141	Protocol_5	0.03326174948291389	3.3112615938719566e-44	-100.11641482878191	0.9345895454860749	0.02740308965135036	4.801398818603601e-97	-221.7818467244209	0.9648111007714106	0.013323832803876744	4.5854217219135436e-94	-214.92011666135454	1.0169932406516327	1	1	1
Individual_1796	73792	Protocol_5	0.03424490459670425	3.323039222526268e-32	-72.4818431831584	0.9622142647273655	0.02917660450997398	9.720006372671534e-43	-96.73697272464719	1.0272532138598809	0.013009540329575022	2.5428210768129407e-39	-88.86754450190145	0.9930036479677973	1	1	1
Individual_1797	17832	Protocol_5	0.035385823239120685	2.972477588380164e-17	-38.054550770997835	0.9942718279051626	0.029217137729923733	6.744665702977889e-18	-39.537779747658846	1.0286803120832961	0.01351502916105877	9.430538827808592e-12	-25.387067881159762	1.0315870445332576	1	1	0.9999999999905693
Individual_1798	5510	Protocol_3	0.03212341197822142	3.054697212095439e-11	-24.21175554743606	0.9026045071865474	0.029219600725952814	1.7587238509591347e-8	-17.856092264998413	1.0287670295279436	0.0147005444646098	4.404470693717963e-5	-10.030261327461426	1.1220761003588202	0.9999999999694529	0.9999999824127613	0.9999559552930629
Individual_1799	222143	Protocol_5	0.03430222874454743	4.827549506838576e-38	-85.92389454333467	0.9638249601992214	0.02687458078805094	1.9327023168037407e-96	-220.38924973968037	0.9462033005322783	0.01329323903971766	5.301656031868864e-79	-180.23620311593345	1.0146580528859301	1	1	1
Individual_1800	10777	Protocol_3	0.032569360675512665	2.846845331066915e-14	-31.18997982208386	0.9151347858637296	0.026259626983390554	1.2492142407878468e-16	-36.61884674161669	0.924551936954423	0.013083418391017908	1.767115622737461e-9	-20.153917209496083	0.9986426776843816	0.9999999999999716	1	0.9999999982328842
Individual_1802	2334	Protocol_3	0.038131962296486716	8.830219778111827e-6	-11.637321823466	1.0714329181473838	0.026563838903170524	3.1691406002219185e-7	-14.964634886941301	0.9352626648659463	0.015424164524421594	6.397968550645804e-4	-7.353719844346211	1.177309209364391	0.999991169780222	0.9999996830859401	0.9993602031449353
Individual_1803	16163	Protocol_5	0.03353337870444843	5.188659939698036e-20	-44.40522639648613	0.9422217907720635	0.028893151023943575	1.2906511568184201e-17	-38.88879971715264	1.0172733512475272	0.012312070778939553	2.2190134567287458e-14	-31.439128593663348	0.9397665780497316	1	1	0.9999999999999778
Individual_1805	8953	Protocol_2	0.037752708589299674	3.4478865531835046e-18	-40.208770223841626	1.060776637123864	0.0328381548084441	3.2204802644878005e-9	-19.553735334829387	1.1561694937007112	0.013850106109683905	3.4956363127908735e-7	-14.866579878534845	1.0571630928720497	1	0.9999999967795201	0.9999996504363688
Individual_1806	18989	Protocol_2	0.03928590236452683	2.1309255234800118e-26	-59.11065601443376	1.1038563576980236	0.02691031649902575	1.3130336356784978e-33	-75.71296785638637	0.9474614875134226	0.012796882405603244	1.6010845643767822e-14	-31.7655100495738	0.9767717067213281	1	1	0.999999999999984
Individual_1808	3338	Protocol_2	0.03654883163571001	1.1553802358943806e-10	-22.88142143146185	1.0269500695990712	0.0341521869382864	2.425250161351803e-5	-10.626966533785296	1.2024340865540093	0.012282804074295986	7.256914155226817e-6	-11.833548610034791	0.9375326832510821	0.9999999998844618	0.9999757474983862	0.9999927430858447
Individual_1810	1109	Protocol_5	0.0369702434625789	1.5846484273851957e-5	-11.052547048010428	1.0387909106209232	0.030658250676284943	6.127310447152954e-5	-9.700108288824001	1.0794191807949918	0.017132551848512173	0.0021802990806202697	-6.126110539253	1.3077085011139487	0.9999841535157263	0.9999387268955283	0.9978197009193797
Individual_1812	1078	Protocol_7	0.039888682745825604	1.1165806600961325e-5	-11.402643265708111	1.1207932973161676	0.038033395176252316	8.871719911697712e-4	-7.026584126582154	1.339084108140551	0.015769944341372914	0.001205670543573008	-6.719513001165774	1.2037021956596659	0.9999888341933989	0.9991128280088304	0.9987943294564271
Individual_1813	1055956	Protocol_7	0.03767107720397441	6.136271449790244e-54	-122.52537771970835	1.0584829562293059	0.028934917742784737	9.809499358725487e-150	-343.1044127106009	1.0187438786403669	0.012941827121584612	8.583606080776177e-180	-412.31546262459034	0.9878351746131145	1	1	1
Individual_1814	10111	Protocol_7	0.04005538522401345	1.375844483136965e-12	-27.311953403779416	1.1254773081016198	0.03194540599347245	1.1993557523088026e-10	-22.844066390270516	1.1247374917679394	0.013846306003362674	1.2679298194537914e-7	-15.88071001711594	1.0568730350111222	0.9999999999986242	0.9999999998800648	0.9999998732070181
Individual_1816	232508	Protocol_7	0.03750408588091592	7.461046376440114e-50	-113.11955898038447	1.0537908294727887	0.029285013848985842	1.1649710517423585e-102	-234.71098324697354	1.031070102212132	0.013332874567756808	2.5688975169302614e-79	-180.96074552140067	1.0176833883655036	1	1	1
Individual_1817	1331012	Protocol_7	0.03698989941488131	8.270016795364988e-59	-133.73988394673668	1.0393432041056012	0.029176295931216248	1.4939997456771628e-147	-338.0785517536436	1.0272423493838414	0.013134366932830058	3.292447292561821e-179	-410.97110049976055	1.0025315228392786	1	1	1
Individual_1820	2265	Protocol_7	0.038410596026490065	2.1549950364903014e-7	-15.350307015158496	1.0792619763036508	0.024282560706401765	7.091465891334878e-9	-18.764373755909535	0.8549431623502209	0.012803532008830023	6.429958710566986e-5	-9.651893046460623	0.9772792634907796	0.9999997845004965	0.9999999929085339	0.9999357004128945
Individual_1821	3632	Protocol_7	0.04377753303964758	1.0105097853435616e-5	-11.502460418341588	1.2300623190924709	0.02946035242290749	3.023684904484159e-8	-17.314204459079836	1.0372434426881647	0.016519823788546256	0.002480568753546411	-5.996783758529797	1.2609396543027205	0.9999898949021463	0.999999969763151	0.9975194312464538
Individual_1824	1793	Protocol_7	0.03067484662576687	2.695547072068927e-9	-19.731664655288814	0.8619026783470028	0.021751254880089235	9.606161276247822e-9	-18.460861135122602	0.7658206585834484	0.014500836586726157	4.260630917742239e-4	-7.760496966022197	1.106832621631479	0.9999999973044531	0.9999999903938388	0.9995739369082259
Individual_1825	1823	Protocol_7	0.0405924300603401	3.5478124736381457e-6	-12.549175801199244	1.140567208581629	0.023587493143170598	3.277384579499226e-8	-17.23363499116144	0.8304711444382363	0.013713658804168952	2.3182357609746133e-4	-8.369302072989536	1.0467482228075244	0.9999964521875263	0.9999999672261543	0.9997681764239025
Individual_1832	1142	Protocol_7	0.03415061295971979	6.47019598605185e-7	-14.250888604377241	0.9595648557358838	0.028896672504378284	1.2303941258820807e-5	-11.305578615348484	1.0173973359316553	0.0148861646234676	7.891640573683323e-4	-7.1437468523634156	1.1362442792654288	0.9999993529804013	0.9999876960587413	0.9992108359426317
Individual_1833	5795	Protocol_7	0.038654012079378776	6.306744797069772e-11	-23.48681635945083	1.0861014872064112	0.030198446937014668	8.728189062734036e-10	-20.859293019138338	1.0632303583859717	0.012597066436583261	3.38210197839723e-7	-14.899597909445015	0.9615199775185681	0.9999999999369327	0.9999999991271813	0.9999996617898023
Individual_1834	18868	Protocol_7	0.035350858596565615	7.6238798522949355e-28	-62.4410971967484	0.993289390423622	0.02877888488446046	4.951607564842307e-25	-55.96491504041964	1.0132502559973837	0.013196947212211152	4.39113954176533e-13	-28.454017438807362	1.0073082055000024	1	1	0.9999999999995608
Individual_1837	5825	Protocol_7	0.04017167381974249	1.4321669620470116e-9	-20.36407718016405	1.128744788240734	0.031072961373390558	6.341347172370708e-9	-18.87617459697262	1.0940203622408375	0.014248927038626609	1.6231837963070024e-5	-11.028519706081875	1.0876046478611756	0.9999999985678327	0.999999993658653	0.9999837681620369
Individual_1838	48155	Protocol_7	0.03972588516249611	1.8643248975718448e-26	-59.24431341549804	1.116219006373104	0.028865123040182742	3.7593829694170944e-48	-109.19982962365734	1.0162865388037938	0.012875090852455612	7.110204557885991e-29	-64.81343668297794	0.9827412699079494	1	1	1
Individual_1839	8040	Protocol_7	0.038308457711442784	2.443556622827323e-13	-29.040151598625716	1.076392091137635	0.027860696517412936	4.651818014816822e-15	-33.00151828079229	0.9809225754183811	0.013432835820895522	2.154909320007909e-7	-15.350346791679636	1.0253133189016748	0.9999999999997558	0.9999999999999956	0.9999997845090679
Individual_1840	1531699	Protocol_7	0.03603188354892182	1.2533131205923872e-65	-149.44224050319625	1.0124248481365186	0.0285682761430281	7.343073318491593e-164	-375.63019778778954	1.005835119447501	0.013090039230945505	6.569813544388118e-188	-431.0035120306364	0.9991480389834099	1	1	1
Individual_1842	73825	Protocol_5	0.03082966474771419	4.589958710722074e-46	-104.3950432491795	0.8662527621661981	0.026305452082627835	1.5072736837367128e-65	-149.25772853313842	0.9261653522663675	0.013477819166948865	5.0152933874059936e-34	-76.67540124011956	1.0287468473428927	1	1	1
Individual_1843	2812294	Protocol_5	0.03223062738106329	3.022124311034582e-53	-120.93104993032763	0.9056170485040919	0.02723612822841424	7.57942727849452e-127	-290.40286917037093	0.9589327039811633	0.013123094527101363	1.0558478424180888e-206	-474.27818507049034	1.0016711127305125	1	1	1
Individual_1844	16630	Protocol_5	0.032291040288635	9.279961157250552e-23	-50.731599777714806	0.9073145320311666	0.02681900180396873	2.245992604049463e-23	-52.15030957549547	0.9442464693320611	0.013469633193024654	2.3703087896615547e-11	-24.46541578525446	1.0281220211182158	1	1	0.9999999999762967
Individual_1845	167190	Protocol_5	0.03533704168909624	2.646782221434993e-32	-72.70937832967981	0.9929011625801508	0.027728931156169628	1.5704925497395676e-77	-176.84766286443423	0.9762833655759087	0.013732878760691429	3.7380123805513015e-56	-127.62621118655967	1.0482152605703587	1	1	1
Individual_1846	156285	Protocol_5	0.03351569248488338	3.936058225506014e-40	-90.73322394761568	0.9417248428916414	0.02774418530249224	1.7241914744879461e-75	-172.14912374439095	0.9768204352965897	0.013149054611766964	1.1905324205103847e-65	-149.49363042535492	1.003652616928312	1	1	1
Individual_1847	378836	Protocol_5	0.034576967342068866	2.7017972876205997e-38	-86.50431632013648	0.9715445728166197	0.028041157651331975	3.245341459424113e-92	-210.6606079845072	0.987276271570096	0.013414775786884034	1.0705559690699284e-102	-234.79550137460114	1.0239348167254634	1	1	1
Individual_1848	1075474	Protocol_5	0.033965488705445225	5.3358178443049994e-43	-97.33671682783758	0.9543632293827725	0.02774590552630747	3.601832627397109e-111	-254.30550254323984	0.9768810011325543	0.013178375302424791	1.0071323177221726e-167	-384.52460352696454	1.0058906324189874	1	1	1
Individual_1849	1681181	Protocol_5	0.0345019364363504	1.5260065036964948e-40	-91.68074952498434	0.9694363523783396	0.027937503457390964	4.4893506443858195e-111	-254.085237253675	0.9836268029069568	0.012981945430028058	3.1012302399768287e-199	-457.08263462144333	0.9908973601804305	1	1	1
Individual_1850	2455217	Protocol_5	0.03334980166722534	7.115387249001905e-47	-106.25923971353338	0.9370636381659253	0.02727538950732257	1.7813952135106735e-125	-287.2457397391693	0.9603150195595591	0.013127149249944098	1.4109406394155788e-202	-464.77793218268	1.0019806051854596	1	1	1
Individual_1851	1476859	Protocol_5	0.03480833309070128	6.77912686765074e-39	-87.8869703136909	0.9780454939412432	0.028040591552748097	2.1209923762863014e-108	-247.92730596217675	0.9872563403066945	0.013073015094873647	4.2237412687349736e-188	-431.44527619101956	0.9978486057371464	1	1	1
Individual_1852	117821322	Protocol_5	0.034811330668993855	1.652612278223795e-39	-89.29846139186999	0.9781297199779843	0.028111134247840133	5.031817390183108e-114	-260.8789193722908	0.989740015548029	0.01314846051379393	6.870618178115705e-235	-539.1802427691562	1.0036072700951781	1	1	1
Individual_1853	147098	Protocol_5	0.03452800174033637	2.857628110188579e-35	-79.54048630614786	0.9701687360016881	0.027947354824674708	1.6150026970465367e-71	-163.00420497590616	0.9839736509680352	0.012977742729336904	2.3415445498566615e-66	-151.11980536194255	0.9905765727419884	1	1	1
Individual_1854	1016110	Protocol_5	0.03341075277282971	6.92598366042532e-46	-103.98363419091335	0.9387762439960222	0.027637755754790327	1.4976806692769396e-112	-257.48561272433955	0.9730732516622134	0.013043863361250258	1.2020061259676203e-172	-395.86064406239694	0.9956234865477464	1	1	1
Individual_1855	81868304	Protocol_5	0.033816799234047894	8.913065791834563e-45	-101.42881091805181	0.9501853485541294	0.02764196751895581	4.675112902402623e-123	-281.67571312557203	0.9732215399345355	0.013059132139832773	7.506726146829389e-242	-555.209793066342	0.996788935322134	1	1	1
Individual_1856	3027027	Protocol_5	0.03370105387233084	4.750419535025192e-45	-102.05809624742257	0.9469331322191218	0.02740741988756625	7.618669788377056e-124	-283.4899497452564	0.9649635602211737	0.013053732259408323	1.3302258569325957e-213	-490.16527606267283	0.9963767684950033	1	1	1
Individual_1857	205685706	Protocol_5	0.033739388774055114	3.318434798020246e-45	-102.41683595934889	0.9480102673348542	0.027540076119825264	3.773429621038976e-125	-286.49515232253117	0.9696341359518086	0.01303074507277623	5.818993521299446e-245	-562.3722204712374	0.994622182275666	1	1	1
Individual_1858	2165104	Protocol_5	0.031547214360141594	4.112426749866053e-57	-129.83333699631046	0.886414490775414	0.02636455338865939	1.1324511773395288e-142	-326.8426987382257	0.928246197778856	0.013210450860559123	4.610031827023482e-193	-442.87068818695644	1.0083389238598146	1	1	1
Individual_1859	192930037	Protocol_5	0.031790861057057695	2.4897172113140893e-56	-128.03259607339285	0.8932604823203559	0.02662565186778044	1.0954616669686195e-143	-329.17849241006417	0.9374389827624322	0.013182664760490353	2.0088554345166465e-232	-533.5021764503015	1.0062180419506852	1	1	1
Individual_1860	729860	Protocol_5	0.03306798564108185	2.6998783007567464e-47	-107.22829267251952	0.9291451637657908	0.027309346998054422	1.6265693595658842e-114	-262.00822749185255	0.9615105987599074	0.013029896144466062	1.0398312589375005e-155	-356.86163096510955	0.9945573845282051	1	1	1
Individual_1861	4384382	Protocol_5	0.031891153644915064	2.0704806852454257e-55	-125.91439931925858	0.8960785061933753	0.026465987680817957	7.764940365761806e-144	-329.52263461444755	0.931817507887264	0.013077783824493395	3.0955391105175975e-220	-505.4387583801561	0.998212597529986	1	1	1
Individual_1862	452829	Protocol_5	0.037051513926890725	3.836603791127422e-27	-60.82520996497193	1.0410744503469875	0.028480949762493126	1.430541168600744e-88	-202.26943537121346	1.002760522297972	0.013214701355257725	4.256888644723766e-120	-274.86167263093904	1.0086633593613354	1	1	1
Individual_1863	2436656	Protocol_5	0.030090419000466214	3.2921800187265937e-66	-150.77906617259148	0.8454814149681832	0.025944573218377974	5.7550146149172385e-152	-348.24286255340786	0.9134594881214139	0.013314969367854961	1.6645369751985672e-189	-434.6790355840911	1.01631670450353	1	1	1
Individual_1864	15142	Protocol_5	0.033416985867124556	1.342144673680384e-19	-43.45484792961703	0.9389513816497702	0.029124290054154008	2.481425804369213e-16	-35.93252817181505	1.0254113205424449	0.011557257957997622	1.0277833005705834e-15	-34.51137204720887	0.8821525605102906	1	1	0.9999999999999991
Individual_1865	12218590	Protocol_5	0.03333428816254576	2.422834126060165e-47	-107.33656138931407	0.9366277392877007	0.027418220924018237	1.3031781232839094e-126	-289.86091572600645	0.9653438443424645	0.013127619471641164	1.7781036296480548e-229	-526.7164388758517	1.0020164966811398	1	1	1
Individual_1866	8169634	Protocol_5	0.03308948724018726	1.1743974518284064e-48	-110.36332925460307	0.9297493162847518	0.02730820009807049	2.7837294078120786e-128	-293.70710036095926	0.9614702185746783	0.013197408843529587	2.5806841910880063e-220	-505.6206659045691	1.0073434413016995	1	1	1
Individual_1868	3081	Protocol_5	0.029535864978902954	7.252903930062939e-11	-23.347034092113308	0.8298995409231479	0.02661473547549497	2.335403103329389e-8	-17.572496209118388	0.9370546371798208	0.011684518013631937	4.862635543992212e-6	-12.233925111389704	0.8918661780774062	0.9999999999274714	0.9999999766459691	0.9999951373644561
Individual_1869	11462	Protocol_5	0.035857616471819925	2.2262112320884843e-13	-29.133305067449573	1.007528287044159	0.027220380387366953	2.820738926996886e-17	-38.10694769942288	0.9583782522004001	0.014220903856220555	1.6848598628367956e-7	-15.596413089582507	1.085465669722677	0.9999999999997771	1	0.999999831514014
Individual_1870	1551	Protocol_5	0.036105738233397806	4.080617050928313e-6	-12.40925826238551	1.0145000190782	0.026434558349451968	2.1598237968358597e-6	-13.04548175530849	0.9307109404097447	0.014829142488716958	5.982777325518483e-4	-7.420857019353003	1.131891843561488	0.9999959193829491	0.9999978401762034	0.9994017222674482
Individual_1871	13272	Protocol_5	0.03601567209162146	4.676925432950555e-14	-30.69355036665026	1.0119693381664916	0.027727546714888487	5.325021007234656e-18	-39.77411501728452	0.9762346220096392	0.012808921036769137	2.3564958338406096e-11	-24.471260323474578	0.977690601959855	0.9999999999999529	1	0.9999999999764349
Individual_1872	10449	Protocol_1	0.04287491625992918	6.073539148427011e-8	-16.616739192302493	1.2047005681617673	0.027849554981337926	8.369597443747529e-17	-37.01934079268572	0.9805303029475911	0.010623026126902095	1.0346798769590315e-13	-29.899514127671658	0.810843690802071	0.9999999392646083	1	0.999999999999897
Individual_1873	7395	Protocol_7	0.04083840432724814	6.004221179467382e-10	-21.23338817756191	1.1474786002517798	0.028532792427315753	2.2684199088079915e-13	-29.11452269521701	1.004585804744252	0.014739688979039892	2.1497448536600552e-5	-10.747554804909466	1.1250639573193497	0.9999999993995781	0.9999999999997731	0.9999785025514637
Individual_1874	109850	Protocol_5	0.03396449704142012	4.3801005735710244e-36	-81.4159916616584	0.9543353655799086	0.02858443331816113	2.958876617245299e-57	-130.16254062556195	1.0064039831093652	0.013072371415566681	3.2852318979128544e-52	-118.54498759327342	0.9977994744163045	1	1	1
Individual_1875	58046	Protocol_1	0.038969093477586744	1.5991153038152678e-20	-45.58225131867563	1.0949546529394274	0.029183750818316506	1.4291631704525033e-39	-89.44372954927744	1.0275048218977383	0.012800192950418633	3.994002126736012e-34	-76.90309939432134	0.9770243969006243	1	1	1
Individual_1876	12148	Protocol_7	0.03737240698057293	3.2211508273025397e-18	-40.2767929784052	1.0500909121342592	0.028399736582153442	5.050668809187187e-19	-42.12959609490586	0.9999011593970147	0.013170892327955219	7.610189483289604e-10	-20.996362858366208	1.00531946535561	1	1	0.9999999992389812
Individual_1877	4170	Protocol_7	0.031654676258992806	3.083421301977978e-14	-31.11015150909613	0.8894339581445617	0.03237410071942446	1.1231712758585257e-6	-13.699353254317746	1.139831024493738	0.012949640287769784	6.2599492349184705e-6	-11.981332222354263	0.9884315448404635	0.9999999999999689	0.9999988768287241	0.9999937400507649
Individual_1878	2567	Protocol_5	0.032333463186599146	1.1422173338163781e-8	-18.287709329581293	0.9085065317769071	0.027269185820023373	2.1811628216472439e-7	-15.338237293825248	0.9600965994307294	0.01753019088430074	0.00576147384444838	-5.150783826071144	1.3380598435218587	0.9999999885778267	0.9999997818837179	0.9942385261555515
Individual_1879	2633	Protocol_1	0.030383592859855677	4.829247573908875e-11	-23.75374534915638	0.853719022077092	0.02544625902012913	6.985672987214813e-9	-18.77940449440334	0.8959147850875792	0.011773642233194076	1.2421616099104547e-5	-11.296059947529807	0.898668929973743	0.999999999951708	0.9999999930143271	0.9999875783839007
Individual_1882	18306	Protocol_7	0.03818420190101606	6.14308777759116e-21	-46.538959441752255	1.0729007479823278	0.027695837430350704	1.0311689710958574e-27	-62.13910442874234	0.9751181979089697	0.012181798317491534	5.077837070464135e-16	-35.21647609051231	0.929823026919524	1	1	0.9999999999999991
Individual_1887	1479	Protocol_5	0.03583502366463827	4.06174608205748e-6	-12.413893545577384	1.0068934737308664	0.020960108181203516	9.328502212142448e-8	-16.187606183299383	0.7379658755230286	0.011494252873563218	8.210676926474801e-5	-9.407407983306053	0.8773434529554561	0.9999959382539179	0.999999906714978	0.9999178932307351
Individual_1888	2957	Protocol_1	0.04091985120054109	1.011157004485253e-6	-13.804414322598877	1.1497670967222142	0.021981738248224553	2.9529139569849216e-11	-24.2456435580601	0.7739355432533667	0.015894487656408524	0.0010152496113935536	-6.891605008840793	1.2132084474585256	0.9999989888429958	0.9999999999704707	0.9989847503886062
Individual_1890	6417	Protocol_5	0.03942652329749104	6.117939977372654e-7	-14.306869604308549	1.1078075285133877	0.030543867851020725	3.089382863923334e-8	-17.29270936250882	1.0753919772585805	0.012934393018544491	2.9751375279556683e-7	-15.027805087631146	0.9872677378512309	0.9999993882060021	0.9999999691061716	0.9999997024862471
Individual_1891	7950	Protocol_1	0.03786163522012578	3.1526203049254487e-12	-26.48278716604388	1.0638372605720503	0.030817610062893082	2.8851955893867093e-10	-21.966258236708516	1.0850299242245771	0.015345911949685535	9.95852485989229e-5	-9.214396920571541	1.1713362779458127	0.999999999996847	0.9999999997114806	0.9999004147514008
Individual_1893	1799	Protocol_5	0.033351862145636464	3.3495010379192326e-7	-14.909283925169138	0.9371215335446011	0.022790439132851583	6.526081315023998e-8	-16.544874020435007	0.8024083760842212	0.013896609227348526	2.6205626742690065e-4	-8.246689225479509	1.060712623778831	0.999999665049896	0.9999999347391867	0.999737943732573
Individual_1897	19429	Protocol_5	0.033506613824695046	6.796050673800508e-22	-48.740530385671505	0.9414697504496939	0.02830819908384374	1.3176445068515104e-21	-48.078441274836536	0.9966782967333628	0.013433527201605847	1.0075388212803413e-12	-27.62351056954301	1.025366091217229	1	1	0.9999999999989924
Individual_1898	8267	Protocol_1	0.03798233942179751	2.6177300464962677e-12	-26.66871356815661	1.0672288105275505	0.02528123865973146	5.301924337388504e-18	-39.77846183670712	0.89010472944821	0.012459175033264788	5.9426845273644046e-9	-18.941104859089844	0.9509948810855017	0.9999999999973825	1	0.9999999940573154
Individual_1902	11672	Protocol_5	0.03435572309801234	9.562103821987351e-16	-34.583553719990746	0.9653280460040292	0.029129540781357093	7.64539831275564e-14	-30.20208736281288	1.0255961887436993	0.011737491432488005	1.2417929728199558e-12	-27.414464834860862	0.8959095798300275	0.9999999999999991	0.9999999999999236	0.9999999999987583
Individual_1903	1349	Protocol_5	0.0385470719051149	2.3676274068348204e-5	-10.651013428860796	1.0830966792689691	0.022979985174203115	5.883609179816636e-7	-14.345924682897337	0.8090819346912969	0.01630837657524092	0.0015168450434457845	-6.489604733922329	1.2448001252459178	0.9999763237259316	0.9999994116390821	0.998483154956554
Individual_1905	6282	Protocol_3	0.03533906399235912	2.622625251971718e-9	-19.759090013652912	0.9929579853124688	0.03008595988538682	3.874920663690757e-8	-17.066155516493698	1.059269901463617	0.014167462591531359	7.106349908973859e-6	-11.854514713860931	1.08138655782141	0.9999999973773743	0.9999999612507934	0.9999928936500913
Individual_1906	28775	Protocol_3	0.03471763683753258	1.0965937090896524e-15	-34.44656764768048	0.9754971081424215	0.029887054735013033	1.1995202295235246e-17	-38.96202491278004	1.0522668262803858	0.011781059947871417	1.144262428898338e-24	-55.12728196931655	0.899235115830244	0.9999999999999991	1	1
Individual_1908	7250	Protocol_2	0.040827586206896554	5.8319398467931494e-12	-25.867671435605434	1.1471746324106535	0.029793103448275862	3.312628795203811e-12	-26.4332790437978	1.0489589786789268	0.010482758620689656	7.942928970309918e-11	-23.25615392767011	0.8001372290953761	0.9999999999941682	0.9999999999966875	0.9999999999205711
Individual_1909	161483	Protocol_7	0.03761386647510884	8.955548129867653e-47	-106.02922612771523	1.0568754476069808	0.028498355864084765	5.831298972262447e-100	-228.49526951558195	1.0033733583048032	0.013016850070905297	3.1245834180885204e-69	-157.73907044849852	0.993561592339603	1	1	1
Individual_1910	2422553	Protocol_3	0.03516496852700436	1.2083729426420162e-19	-43.559841987668065	0.9880662461716676	0.02782808054147835	3.7112633593131095e-58	-132.2385630468851	0.9797742284237702	0.0133726692460392	4.177524372887825e-138	-316.3270240173841	1.0207208716049603	1	1	1
Individual_1911	10468	Protocol_7	0.036778754298815435	1.1586288313810729e-17	-38.99670931685593	1.033410442867141	0.030473824990447075	1.910987765374012e-13	-29.28598594589616	1.0729259002478841	0.012800917080626672	1.1216226042056138e-9	-20.608489445194007	0.9770796689486729	1	0.999999999999809	0.9999999988783772
Individual_1915	5254	Protocol_5	0.03368861819566045	3.795909656252651e-11	-23.994511942154777	0.9465837142363677	0.027788351732013702	4.769573126420553e-10	-21.46359411988428	0.9783754519763109	0.013894175866006851	1.0568461227986762e-5	-11.45762577935036	1.060526888031995	0.999999999962041	0.9999999995230429	0.9999894315387722
Individual_1918	66347	Protocol_5	0.03484709180520596	3.4209007314199586e-29	-65.54506380866884	0.9791345373600557	0.027250666948015735	1.4414016310139283e-54	-123.97397902662246	0.9594445848763832	0.013459538487045383	1.5066803080975232e-31	-70.97022912363335	1.027351503512779	1	1	1
Individual_1919	1039304	Protocol_5	0.03271323885985236	1.0079170536594355e-49	-112.81878367848118	0.9191774790172113	0.027050795532394756	2.27902475275943e-123	-282.3942188268259	0.9524074893163023	0.01329543617651813	1.60195103324798e-159	-365.63980750388674	1.0148257578780115	1	1	1
Individual_1920	2759344	Protocol_5	0.03172456931792484	3.3373377697486744e-56	-127.73959179343662	0.8913978152235009	0.026696562661270216	2.351827561308406e-137	-314.59896502860585	0.9399356180540688	0.013285041662076204	7.029371803389146e-195	-447.05399579141323	1.0140323562282836	1	1	1
Individual_1921	390532	Protocol_5	0.03368994090112974	8.981368264973972e-43	-96.8160067599995	0.9466208796507724	0.02780565997152602	2.461834454180527e-96	-220.14726214230845	0.9789848424439099	0.012954124117869982	1.4169896524440686e-121	-278.26426159403655	0.9887737905719474	1	1	1
Individual_1922	170013	Protocol_5	0.03016239934593237	2.004170469250937e-57	-130.5521200565593	0.8475039206811704	0.02633916229935358	4.6881011784063505e-95	-217.20055619996796	0.9273522254153523	0.01353425914488892	4.317797844847848e-61	-138.9949451584887	1.03305484766926	1	1	1
Individual_1923	1655235	Protocol_5	0.032851528634906826	2.148229675767429e-49	-112.0620254603739	0.9230631488939541	0.027317571221004873	2.0848872659904908e-122	-280.1806665605539	0.9618001581380201	0.01314254471419466	3.1988133659666347e-188	-431.72321756498224	1.003155723735053	1	1	1
Individual_1924	463268	Protocol_5	0.033354343490161205	6.57798717747223e-45	-101.73260038627201	0.9371912544308331	0.027094467996926185	8.436488555700746e-111	-253.4543791482059	0.9539451144204077	0.013186751513163007	1.5751027392148142e-122	-280.46106084387594	1.0065299792066895	1	1	1
Individual_1925	790947	Protocol_5	0.0338214823496391	2.0864543762803903e-43	-98.27569284408243	0.9503169348639262	0.027828666143243478	1.4504586265070111e-106	-243.70214005680404	0.9797948463573979	0.013287868845826585	7.610051221301264e-147	-336.45053876748517	1.0142481519986553	1	1	1
Individual_1926	1184537	Protocol_5	0.032394091531121445	1.160606618162277e-51	-117.28289692757541	0.910210068657304	0.027246088556119395	4.479065524661681e-121	-277.11338181585535	0.959283388333166	0.01298144338251992	7.671971519851137e-184	-421.63808348554977	0.9908590394562231	1	1	1
Individual_1927	3396592	Protocol_5	0.029901736799709828	1.2286701767773206e-67	-154.06726880318027	0.8401798173376434	0.025529118598877933	1.642481027357527e-162	-372.5225771448016	0.8988321145711964	0.013287730760715447	1.2257824714558753e-199	-458.0108541135249	1.0142376121167211	1	1	1
Individual_1928	1068842	Protocol_5	0.03361207736971414	7.319975257263982e-45	-101.62572223691974	0.9444330680182835	0.027731881793567243	2.3156769165197356e-111	-254.7472432729986	0.9763872519533862	0.013090802943746597	1.8699703231304646e-172	-395.418713434219	0.9992063323264697	1	1	1
Individual_1929	1988741	Protocol_5	0.03332409800974587	6.643724263445632e-47	-106.32782668141887	0.9363414160959944	0.027358011928149517	8.558612158696627e-123	-281.071028392252	0.963223999160059	0.013279255569226963	8.593146081812691e-186	-426.12986237861134	1.0135907102391692	1	1	1
Individual_1930	4223688	Protocol_5	0.0320374042779675	1.5476501261355634e-54	-123.90285728876485	0.9001878604755889	0.026766655112782953	1.3070480100522753e-137	-315.18638657320054	0.9424034410681952	0.01324790088661852	6.0890500792964276e-207	-474.82862216062296	1.011197442420146	1	1	1
Individual_1931	1294787	Protocol_5	0.034024129065243935	7.450628141666564e-43	-97.00286065558909	0.956010907814106	0.02767945615765373	6.131103623872029e-114	-260.681325831057	0.9745414441945568	0.013039210310267248	1.7177459969004899e-184	-423.13464414641004	0.995268324375736	1	1	1
Individual_1932	479328	Protocol_5	0.033169353761933376	5.9171752210473075e-46	-104.14105510131346	0.9319934079942573	0.027578192803257896	1.382596846885132e-103	-236.8423010744294	0.9709761524823636	0.013420872554910208	8.45276494235435e-115	-262.66279209435544	1.0244001762030033	1	1	1
Individual_1933	240729	Protocol_5	0.03291252819560585	4.201106777764475e-45	-102.18098117564229	0.9247771162166241	0.027279638099273456	4.160900291364494e-93	-212.7146821813943	0.9604646044687433	0.013060329249903418	1.4060113915148387e-89	-204.58931638104127	0.9968803093935504	1	1	1
Individual_1934	453175	Protocol_5	0.033342527721079054	6.417703337473007e-45	-101.75726886662893	0.9368592546284256	0.027406630992442213	2.4473808327411297e-105	-240.87641635951817	0.964935784711817	0.013184752027362499	2.3613396832673165e-121	-277.75356713189996	1.0063773606941468	1	1	1
Individual_1935	1039701	Protocol_5	0.033213395004910065	5.615452258189572e-47	-106.49597724112688	0.9332308800423638	0.027665646180969335	2.8108417889791287e-112	-256.8560464078176	0.9740552209629425	0.012922946116239188	9.073259818000708e-181	-414.562570225751	0.9863940086141374	1	1	1
Individual_1936	250582	Protocol_5	0.03752464263195281	3.537359880923168e-24	-53.99866157930525	1.0543684336249126	0.02945941847379301	3.0850474060498514e-65	-148.54146402074488	1.0372105601013957	0.013101499708678197	1.33151119452678e-90	-206.94634383577227	1.0000228044176769	1	1	1
Individual_1937	1865240	Protocol_5	0.033356565374965154	1.0925002805375264e-46	-105.8304453729536	0.9372536850107432	0.02772726297956295	1.5757119847532366e-115	-264.3425784703716	0.9762246322239894	0.012994574424738907	2.0492765636568884e-202	-464.4047019497064	0.9918613172073771	1	1	1
Individual_1938	90939	Protocol_5	0.03584820594024566	1.949637745082e-27	-61.50215392727411	1.007263869670945	0.028172731171444594	4.205608890050097e-56	-127.50834612328558	0.9919087270481947	0.012524879314705462	8.296299115994878e-53	-119.92120040295939	0.956010015325823	1	1	1
Individual_1939	2600062	Protocol_5	0.03257460783627467	3.1177933905002676e-51	-116.29471423772635	0.9152822207301421	0.027018586479860864	1.0146953223616374e-130	-299.3214736968069	0.9512734693271184	0.013236992040959024	1.2714540389927308e-196	-451.06651706868234	1.0103647824444226	1	1	1
Individual_1940	272947	Protocol_5	0.03488955731332456	5.7712040742995106e-36	-81.14018261064781	0.9803277343670798	0.027624410599860046	1.9774714659953792e-91	-208.8534244712349	0.972603393927846	0.013167391471604378	2.514085823995284e-93	-213.21850440043795	1.005052248909884	1	1	1
Individual_1941	103987	Protocol_5	0.034158115918335945	6.342175049576965e-35	-78.74325647742013	0.9597756740720172	0.02807081654437574	1.0606135675870025e-60	-138.09625800163425	0.9883205052535707	0.012722744189177492	1.8530347870428945e-55	-126.02535539418183	0.9711128196661694	1	1	1
Individual_1942	483446	Protocol_5	0.034301659337340674	3.6598739578249292e-40	-90.8059750106943	0.9638089609799732	0.028061045080526058	4.594580689024966e-96	-219.52329142953326	0.987976470441697	0.013637510704401319	2.0752518479783716e-106	-243.34393733853153	1.040935923607131	1	1	1
Individual_1943	217061	Protocol_5	0.035607502038597444	5.040399235563107e-32	-72.06523768345802	1.00050056486782	0.028489687230778445	1.142076601586077e-74	-170.25844869587976	1.003068152076277	0.01304241664785475	1.904489333021389e-84	-192.7729339055129	0.9955130605339972	1	1	1
Individual_1944	100719	Protocol_5	0.03534586324328081	6.366724035471281e-30	-67.22646773267049	0.9931490308505819	0.028137690008836466	3.3857226076140747e-59	-134.63295312962086	0.9906749938050312	0.01373127215321836	2.6876768432633974e-39	-88.81214143333435	1.0480926300206856	1	1	1
Individual_1945	401561	Protocol_5	0.03414425205635009	1.475098956549693e-40	-91.71467864303419	0.9593861268992596	0.028192478851282867	5.543398566558706e-91	-207.8226356901208	0.9926040056085633	0.012867285418653705	1.1468414598543802e-126	-289.9887101102302	0.9821454898847579	1	1	1
Individual_1946	16431	Protocol_5	0.035907735378248436	1.1623837680708612e-15	-34.38830352588526	1.0089365294459407	0.02635262613352809	2.1071440922508826e-24	-54.51670871197379	0.9278262616220642	0.01235469539285497	1.9728617106410585e-14	-31.556706168239337	0.9430200671076813	0.9999999999999991	1	0.9999999999999805
Individual_1947	742868	Protocol_5	0.030826472536170626	4.323853397706892e-60	-136.69095858476365	0.8661630673190547	0.02624557794924536	8.065798430459175e-134	-306.4587697550881	0.9240572969605078	0.013579801525977698	2.9044525184804194e-129	-295.96723208548593	1.036531046628841	1	1	1
Individual_1948	68546	Protocol_5	0.035377702564701075	1.653596789405642e-27	-61.66684472303429	0.9940436529735113	0.02713506258570887	1.8937986845900813e-56	-128.3061805096871	0.9553743733246807	0.013334111399644034	1.1251076032092203e-33	-75.86742939042395	1.0177777943587074	1	1	1
Individual_1949	104649	Protocol_5	0.0328622347084062	1.6626504041015934e-40	-91.59499076167346	0.9233639684395664	0.027425011228009822	4.4025130875959887e-67	-152.7910256964527	0.9655829181385964	0.012900266605509848	5.400043962178093e-53	-120.35060283400324	0.9846629069519854	1	1	1
Individual_1950	1427763	Protocol_5	0.03614955703432572	2.859750521041926e-32	-72.63198858518741	1.0157312409435442	0.02824488377973095	1.506070671542353e-104	-239.05934561644912	0.9944490842965918	0.013360060458213302	5.108998957764294e-169	-387.505877229645	1.0197584569469185	1	1	1
Individual_1951	84605	Protocol_5	0.034808817445777435	5.4308511263732565e-31	-69.68804201596437	0.9780591033634028	0.029088115359612317	1.663440165790847e-46	-105.41002643076294	1.0241376777778919	0.012493351456769695	2.3885410575933113e-50	-114.2585719063043	0.953603529227951	1	1	1
Individual_1952	215315	Protocol_5	0.03381557253326522	3.1928447767095725e-40	-90.94249142083142	0.9501508806820315	0.027917237535703503	8.78597094379628e-82	-186.63882138706626	0.9829132780285509	0.013087801593014885	8.009658328379172e-83	-189.03391461396836	0.9989772425854091	1	1	1
Individual_1953	300834	Protocol_5	0.03441100407533723	1.644896899013301e-38	-87.00055582689244	0.9668813324148549	0.02774952299274683	7.398529957143188e-92	-209.8365472294166	0.9770083653028638	0.013156757547351695	4.8001626637780396e-99	-226.38727440078378	1.0042405733773425	1	1	1
Individual_1954	503308	Protocol_7	0.036854172792802814	1.8000878782616863e-57	-130.6595148156937	1.0355295537711875	0.028944503167046817	1.6163868764720998e-133	-305.7636240330042	1.0190813633492564	0.013039729151930825	1.2042641382831772e-132	-303.7553635684324	0.9953079269790254	1	1	1
Individual_1955	14863	Protocol_7	0.0346498015205544	8.863021892696329e-26	-57.68532463996941	0.9735910695531071	0.029536432752472582	3.3242872458298944e-19	-42.547861477914324	1.0399220875945845	0.013388952432214224	1.2249270036303304e-10	-22.822969676469963	1.0219637489751607	1	1	0.9999999998775073
Individual_1957	24406	Protocol_5	0.0356879455871507	5.277760334440037e-19	-42.08561493824142	1.0027608698923136	0.029214127673522904	6.0290666699418145e-22	-48.86027982821392	1.0285743336747875	0.011964271080881751	4.69772498973525e-21	-46.8072086060836	0.9132194164910435	1	1	1
Individual_1958	1252808	Protocol_5	0.032959559645212994	1.4717719271479775e-48	-110.13761739620828	0.926098607172308	0.02748705308395221	3.681292417448748e-117	-268.09919198938525	0.9677672948671792	0.01329174143204705	6.900274928698096e-168	-384.9027343674514	1.0145437421691434	1	1	1
Individual_1960	726769	Protocol_5	0.034072724620890546	5.456929174427788e-42	-95.01168769647781	0.957376347064009	0.02789194365747576	1.7236478278199666e-104	-238.924406796213	0.9820227282837528	0.01315686277207751	4.505567210159037e-149	-341.57986506617254	1.0042486050628552	1	1	1
Individual_1961	1015349	Protocol_5	0.03355693461066096	4.208737106543801e-45	-102.17916655673186	0.9428836652682319	0.02755998183875692	6.3204666014015356e-114	-260.650907566552	0.9703349787705726	0.013147203572367728	9.360493926642165e-167	-382.295212470968	1.0035113291633786	1	1	1
Individual_1962	1126842	Protocol_7	0.03650822386811993	7.9103127787393e-62	-140.69210844244097	1.02580907143616	0.028360675232197593	2.8300288674519052e-164	-376.58366833890733	0.9985258829399434	0.012922841001666605	3.051508151010364e-184	-422.5600211667568	0.9863859853364977	1	1	1
Individual_1963	46703	Protocol_5	0.03353103655011455	8.088659258700653e-31	-69.2896748936994	0.9421559808556162	0.02751429244374023	7.740550902760112e-43	-96.96468613760803	0.968726341348279	0.013682204569299616	2.0483475390034258e-22	-49.9398386563096	1.0443473562758854	1	1	1
Individual_1964	2162832	Protocol_7	0.0354165279596381	1.7695638210803732e-70	-160.61022342213417	0.9951345699809331	0.028183418776862926	1.9273478774365344e-177	-406.9014165588172	0.9922850174767364	0.013072212728496712	6.624262741121101e-202	-463.2314497034766	0.9977873620099186	1	1	1
Individual_1965	48804	Protocol_5	0.028727153512007213	5.580165530958222e-49	-111.10745111570874	0.8071763440370755	0.024997950987623967	7.148032365768791e-60	-136.1882684544083	0.8801307048313349	0.012642406360134415	2.2586227647373657e-31	-70.56538265142242	0.9649807231209723	1	1	1
Individual_1966	1579568	Protocol_7	0.03445625639415334	3.3266949336175936e-77	-176.09707286184292	0.9681528333049768	0.027700611812850096	6.299231140077503e-186	-426.4403997122002	0.9752862949116562	0.01322007029770165	7.76067079186521e-181	-414.7188330592124	1.0090731647270506	1	1	1
Individual_1969	3061	Protocol_5	0.033649134269846455	1.0551447460975978e-8	-18.367002775791452	0.9454742938103776	0.026788631166285527	3.082593216809388e-8	-17.29490951687544	0.9431771764622764	0.013721006207121855	6.483739442369988e-5	-9.643563207113198	1.0473090418488196	0.9999999894485524	0.999999969174068	0.9999351626055761
Individual_1970	14424	Protocol_7	0.036744315030504716	3.132409117222968e-21	-47.212484558365546	1.0324427673654684	0.03099001663893511	2.3009985782297515e-15	-33.70543320174997	1.0911000345854043	0.012825845812534665	7.589631261741034e-12	-25.604238107809376	0.9789824511451793	1	0.9999999999999973	0.9999999999924105
Individual_1971	78079	Protocol_7	0.03720590683794618	6.750711173523412e-42	-94.79892604737485	1.045412586578929	0.029918415963319202	9.213288353513821e-56	-126.72411837948252	1.05337099597762	0.012948424032070083	2.5519626301186966e-41	-93.46912609075096	0.9883387094046165	1	1	1
Individual_1972	1047	Protocol_7	0.04011461318051576	1.3207618983890301e-5	-11.234703491429872	1.1271414968411808	0.024832855778414518	2.712088911318545e-6	-12.81778869192144	0.8743180139064776	0.0038204393505253103	7.015593601057495e-6	-11.867368213546595	0.2916098582889195	0.9999867923810162	0.9999972879110886	0.9999929844063986
Individual_1973	120691	Protocol_5	0.03297677540164552	5.066568761237495e-41	-92.78332499719842	0.9265823359667822	0.02655541838248088	1.173560472313178e-80	-184.04676517295897	0.9349661942146802	0.014251269771565402	3.4318389478212204e-36	-81.65996709388654	1.0877834660434866	1	1	1
Individual_1974	6668	Protocol_5	0.03014397120575885	3.4632587981455843e-16	-35.599151492921706	0.8469861262952266	0.028944211157768445	3.3963725921550705e-10	-21.803142952165533	1.0190710822533329	0.011247750449910018	2.1984132036321214e-9	-19.935530005701164	0.8585281989403646	1	0.9999999996603628	0.999999997801587
Individual_1975	1429537	Protocol_5	0.034940683591960196	3.325089686761041e-38	-86.29673688656773	0.9817642819406528	0.028097908623561336	3.6823693932930435e-107	-245.07304854849585	0.9892743662624498	0.01312452913076052	1.591449267270269e-183	-420.9084269279827	1.001780614421644	1	1	1
Individual_1976	23966	Protocol_5	0.03367270299591087	1.1988808003571716e-23	-52.77806868364202	0.9461365285190945	0.027747642493532506	7.359752170635452e-27	-60.17377125113339	0.9769421564723978	0.012851539681215055	4.0762992423038304e-17	-37.73875705255502	0.9809436353748813	1	1	1
Individual_1977	1878768	Protocol_5	0.03604330071621403	6.617238332879455e-33	-74.09562995615421	1.012745648014945	0.028549027873585243	9.718584062083336e-101	-230.28705445716272	1.005157424185201	0.013106461255461025	3.047590147860548e-195	-447.8897419709809	1.000401513728698	1	1	1
Individual_1978	10330	Protocol_1	0.03591481122942885	4.891910290369029e-16	-35.25377860827554	1.0091353469056787	0.027879961277831558	1.2502688206573047e-16	-36.61800290318602	0.9816008512968338	0.01132623426911907	2.564908729977039e-12	-26.68909822079129	0.8645187809906667	0.9999999999999991	1	0.9999999999974349
Individual_1979	1300	Protocol_7	0.03538461538461538	6.117572264749287e-7	-14.306929710144932	0.994237889576281	0.031538461538461536	3.3038394489022575e-5	-10.317807164499161	1.1104097450580876	0.014615384615384615	6.299062743918468e-4	-7.369309415704061	1.1155759444118223	0.9999993882427735	0.9999669616055108	0.9993700937256079
Individual_1980	111681	Protocol_7	0.036908695301797086	2.7753387082406217e-47	-107.20072657394645	1.0370615287181426	0.028733625236163716	3.7704631559567675e-81	-185.18219468556467	1.01165674914654	0.012661061415997349	6.591902501868162e-59	-133.96667848452284	0.9664046426489223	1	1	1
Individual_1981	41920	Protocol_7	0.03625954198473282	1.7050223707422105e-37	-84.66207020946037	1.0188216010842241	0.02991412213740458	1.1129559857324668e-37	-85.08862891488147	1.05321981846589	0.013287213740458015	4.727593411943851e-23	-51.40604085823886	1.0141981485393237	1	1	1
Individual_1982	20463	Protocol_7	0.03542980012705859	6.783037184931492e-29	-64.86054273280094	0.9955074917036314	0.02961442603723794	7.812734567936702e-24	-53.20628719254941	1.0426680840455187	0.012950202805062797	1.0223251659335334e-14	-32.2141116944638	0.9884744811556488	1	1	0.9999999999999898
Individual_1983	29612	Protocol_7	0.037248412805619344	3.3308170235603517e-29	-65.57175007050843	1.0466069204196224	0.026982304471160342	7.397062461349819e-43	-97.01007604202763	0.9499960482334417	0.01286640551127921	8.481843085728928e-20	-43.913774088677904	0.9820783275400008	1	1	1
Individual_1984	8829	Protocol_2	0.03545135349416695	1.7188043198174018e-21	-47.81265806668422	0.9961130988013531	0.030241250424736663	3.4754482860054263e-13	-28.687882735058654	1.0647373884556222	0.01381809944501076	3.491319273184152e-7	-14.867815621802743	1.0547200599919822	1	0.9999999999996523	0.9999996508680727
Individual_1985	115394	Protocol_2	0.03649236528762327	2.742807286448111e-104	-238.45986771838332	1.0253634766082018	0.02859767405584346	8.184354703138379e-112	-255.7873060465748	1.0068701645093767	0.013180927951193303	6.389875077194294e-53	-120.18229521022093	1.0060854732415607	1	1	1
Individual_1987	10219	Protocol_2	0.03689206380272042	2.0854924166911414e-21	-47.619281954433305	1.0365942164028117	0.0314120755455524	1.920353977165917e-12	-26.978511583772477	1.105959932628461	0.01389568450924748	1.3346476312229552e-7	-15.829428207130855	1.0606420410814859	1	0.9999999999980798	0.9999998665352368
Individual_1988	310587	Protocol_2	0.03798935563948266	9.442718130993345e-123	-280.97272256195106	1.0674259524037095	0.028687614098465163	3.50629661616657e-192	-440.8417774694929	1.0100367837712672	0.013142855303022985	5.434112116978279e-105	-240.0787386210884	1.0031794306325859	1	1	1
Individual_1990	21496	Protocol_5	0.033355042798660216	2.82165239052328e-23	-51.92213447143082	0.9372109036201393	0.028749534797171565	1.0598538965199662e-21	-48.29615588772262	1.0122168947820895	0.013165240044659472	1.2381161448743407e-14	-32.02260031551648	1.0048880328999017	1	1	0.9999999999999876
Individual_1992	228949	Protocol_3	0.035632389746188015	7.971134581970665e-18	-39.370704834638914	1.0011998603554855	0.02881427741549428	5.930427279158397e-42	-94.92847764151506	1.0144963602600883	0.012771403238275773	4.573262950335181e-84	-191.89692086785703	0.9748269104055164	1	1	1
Individual_1993	28295	Protocol_3	0.036296165400247396	4.769903390011302e-13	-28.37128015789337	1.0198506468136888	0.028238204629793248	7.754034478239411e-23	-50.91124385311409	0.9942139240250459	0.014914295811980916	7.939157737545698e-10	-20.954043737908957	1.138391501389172	0.999999999999523	1	0.999999999206084
Individual_1994	196227	Protocol_3	0.0356831628674953	1.3658560127224355e-17	-38.832165233269066	1.0026264849048006	0.02848231894693391	2.8739670541461584e-43	-97.95546567456753	1.002808728699669	0.013321306446105786	3.582433877501075e-65	-148.39198862114586	1.0168004065914678	1	1	1
Individual_1995	32097	Protocol_3	0.03741782721126585	1.4479665823983754e-11	-24.958275807676973	1.0513671310168822	0.027853070380409385	9.821455246842675e-26	-57.582643114315346	0.9806540735183894	0.012929557279496526	8.29373287492111e-21	-46.23878679859606	0.9868986313037588	0.99999999998552	1	1
Individual_1996	1495032	Protocol_3	0.033405305036949044	4.786361719409936e-24	-53.69627166657871	0.9386231733644471	0.027218146501212015	3.208323025191161e-63	-143.89711248005173	0.9582996012822895	0.01317496883009862	9.239153940871675e-139	-317.8358776095518	1.005630620200193	1	1	1
Individual_1997	58488	Protocol_3	0.03540897278074135	1.9528847123700575e-16	-36.17205386879711	0.9949222843579292	0.030399398167145396	1.2409513005780099e-21	-48.13840868950305	1.0703054721782679	0.01207085214061004	2.460414068989987e-40	-91.20307406325426	0.9213546294527086	1	1	1
Individual_1998	63159	Protocol_3	0.03678018968001393	6.101620730425298e-14	-30.42763687251524	1.0334507742472625	0.028087841796101902	1.1554380920165948e-33	-75.84082849629871	0.9889199322549717	0.013869757279247613	9.624792572850941e-26	-57.60287008877619	1.058663044643538	0.9999999999999387	1	1
Individual_1999	617283	Protocol_3	0.03671411653973947	7.983283876371204e-16	-34.76401164776168	1.0315942493471015	0.028699964197944863	1.1781199281356095e-47	-108.05757948410596	1.0104716074800257	0.013133360225374747	1.1648443966234916e-114	-262.3421130883542	1.0024546819863172	1	1	1
Individual_2000	9350	Protocol_3	0.036684491978609624	2.4360861465764715e-9	-19.832873121340317	1.0307618576193065	0.02588235294117647	8.407376592932371e-16	-34.71225200159219	0.9112688295168238	0.013796791443850267	1.4547652432365785e-7	-15.743250962730395	1.053093644119688	0.999999997563914	0.9999999999999991	0.9999998545234757
Individual_2001	17728	Protocol_3	0.03694720216606498	7.92197424267655e-11	-23.258795575027097	1.0381434956421227	0.030347472924187727	8.616149484373488e-13	-27.779967919592625	1.0684772823116064	0.014384025270758122	3.4851913096117796e-9	-19.47474289560139	1.097916544664756	0.9999999999207798	0.9999999999991385	0.9999999965148083
Individual_2002	356187	Protocol_3	0.03547574729004708	1.8773650620638785e-18	-40.81666244289069	0.996798516344288	0.028077947819544227	1.9450942752055747e-50	-114.46394420326382	0.9885715840017246	0.01303248012981945	1.9545810277046076e-96	-220.3779930650378	0.9947546172372175	1	1	1
Individual_2003	20277	Protocol_5	0.03314099718893328	3.825099790849819e-23	-51.6178725828138	0.9311966442315659	0.02663115845539281	1.859809350642393e-27	-61.5493235280222	0.9376328593261108	0.011836070424619026	1.1227910021422518e-18	-41.330714122186485	0.9034340039310511	1	1	1
Individual_2005	132441	Protocol_5	0.03473999743281914	7.737172425756823e-34	-76.24185686061107	0.9761253967595431	0.02792186709553688	6.513992165315856e-69	-157.00441891248133	0.9830762760983217	0.01269244418269267	7.054285981340431e-67	-152.31956585788225	0.9688000540948543	1	1	1
Individual_2006	133712	Protocol_5	0.03436490367356707	1.6800878557250042e-35	-80.07163216766936	0.9655860020667254	0.026901100873519206	2.4440238117020594e-80	-183.31316165533948	0.9471370227212261	0.013424374775637191	9.098196505508722e-54	-122.13151881400498	1.0246674967900324	1	1	1
Individual_2007	11109	Protocol_5	0.03339634530560807	8.782212657495745e-17	-36.97121819389692	0.9383714225885013	0.030155729588621838	1.4248265872420803e-11	-24.974385909768305	1.061726361119631	0.01431271941668917	3.324844535477015e-7	-14.916672401706617	1.092473848657199	1	0.9999999999857518	0.999999667515546
Individual_2008	1745	Protocol_5	0.03495702005730659	1.2149006192130072e-6	-13.620847064502204	0.9822233043901717	0.02865329512893983	5.808610444493524e-6	-12.056163373258048	1.0088284775843972	0.013180515759312322	1.6504142195075122e-4	-8.709149018400945	1.0060540110967724	0.9999987850993807	0.9999941913895554	0.9998349585780492
Individual_2009	3358	Protocol_5	0.02858844550327576	6.4799815076121616e-12	-25.762303459325512	0.803278922619053	0.024419297200714712	5.000030283770629e-10	-21.416406960270567	0.8597573964118607	0.013103037522334724	2.0614526695630523e-5	-10.789493936552185	1.0001401840123545	0.9999999999935199	0.99999999949999685	0.9999793854733043
Individual_2010	12064	Protocol_5	0.035477453580901853	2.8152721286165066e-14	-31.201132374085564	0.9968464597513312	0.026856763925729443	1.309833497396402e-18	-41.17663164598193	0.945576002414898	0.011438992042440319	1.462864152690348e-13	-29.553209946499713	0.873125455585478	0.9999999999999716	1	0.9999999999998535
Individual_2011	9304	Protocol_1	0.03622098022355976	6.110834642940449e-15	-32.728713028283906	1.0177380916655032	0.028267411865864144	5.773462675093481e-15	-32.78550437738827	0.9952422557183906	0.014294926913155632	1.2685662242408433e-6	-13.577621983969744	1.0911157667828442	0.9999999999999938	0.9999999999999942	0.9999987314337758
Individual_2012	11489	Protocol_7	0.03681782574636609	1.468075998396169e-18	-41.06257897501588	1.0345082734676212	0.03046392201235965	2.728319960601901e-14	-31.232505281202382	1.072577235067753	0.012185568804943859	1.705510453875931e-11	-24.79457157055165	0.9301108240053491	1	0.9999999999999725	0.9999999999829448
Individual_2013	9964	Protocol_7	0.03683259735046166	4.2907694448337526e-17	-37.68748050627143	1.0349233264029718	0.028602970694500202	3.334624997496587e-16	-35.63700125938826	1.0070566491663195	0.011641910879164994	2.0259749540174234e-11	-24.622384979445794	0.8886140232061887	1	0.9999999999999996	0.9999999999797407
Individual_2014	968158	Protocol_5	0.032767378878240945	2.4554675126464434e-49	-111.92835238074191	0.9206987067326803	0.02728790135494413	2.6509795633960533e-118	-270.73011175503717	0.9607555381153142	0.013256100760413073	2.0624684024585536e-158	-363.08454117396997	1.011823329606364	1	1	1
Individual_2015	74957	Protocol_5	0.03590058300092053	3.527134254097148e-26	-58.606726702643996	1.0087355617524203	0.028883226383126327	2.3891286113592575e-45	-102.74540048302819	1.0169239233635374	0.013554437877716558	1.5063255889223865e-33	-75.5756347682889	1.034595067754028	1	1	1
Individual_2016	36267	Protocol_1	0.038106267405630466	1.874545744098507e-20	-45.42333549962474	1.0707109424022718	0.02925524581575537	1.0065676296359465e-30	-69.07100663309879	1.0300220259085362	0.013373038850745858	3.447076025197405e-20	-44.81417551712163	1.0207490831184127	1	1	1
Individual_2017	16803	Protocol_7	0.035053264298042015	9.044849674314679e-27	-59.967602011885234	0.9849275776951818	0.028685353805868	2.8693146393473795e-23	-51.90538393923029	1.009957203132132	0.013211926441706838	4.871910356163497e-12	-26.047534985487598	1.0084515533167697	1	1	0.9999999999951279
Individual_2018	22531	Protocol_7	0.036527451067418226	1.7016653105682963e-27	-61.63819014481466	1.0263493178072176	0.029692423771692334	2.9936490758158765e-25	-56.46813425486957	1.0454142371616113	0.012738005414761883	1.3229000310951323e-16	-36.561535167913256	0.9722776919286664	1	1	1
Individual_2019	1520	Protocol_5	0.030263157894736843	1.2121126071377685e-7	-15.925730736236137	0.8503350371376088	0.019078947368421053	2.2619997895331414e-8	-17.604431436683033	0.6717337514231372	0.013157894736842105	2.145523339284624e-4	-8.446742292982686	1.0043273737779563	0.9999998787887392	0.9999999773800019	0.9997854476660717
Individual_2020	51209	Protocol_5	0.03688804702298424	1.0741772860114145e-20	-45.98014680664279	1.0364813528160697	0.02987756058505341	9.48784811994332e-31	-69.13012604828268	1.0519325551675303	0.01304458200706907	2.88072973049982e-29	-65.71692405612865	0.9956783399785055	1	1	1
Individual_2022	1053	Protocol_5	0.024691358024691357	8.582421408357829e-8	-16.27096456901724	0.6937784522003034	0.019943019943019943	6.034867134615468e-7	-14.320541208969505	0.7021561170195676	0.020892687559354226	0.010734643435944536	-4.523486387902973	1.5947154501013705	0.9999999141757857	0.9999993965132865	0.9892653565640551
Individual_2023	15176	Protocol_3	0.03610964681075382	1.899804166010348e-11	-24.686685212576112	1.0146098423915086	0.028400105429625726	6.697968236073965e-16	-34.93955725584405	0.9999141458208187	0.013837638376383764	8.049963170393304e-10	-20.940183412821877	1.0562114447480353	0.9999999999810019	0.9999999999999991	0.9999999991950035
Individual_2025	1606	Protocol_3	0.028019925280199254	3.874345411383631e-8	-17.066303982767767	0.7873046258624241	0.017434620174346202	5.9298466208847354e-9	-18.943267483284988	0.6138400923384016	0.011830635118306352	7.695270618875654e-5	-9.472242574485586	0.9030191330855349	0.9999999612565461	0.9999999940701532	0.9999230472938114
Individual_2028	1446600	Protocol_5	0.03163348541407438	2.8900372279185293e-56	-127.88349582399248	0.8888385372052348	0.026645928383796487	3.7347539144622246e-134	-307.22872053114344	0.9381528806471653	0.013286326558827596	5.111748862086815e-174	-399.0182645922303	1.014130430958756	1	1	1
Individual_2029	6494	Protocol_5	0.03187557745611334	3.4236338819705194e-14	-31.005488776348802	0.8956408460149745	0.024792115799199262	1.0584387203748383e-14	-32.17939638489074	0.8728836360792993	0.012627040344933785	1.1951740880185295e-7	-15.939803676317547	0.9638078523843894	0.9999999999999654	0.9999999999999893	0.9999998804825911
Individual_2030	92639	Protocol_5	0.03466142769244055	3.798925633911234e-32	-72.34800467697029	0.9739177420483228	0.02797957663618994	2.5025418273962095e-58	-132.63262844734285	0.985108120176887	0.01334211293299798	3.0293253720882665e-42	-95.60023396049453	1.0183885424411545	1	1	1
Individual_2031	26595	Protocol_5	0.03553299492385787	4.900321545660862e-20	-44.46240103535389	0.9984070619227718	0.028840007520210566	1.280986670930501e-24	-55.01441161420311	1.0154022687167672	0.013461176912953563	8.970607075702144e-16	-34.64740813567348	1.0274765627279805	1	1	0.9999999999999991
Individual_2032	2117674	Protocol_5	0.03302585761547811	1.3848672152114853e-48	-110.19848020216456	0.9279614493516875	0.02753587190474077	8.697303025934961e-120	-274.1471981787029	0.9694861134683893	0.01335191346732311	5.640532540726307e-183	-419.6430935347433	1.0191366062535832	1	1	1
Individual_2033	832300	Protocol_5	0.03390724498377989	5.041496194905858e-43	-97.39345609664748	0.9527266957005442	0.027524930914333775	2.1055496715443905e-112	-257.144953855662	0.9691009018323146	0.013187552565180824	1.2400747952921958e-154	-354.38293262450117	1.0065911226103574	1	1	1
Individual_2034	48363	Protocol_7	0.037942228563157786	4.24379497363355e-33	-74.53985015891864	1.066101774525899	0.02977482786427641	2.4203829140745485e-42	-95.82464814914178	1.0483155298364757	0.013584765213076113	2.0039485332088052e-23	-52.264337638001756	1.0369099193077542	1	1	1
Individual_2035	440850	Protocol_7	0.036781218101395036	1.8780266823945553e-57	-130.61712871209764	1.0334796708593192	0.029316093909493024	1.5756289042488192e-122	-280.46072684841175	1.0321643725214837	0.013517069297947147	1.2606152227787935e-105	-241.53983489053076	1.0317427658978247	1	1	1
Individual_2036	1569869	Protocol_5	0.033027596570159676	2.2383599046639652e-48	-109.71834105144377	0.928010310547828	0.02740547141194584	2.1221570753751182e-120	-275.5577780995075	0.9648949580696619	0.013169251701893597	1.7421650910316917e-184	-423.12052846599346	1.0051942382051595	1	1	1
Individual_2037	28847	Protocol_7	0.03955350643047804	3.830450392451359e-22	-49.31388965365001	1.111375504052488	0.02769785419627691	7.727649889991805e-39	-87.75601383497391	0.975189204433344	0.014386244670156341	4.637210777253839e-12	-26.09690805602602	1.0980859489359982	1	1	0.9999999999953628
Individual_2038	22826	Protocol_7	0.036449662665381584	6.973657726559858e-28	-62.530242735281504	1.0241636171620707	0.029133444317883117	1.7592254835981164e-27	-61.604923864784126	1.0257336249021942	0.013581004118110926	1.7364549385963197e-13	-29.381760565612943	1.0366228391399568	1	1	0.9999999999998259
Individual_2039	133339	Protocol_7	0.03833087093798514	1.6978096103090471e-41	-93.87664985700191	1.0770218585892195	0.029308754377938936	2.0873650922016954e-81	-185.77348998335341	1.031905961458792	0.013019446673516375	1.9692537793265151e-60	-137.47745090087278	0.9937597881097687	1	1	1
Individual_2040	24598	Protocol_7	0.03496219204813399	3.9500805355395786e-33	-74.61157210135413	0.9823686271297085	0.028620213025449225	5.734625190742673e-31	-69.633615489079	1.0076637191177171	0.013009187738840557	1.3362495355132702e-16	-36.551494652152336	0.9929767351117936	1	1	1
Individual_2041	5982	Protocol_7	0.03159478435305918	6.3903490502195206e-18	-39.59174278254774	0.8877511137357444	0.02591106653293213	1.830573080004798e-14	-31.631562225614605	0.9122797809249075	0.013707790036776997	3.871424237892671e-6	-12.461884227066344	1.0463002663631267	1	0.9999999999999813	0.9999961285757619
Individual_2042	658172	Protocol_7	0.03723038962459661	7.772694803906513e-56	-126.89414828180612	1.0461005045869585	0.02941328406556341	2.5549895254705802e-130	-298.3980139651988	1.035586254603229	0.012899363692165574	2.2201614653576616e-155	-356.10310948869466	0.9845939885873124	1	1	1
Individual_2043	13899	Protocol_7	0.03734081588603497	1.1058757402161666e-19	-43.64847922071682	1.0492032646970486	0.028275415497517806	3.0537347932533437e-21	-47.237921588993544	0.9955240484930079	0.014533419670479891	1.9200133712691542e-7	-15.46576330873884	1.1093196519346131	1	1	0.9999998079986632
Individual_2044	74542	Protocol_7	0.0379651739958681	6.337509029659221e-38	-85.65174774005915	1.0667464959209276	0.028520833892302325	1.1716793474600095e-66	-151.81217807820335	1.0041647672818081	0.013401840573099729	1.1607998267291178e-34	-78.13878388847823	1.0229474863394805	1	1	1
Individual_2045	493809	Protocol_7	0.03600177396523757	4.91359116402953e-63	-143.47085578619024	1.0115788282317422	0.02861025214202252	8.354319936245997e-140	-320.2391342564527	1.0073130151998069	0.01292402528102971	1.679604441086598e-136	-312.6330143332323	0.9864763800543728	1	1	1
Individual_2046	130064	Protocol_7	0.03564399065075655	9.205268924559687e-56	-126.72498917835561	1.0015258228889208	0.02857054988313446	1.3293534282241981e-89	-204.64538059663514	1.0059151735480714	0.012309324640177144	1.8325853692657583e-72	-165.18039895564812	0.9395569683525543	1	1	1
Individual_2047	17602	Protocol_5	0.03323485967503693	1.858552369829324e-21	-47.734489063969946	0.9338339949298767	0.027553687081013523	2.717404928589047e-22	-49.6571946913476	0.9701133522231735	0.012896261788433132	1.5841815815721954e-13	-29.473538287269342	0.9843572237482845	1	1	0.9999999999998415
Individual_2055	195184	Protocol_7	0.039009345028281	2.1502364285864923e-40	-91.33782591688374	1.0960856421102703	0.029459381916550537	1.121880267067154e-93	-214.02540756088396	1.03720927298984	0.013013361750963194	9.087432019607e-79	-179.69732998434642	0.9932953327839202	1	1	1
Individual_2057	61437	Protocol_7	0.03698097237820857	5.7686722798885925e-40	-90.35096177319225	1.0390923719853367	0.028630955287530315	2.8361177971263054e-58	-132.50749924948408	1.0080419339042648	0.012533164054234418	2.47505428407879e-38	-86.59197120503248	0.9566423802185329	1	1	1
Individual_2058	358967	Protocol_3	0.03289438862068101	7.835035424757484e-25	-55.5060219277059	0.9242674299449196	0.027047054464616523	3.4612936137134123e-59	-134.6108780906578	0.9522757733759795	0.013159984065387625	6.475081612288474e-93	-212.27245243672564	1.0044868498866386	1	1	1
Individual_2059	2437519	Protocol_5	0.033854915592452815	3.9071991424866746e-44	-99.95092330627382	0.9512563430337053	0.027638348665179637	1.5048878121414847e-118	-271.29632262130264	0.9730941269187136	0.013245435215069093	3.063401677312646e-194	-445.5819820830637	1.0110092404713267	1	1	1
Individual_2060	4912759	Protocol_1	0.03683490275016544	3.643822255464904e-32	-72.38968977491619	1.0349881035868185	0.028580070791178643	2.16891829729876e-86	-197.24808943472576	1.006250386762615	0.01301203661730608	2.2399020398502764e-212	-487.3416075820367	0.9931941868154831	1	1	1
Individual_2061	58050	Protocol_5	0.03527993109388458	1.0124963576314026e-26	-59.854793495254185	0.9912964675159684	0.028062015503875968	5.059581612179143e-45	-101.9950453901914	0.9880106372175006	0.013402239448751076	5.354706610323834e-29	-65.09699178241661	1.0229779320713694	1	1	1
Individual_2062	263867	Protocol_1	0.03947064240697018	1.6071800107210166e-22	-50.182390948759135	1.109047188456607	0.029780154395964632	1.0027356176674646e-58	-133.54720351097907	1.0485030669706743	0.013135405336779513	1.4010701739640194e-89	-204.59283692188706	1.0026107830501507	1	1	1
Individual_2063	3499	Protocol_3	0.03772506430408688	1.8364795243746212e-6	-13.207658284532744	1.0599998872428757	0.025150042869391254	1.7882314320031795e-9	-20.142038730539614	0.8854855731229496	0.011431837667905115	1.4545347389761418e-6	-13.440823020968105	0.8725793701871927	0.9999981635204757	0.9999999982117687	0.9999985454652611
Individual_2064	358270	Protocol_5	0.03372596086750217	2.2954424656637827e-42	-95.87764828532387	0.9476329696497582	0.0276579116308929	6.887873040687825e-97	-221.42099168542276	0.973782902043136	0.013188377480671002	8.097139596989057e-108	-246.58767918022	1.0066540874861534	1	1	1
Individual_2066	7294	Protocol_5	0.03262955854126679	2.637182027389746e-14	-31.26648036871781	0.9168262271399403	0.025911708253358926	1.6991958526166368e-14	-31.706036190639995	0.9123023746907654	0.014258294488620784	4.766937892863531e-6	-12.253801643435304	1.0883196548315008	0.9999999999999738	0.9999999999999831	0.999995233062107
Individual_2067	5244	Protocol_5	0.04500381388253242	0.022578755981094656	-3.767908256471193	1.2645183917106217	0.030129672006102212	6.487988869395882e-8	-16.55072807782867	1.060808922787163	0.016781083142639208	0.00492779809513055	-5.307923044818177	1.2808812882965241	0.9774212440189061	0.9999999351201113	0.9950722019048693
Individual_2068	1713640	Protocol_5	0.029003758082210965	5.0483026430308306e-73	-166.46965971206671	0.8149483868058688	0.028088163208141732	1.8275028939616924e-108	-248.07623954715322	0.9889312485666684	0.013520926215541186	1.5061868429004022e-165	-379.5169591566644	1.0320371600996001	1	1	1
Individual_2069	1960388	Protocol_5	0.03304141833147316	1.8777172423439222e-48	-109.89402765744605	0.9283986747747434	0.027379273898840435	2.6109618312363405e-122	-279.9556626741099	0.9639725930451963	0.012740845179627706	1.3425608035799495e-221	-508.5767267140016	0.9724944480014942	1	1	1
Individual_2070	130472	Protocol_5	0.03442117849040407	3.9658851625042366e-35	-79.21274918060887	0.967167213407308	0.0280903182291986	1.0284145835045884e-66	-151.94259776052726	0.989007122793426	0.01281501011711325	6.697773722275645e-64	-145.4636707606967	0.9781553746452302	1	1	1
Individual_2071	5184	Protocol_5	0.03742283950617284	4.23471112047574e-8	-16.97736558823023	1.051507966616085	0.030478395061728395	1.4564652689073107e-7	-15.74208305376246	1.0730868038379404	0.010609567901234568	1.0780972853960302e-8	-18.345483018563552	0.8098164395046021	0.9999999576528884	0.9999998543534732	0.9999999892190276
Individual_2072	489967	Protocol_7	0.03910467439643894	1.9938199532901267e-43	-98.32110662551874	1.098764209300609	0.029461167792932993	1.7573236396859288e-122	-280.35158935286864	1.037272150328867	0.01276616588464121	7.094844344471091e-143	-327.31029992654095	0.974427149066294	1	1	1
Individual_2073	1088	Protocol_7	0.03768382352941176	4.064687479449429e-6	-12.41316963404849	1.0588411028295992	0.03125	4.1641796562472365e-5	-10.086364527372414	1.1002535583654833	0.011948529411764705	2.1812862078029595e-4	-8.430207513165238	0.9120178725116	0.9999959353125204	0.9999583582034374	0.9997818713792196
Individual_2074	200544	Protocol_5	0.03633616562948779	1.2430529316863689e-28	-64.25481220839289	1.0209745743474563	0.02843764959310675	1.556236280081384e-73	-167.64644152338528	1.0012360050037261	0.012835088559119195	1.7868154941959655e-85	-195.13929792255817	0.9796879396438634	1	1	1
Individual_2075	3486355	Protocol_5	0.034032105164276155	2.546414364455517e-43	-98.07647276069044	0.9562350204625734	0.02756345811026129	2.33059242175453e-121	-277.7666737587563	0.9704573717335334	0.01307153172869659	8.271556885561131e-216	-495.2455573383757	0.9977353820576178	1	1	1
Individual_2076	681882	Protocol_5	0.03519230600015839	2.7302072304898088e-36	-81.88868583286536	0.9888343752390483	0.028262954587450616	1.4754170533552732e-97	-222.96181332255887	0.9950853233524671	0.013077042655474115	1.6026484573918212e-149	-342.6135213094729	0.9981560249285519	1	1	1
Individual_2077	908868	Protocol_5	0.03324795239792797	1.2433857179707765e-46	-105.70107620120986	0.9342018746152855	0.02721187235110049	5.773561737801578e-119	-272.25433689063294	0.9580787002907399	0.013040397505468341	4.150081910025038e-167	-383.10858245860237	0.99535894165626	1	1	1
Individual_2081	1318	Protocol_5	0.04324734446130501	2.879282620874844e-4	-8.152511229109013	1.2151650659365711	0.028072837632776935	1.1052176264537051e-5	-11.412872150137762	0.9883916639641367	0.01896813353566009	0.006344907395037452	-5.053737651001735	1.44781639618977	0.9997120717379127	0.9999889478237353	0.9936550926049622
Individual_2082	3472	Protocol_1	0.04032258064516129	2.406758592090828e-7	-15.239814550615638	1.1329849723432375	0.02793778801843318	8.931129632937204e-9	-18.53372294247797	0.9836368217645334	0.0146889400921659	1.7404049269181994e-4	-8.656048513564906	1.12119035160235	0.9999997593241409	0.9999999910688704	0.999825959507308
Individual_2085	38000	Protocol_5	0.0325	5.552120489920308e-32	-71.96854305076546	0.9131858877086495	0.02705263157894737	5.2453840576888924e-40	-90.44605525701203	0.9524721330523931	0.01336842105263158	3.744849315502448e-21	-47.033905572896195	1.0203966117584038	1	1	1
Individual_2091	7824	Protocol_5	0.036170756646216766	7.247886337384564e-11	-23.347726136172486	1.0163269082175075	0.027223926380368097	1.9621770570893051e-13	-29.259551608686113	0.9585030999257583	0.015976482617586912	7.120663227108434e-4	-7.246627181053351	1.2194670310442977	0.9999999999275211	0.9999999999998037	0.9992879336772893
Individual_2092	737385	Protocol_5	0.03303294751045926	1.682340280737742e-47	-107.70131352241448	0.9281606614145219	0.027558195515232885	2.385978344765664e-110	-252.41475098166788	0.9702720856885338	0.013058307397085647	7.682438703036076e-155	-354.86175237786466	0.996725983631622	1	1	1
Individual_2094	120861	Protocol_3	0.03314551426845715	7.230367682269624e-23	-50.98116724889975	0.9313235652554078	0.029107818072000066	6.21935226573969e-35	-78.76281249080407	1.024831373119142	0.012940485350940336	2.1123858347122316e-54	-123.59177698562941	0.9877327587620738	1	1	1
Individual_2095	1207998	Protocol_5	0.033243432522239276	5.73182590982481e-47	-106.47546523284406	0.9340748750247281	0.027873390518858475	6.593198353621892e-110	-251.3983216641785	0.9813695072667123	0.013123366098288243	2.7842463297070058e-176	-404.23099914789583	1.0016918414551579	1	1	1
Individual_2099	6936	Protocol_2	0.037773933102652826	2.6319990943934685e-15	-33.5710327255231	1.0613730040797895	0.03027681660899654	2.837927767838338e-11	-24.285361896275706	1.0659896067208834	0.012110726643598616	1.6348451666409607e-8	-17.929132627041124	0.9243982056226173	0.9999999999999973	0.9999999999716209	0.9999999836515482
Individual_2101	1653	Protocol_2	0.036297640653357534	1.0141156424812593e-7	-16.104078605040986	1.0198920985158728	0.03327283726557774	4.760154337021997e-5	-9.95259777083206	1.171473843147762	0.018753781004234724	0.008242348507385488	-4.7901934581621175	1.431455107453639	0.9999998985884357	0.9999523984566295	0.9917576514926149
Individual_2108	99767	Protocol_2	0.0405845620295288	4.569710220382506e-60	-136.63565578585374	1.1403461324369848	0.029879619513466377	3.4573806828522214e-84	-192.17663653719805	1.0520050461535395	0.012920103841951748	2.709766294188018e-51	-116.43497734983046	0.9861770609999672	1	1	1
Individual_2111	428773	Protocol_5	0.0335422239739909	9.337298407719287e-44	-99.07972713104688	0.9424703253972684	0.027548376413626792	4.58952950890596e-102	-233.33990197008038	0.9699263736411081	0.013373043545185915	8.091665278369793e-111	-253.496110768401	1.0207494414397664	1	1	1
Individual_2112	6975	Protocol_5	0.034551971326164874	5.719298564791068e-12	-25.887174946583645	0.9708422340790053	0.02724014336917563	1.7577069705307846e-12	-27.06701101398662	0.9590740695142851	0.012043010752688172	1.1497559499616694e-8	-18.281131030025588	0.9192295274836522	0.9999999999942806	0.9999999999982423	0.9999999885024408
Individual_2114	4863	Protocol_5	0.03413530742340119	2.1690893388842109e-10	-22.251543509753237	0.9591348003583468	0.024059222702035782	8.086094055898798e-13	-27.843460405826907	0.8470798524615195	0.013571869216533004	8.004224105918466e-6	-11.73553313813843	1.0359255823298845	0.9999999997830913	0.9999999999991918	0.9999919957758943
Individual_2115	9244	Protocol_5	0.03526611856339247	7.456963405789513e-13	-27.924457927735848	0.9909083626569242	0.026395499783643445	2.9713641440572863e-16	-35.75234033277625	0.9293357619772493	0.013305928169623539	3.088829233090222e-8	-17.292888582918547	1.0156265999649865	0.9999999999992539	0.9999999999999996	0.9999999691117076
Individual_2116	101060	Protocol_5	0.03389075796556501	7.466903724149948e-36	-80.88258292932666	0.9522634430124144	0.02793390065307738	3.401796967504568e-61	-139.2333868607778	0.9834999549624411	0.013358400949930734	7.642420838229916e-45	-101.58261476810165	1.0196317885376838	1	1	1
Individual_2117	284848	Protocol_5	0.03351261023423019	9.741520703900755e-43	-96.73476176351257	0.941638237728599	0.027091641858113802	4.3335673382442143e-100	-228.79211823093587	0.9538456114032955	0.01302097961017806	2.8311460703437836e-100	-229.21782769787546	0.9938767954488901	1	1	1
Individual_2118	214299	Protocol_5	0.034839173304588446	1.9715795332295207e-35	-79.91164323978889	0.978912043113418	0.027937601202058807	2.0996950403151902e-81	-185.76760041723114	0.9836302443123521	0.012939864395074172	1.8679776307016726e-86	-197.39746163275208	0.9876853618960273	1	1	1
Individual_2119	47841	Protocol_5	0.035241738257979556	1.9702380800928044e-25	-56.886472936564374	0.9902233241695056	0.02765410422022951	1.2491425914370211e-42	-96.48611651664154	0.9736488502949583	0.013189523630358897	1.2634048155267713e-26	-59.63340210680851	1.0067415718086092	1	1	1
Individual_2121	1543	Protocol_1	0.0492546986390149	0.0011385247691728692	-6.776882743345387	1.3839598677074103	0.027219701879455604	1.6505362628496545e-6	-13.314408664530081	0.9583543632165972	0.012313674659753726	1.235393948867844e-4	-8.998826918797727	0.9398890004765839	0.9988614752308275	0.9999983494637373	0.9998764606051134
Individual_2123	2948	Protocol_5	0.03188602442333786	1.934806187228982e-9	-20.063258675185143	0.8959343851853987	0.026119402985074626	1.9114461894474018e-8	-17.772820602035925	0.9196149144547322	0.016282225237449117	0.0015859481478122156	-6.4449856428962224	1.242804022911121	0.9999999980651939	0.9999999808855382	0.9984140518521877
Individual_2124	2535	Protocol_1	0.035897435897435895	1.6892679317702403e-8	-17.896385468440048	1.0086471343527488	0.0252465483234714	8.336918862010176e-9	-18.602572121504952	0.888883348139057	0.0126232741617357	3.5808879951435956e-5	-10.237278842457977	0.9635203838374713	0.9999999831073209	0.9999999916630813	0.9999641911200484
Individual_2125	163086	Protocol_5	0.03365095716370504	9.939361937035275e-40	-89.80690089259885	0.9455255135318068	0.028230504151184038	5.1725112340026445e-71	-161.84018330007106	0.9939428046973371	0.012968617784481808	1.7142150809302396e-71	-162.9445863054841	0.9898800759174222	1	1	1
Individual_2126	2253	Protocol_3	0.032401242787394584	9.148592384541893e-8	-16.207080622768235	0.9104110048513969	0.036395916555703504	0.002640311694876254	-5.934214499086782	1.2814315744123514	0.012427873945849977	4.162784586416845e-5	-10.086699614179247	0.9486057041276037	0.999999908514076	0.9973596883051234	0.9999583721541357
Individual_2127	926659	Protocol_7	0.03837118076876175	3.0734837949284123e-49	-111.70385785187115	1.078154485315408	0.030021831115868945	1.4645167775054025e-123	-282.83644109491553	1.0570120484442365	0.012982121794532833	1.3190567049546459e-170	-391.16254894530886	0.9909108218856235	1	1	1
Individual_2129	1413	Protocol_5	0.02689313517338995	2.7517824750923575e-8	-17.40843184196844	0.7556440466640248	0.017692852087756547	1.933426699340694e-8	-17.761386804137462	0.622931950950026	0.009907997169143666	3.705942968157143e-5	-10.20295066616543	0.7562663309976968	0.9999999724821754	0.9999999806657327	0.9999629405703184
Individual_2130	10206	Protocol_5	0.03850676072898295	3.5069322110214743e-9	-19.468524192088598	1.0819640147409495	0.02919851067999216	1.238410818424623e-12	-27.417192156304143	1.0280244887882861	0.011659807956104253	1.1665523800866712e-11	-25.174383307819678	0.8899800870515224	0.9999999964930675	0.9999999999987619	0.9999999999883347
Individual_2131	1517	Protocol_5	0.037574159525379035	1.0672276477019027e-5	-11.447850490026003	1.0557597606489126	0.024390243902439025	6.634620885245373e-7	-14.22579345996596	0.8587344845779381	0.014502307185234015	4.974675041290228e-4	-7.6054827305504435	1.106944870769112	0.9999893277235228	0.9999993365379114	0.999502532495871
Individual_2132	11636	Protocol_5	0.026641457545548298	3.090504060431428e-28	-63.34404839987407	0.7485724018025791	0.026383636988655895	4.5868004840092075e-19	-42.225934048182665	0.9289180953405386	0.015727053970436576	1.591093325011846e-4	-8.745759844264992	1.200428421665849	1	1	0.9998408906674986
Individual_2133	4385	Protocol_5	0.03261117445838085	5.688758516040674e-11	-23.5899439855332	0.9163096706768662	0.024629418472063853	1.4488437967427424e-11	-24.957670166122032	0.8671553700595461	0.010034207525655644	2.3180466113375584e-8	-17.579955867627884	0.7658998262060401	0.9999999999431126	0.9999999999855111	0.9999999768195338
Individual_2134	16366	Protocol_5	0.030856654038861054	1.7641836674899063e-25	-56.996939252794405	0.8670111080060312	0.02431870951973604	9.978140783660327e-30	-66.77715601107533	0.8562158938862762	0.01118171819626054	9.789880038106436e-18	-39.16518247093861	0.8534880309485406	1	1	1
Individual_2135	3505	Protocol_5	0.034807417974322394	1.4398359633217677e-8	-18.056151536814713	0.9780197809762338	0.0282453637660485	6.758278162081877e-8	-16.509912528509947	0.9944659837095152	0.010841654778887305	6.667656698473348e-7	-14.220826505561286	0.8275313710330209	0.9999999856016403	0.9999999324172185	0.99999933323433
Individual_2136	2028	Protocol_5	0.03550295857988166	9.179153490518868e-7	-13.901159745023751	0.9975630999093121	0.03648915187376726	0.0020448319375111442	-6.19039274954989	1.284714214107231	0.014299802761341223	2.958133340762392e-4	-8.125486073595107	1.0914879348158855	0.9999990820846508	0.9979551680624891	0.9997041866659236
Individual_2138	1018	Protocol_5	0.03732809430255403	2.1831995680346096e-5	-10.73211214018308	1.0488458132969225	0.010805500982318271	1.4881405626465453e-8	-18.023153332977333	0.38044130898295686	0.01768172888015717	0.0026468552853612815	-5.931732664020979	1.3496265690847193	0.9999781680043195	0.9999999851185938	0.9973531447146388
Individual_2140	2981023	Protocol_5	0.03372265158638494	6.29568535772719e-45	-101.77646464981378	0.9475399853785362	0.02760864307320004	6.044022249501976e-120	-274.5111414336273	0.9720482490537886	0.012924086798391023	1.4243338165092777e-222	-510.8201864374549	0.9864810756056873	1	1	1
Individual_2141	8742	Protocol_5	0.03614733470601693	1.8799038160223055e-11	-24.697215409072914	1.015668797902023	0.026881720430107527	6.2302809667546426e-15	-32.70935496413072	0.9464546738627813	0.01246854266758179	2.8252204571865456e-9	-19.684679434625448	0.9517099021249817	0.9999999999812008	0.9999999999999938	0.9999999971747795
Individual_2143	2039	Protocol_5	0.026974006866110838	8.457358957396073e-10	-20.890813984191727	0.7579163816950348	0.023540951446787643	4.062569753880996e-8	-17.018864985632124	0.8288324990923895	0.01569396763119176	9.395270939591293e-4	-6.969193932099893	1.1979029784345219	0.9999999991542641	0.9999999593743024	0.999060472906041
Individual_2144	454999	Protocol_5	0.032136334365570035	2.2102073602127037e-51	-116.63875340341771	0.9029676007792323	0.02718027951709784	4.637599597786938e-109	-249.4475782320363	0.9569663761937713	0.013138490414264646	1.825585815096595e-123	-282.6160655081674	1.0028462635605602	1	1	1
Individual_2145	6218	Protocol_5	0.033772917336764234	4.761652192962337e-12	-26.07042640854367	0.948952353805658	0.031038919266645225	1.3478673791775729e-7	-15.819571891920848	1.0928218038702517	0.015439047925377935	2.1330220238628255e-4	-8.45258728228671	1.1784452426960388	0.9999999999952385	0.999999865213262	0.9997866977976135
Individual_2146	1641	Protocol_5	0.03656307129798903	4.5314491722278625e-6	-12.304464232599702	1.027350176018731	0.026203534430225474	1.3900912296005109e-6	-13.486139790077093	0.922577023955457	0.010968921389396709	4.2199592765041344e-5	-10.073057786603181	0.8372454889264134	0.9999954685508278	0.9999986099087707	0.999957800407235
Individual_2147	234189	Protocol_5	0.034053691676381045	2.0666234333062544e-39	-89.0749025429716	0.956841558869313	0.027622988270157862	9.72994801282025e-88	-200.35227963027077	0.9725533163817341	0.0130578293600468	3.86585955880726e-88	-201.27530413061118	0.9966894955996536	1	1	1
Individual_2148	104263	Protocol_5	0.03454725070255028	2.476545201683986e-33	-75.07844354367923	0.9707095938677429	0.027986917698512415	1.4294672122515121e-61	-140.1003888766348	0.9853665851350465	0.012976799056232795	1.1161522309477803e-51	-117.32195248038059	0.9905045432304815	1	1	1
Individual_2152	124113	Protocol_5	0.03330835609484905	1.0154111813859763e-39	-89.78552499149306	0.9358990993412473	0.028441823177265877	9.289834182993874e-62	-140.53135506194243	1.001382949030037	0.012657819889939007	2.1102828227216535e-64	-146.61862397390883	0.9661572205940786	1	1	1
Individual_2153	217271	Protocol_5	0.033515747614729995	1.0653229435524527e-41	-94.34271082617785	0.9417263919315773	0.027394360038845496	7.627545907412112e-89	-202.8983071202086	0.9645037475803185	0.013080438714784762	1.7077308978608683e-83	-190.57939718949797	0.9984152423335299	1	1	1
Individual_2155	95830	Protocol_5	0.03200459146405092	1.4308797151634253e-43	-98.65286955819217	0.8992658851339079	0.02649483460294271	3.841831774147937e-73	-166.74276251118803	0.9328331536061649	0.0133048106021079	7.410521406304484e-44	-99.31084328968225	1.0155412972877385	1	1	1
Individual_2156	727569	Protocol_5	0.033276568957720846	3.603511776807672e-46	-104.637005414191	0.9350059434939816	0.02744894298685073	4.680131517555703e-112	-256.3462042037566	0.9664255102289213	0.013217990321192905	4.476295343632806e-146	-334.67862780502566	1.0089144024488648	1	1	1
Individual_2157	246495	Protocol_5	0.03406154283048338	1.475489134418965e-39	-89.41182907539338	0.9570621608117276	0.02841842633724822	2.388456747528509e-78	-178.7309898084853	1.000559190422551	0.013140225968072374	1.3585006734198965e-88	-202.32110653788345	1.0029787364395903	1	1	1
Individual_2158	1303447	Protocol_5	0.032968735974688655	1.5178082410572977e-48	-110.1068171161344	0.9263564439285583	0.027213227695487428	1.574654287030251e-122	-280.46134559738795	0.9581264194102451	0.012975594711560961	1.0677779744415186e-188	-432.8204176530542	0.9904126169500561	1	1	1
Individual_2159	793241	Protocol_5	0.032407553316079224	4.708675231312706e-51	-115.88243314146827	0.9105883182587444	0.027150638960921084	2.135310956906085e-118	-270.94642868995953	0.9559227881167983	0.013270872282194188	7.331288300222039e-148	-338.79044250547105	1.012950823325826	1	1	1
Individual_2160	147864	Protocol_5	0.03281393713141806	4.371232711377794e-43	-97.53611394443148	0.9220069018021482	0.02808662013742358	4.184392419982902e-70	-159.74959499659175	0.9888769199571178	0.013201320132013201	3.977150931543062e-62	-141.3797100490208	1.007641985572603	1	1	1
Individual_2161	23777	Protocol_3	0.03415064978760988	6.721962618622106e-16	-34.93598131966725	0.9595658905269455	0.027000883206460026	1.5863457266814353e-24	-54.800609145841776	0.9506501704613908	0.014383648063254406	5.867227274736235e-11	-23.55905385587155	1.0978877528383162	0.9999999999999991	1	0.9999999999413278
Individual_2163	2743	Protocol_3	0.037550127597520966	3.4150977725435907e-6	-12.587301019927526	1.0550845108835458	0.030987969376594968	1.2511790036937545e-5	-11.28882664336911	1.0910279543398156	0.017134524243528983	0.0037409713601517444	-5.584661993017813	1.3078590518173023	0.9999965849022275	0.9999874882099632	0.9962590286398479
Individual_2164	5781	Protocol_3	0.03719079743988929	1.0418043321142666e-7	-16.07714140216014	1.0449880422996267	0.031482442483999305	1.4455533177838277e-6	-13.4470169452587	1.1084374198098208	0.013838436256702993	4.990383952128092e-6	-12.207992716450258	1.056272346059501	0.9999998958195669	0.9999985544466824	0.9999950096160479
Individual_2166	1242	Protocol_1	0.0426731078904992	3.434178994991253e-5	-10.279113237131487	1.1990301510853072	0.036231884057971016	4.5029117083833265e-4	-7.705165745554357	1.2756562995541836	0.017713365539452495	0.0031090604899264634	-5.770320788042023	1.352041359868553	0.99996565821005	0.9995497088291617	0.9968909395100733
Individual_2168	3613	Protocol_1	0.03182950456684196	3.2559933051964234e-12	-26.45052372393072	0.8943462887137872	0.028508164959867147	1.3638825259622427e-8	-18.110345299262324	1.0037187180660483	0.013285358427899253	2.0186628610818136e-5	-10.810469935869856	1.014056534608908	0.9999999999967439	0.9999999863611749	0.9999798133713892
Individual_2176	506871	Protocol_2	0.03825825505897951	1.8660058510103874e-130	-298.712261851216	1.074981495637481	0.029165211661349732	1.0361094228608237e-216	-497.322907327932	1.026852093148241	0.013236109384833616	4.888356193875943e-132	-302.35437618491216	1.0102974102905857	1	1	1
Individual_2177	197989	Protocol_2	0.037875841587158884	3.539096396358744e-110	-252.0204887900484	1.0642364314609807	0.0291581855557632	1.4088510840670293e-143	-328.92689375991114	1.0266047172227037	0.012914858906302876	8.897177719583065e-85	-193.53399878820505	0.9857767209340813	1	1	1
Individual_2178	275383	Protocol_2	0.03819044748586514	1.5597748741378415e-116	-266.65532928791185	1.0730762365960098	0.028868884426417028	3.151377919967572e-177	-406.40972166784496	1.016418970118631	0.013029126707167835	2.496546531314859e-101	-231.64618600299377	0.994498654240688	1	1	1
Individual_2179	737395	Protocol_2	0.03733141667627255	1.560387859476045e-152	-349.547999716867	1.0489391654444133	0.029121434238094917	1.963989083219099e-243	-558.8531999460787	1.0253107726454511	0.012999816923087356	5.072028584323423e-168	-385.2105547701702	0.9922614712368504	1	1	1
Individual_2180	28493	Protocol_2	0.03937809286491419	2.0445827879776836e-34	-77.57269940877565	1.1064467288960094	0.029375636121152564	3.555367133981686e-35	-79.32201992429995	1.0342607414895273	0.014003439441266276	6.974003716791784e-14	-30.29400182071347	1.0688668544008266	1	1	0.9999999999999298
Individual_2183	987255	Protocol_2	0.03716770236666312	6.708037208466984e-160	-366.51030848822234	1.0443391163012965	0.02882132782310548	3.026137673741236e-272	-625.195858183109	1.0147445918140772	0.012858886508551489	3.887362193608406e-195	-447.64636230555135	0.9815044104800157	1	1	1
Individual_2188	1695	Protocol_5	0.03008849557522124	4.993318442125328e-8	-16.812579986820555	0.8454273705131132	0.027728613569321534	3.400554503137362e-6	-12.591568649921417	0.9762721839419981	0.014749262536873156	5.225145031454672e-4	-7.556335166232907	1.1257946962702756	0.9999999500668156	0.999996599445497	0.9994774854968547
Individual_2190	1274	Protocol_5	0.036891679748822605	1.116471982228619e-5	-11.402740602491821	1.0365834252459007	0.01726844583987441	3.960345598178141e-8	-17.044349410623315	0.6079894074484302	0.013343799058084773	3.2078024638376924e-4	-8.044433428270873	1.0185172424812556	0.9999888352801778	0.9999999603965443	0.9996792197536161
Individual_2191	1338	Protocol_5	0.032137518684603884	7.5606912521702e-7	-14.095132273405188	0.903000877807794	0.025411061285500747	2.3968449946126526e-6	-12.941354874166198	0.8946755392388982	0.01046337817638266	6.103454410010782e-5	-9.70400952094658	0.7986579414796305	0.9999992439308747	0.9999976031550056	0.9999389654558997
Individual_2192	2426	Protocol_5	0.033800494641384994	7.430901179739956e-8	-16.41503352893621	0.9497272216641417	0.02225886232481451	2.1296619621025235e-9	-19.967302570928357	0.7836925592974258	0.011129431162407255	9.290089835082747e-6	-11.586553044968037	0.84949702019471	0.9999999256909883	0.9999999978703382	0.9999907099101649
Individual_2193	20154	Protocol_5	0.03274784161952962	5.843201726200536e-24	-53.49676334445827	0.9201497483037666	0.029820383050511066	1.4885287605276167e-17	-38.74615835779272	1.0499194420206894	0.012354867520095266	8.799684413458545e-17	-36.96923072216466	0.9430332053872207	1	1	1
Individual_2194	28986	Protocol_5	0.03384392465328089	3.9507939203315634e-25	-56.19071077364539	0.9509475193246448	0.026461050162147243	6.386585833384177e-36	-81.03886352055937	0.9316436671676817	0.012592285931139171	4.829850669682051e-21	-46.77947140293852	0.9611550868902404	1	1	1
Individual_2195	22239	Protocol_5	0.03538828184720536	5.726891858064263e-19	-42.0039438164779	0.9943409099422804	0.028688340303071182	2.139603418512003e-22	-49.896251552461166	1.0100623520657273	0.013804577543954314	1.4081580895140903e-12	-27.28873858500972	1.0536879484233679	1	1	0.9999999999985922
Individual_2196	31191	Protocol_5	0.031387259145266265	6.283415228899179e-33	-74.14739440988548	0.8819200647788124	0.02609727164887307	2.110281726880679e-39	-89.05399716834413	0.9188357118497037	0.013273059536404732	1.0222284531795139e-18	-41.424546671690926	1.0131177739908825	1	1	1
Individual_2197	3188	Protocol_5	0.03168130489335006	6.636300362554773e-10	-21.133296295381815	0.8901821702400694	0.031053952321204517	5.35017975974903e-6	-12.138375047473662	1.0933510893669545	0.012547051442910916	1.2340103976550586e-5	-11.302643773365867	0.9577023890479885	0.99999999933637	0.99999464982024	0.9999876598960233
Individual_2198	4548	Protocol_5	0.028144239226033423	1.6552637321070788e-14	-31.732230951035735	0.7907976025079977	0.03056288478452067	4.175788403505832e-7	-14.68879205374137	1.076061527618661	0.01868953386103782	0.12382715990593224	-1.9566766559817337	1.426551194944063	0.9999999999999831	0.9999995824211593	0.8761728400940677
Individual_2199	17456	Protocol_5	0.03792392300641613	2.7447092915747986e-12	-26.621345951281246	1.065587424492572	0.028357011915673695	5.637760941127242e-20	-44.32221486944886	0.9983969044746365	0.01237396883593034	5.037399831974169e-15	-32.921886352307205	0.9444911874392148	0.9999999999972555	1	0.9999999999999951
Individual_2203	1103	Protocol_5	0.03173164097914778	1.5201129571467986e-6	-13.396724391840753	0.8915965149536993	0.025385312783318223	5.514237653107061e-6	-12.108171632091715	0.8937689830421333	0.010879419764279238	1.2797236015568825e-4	-8.963568273096621	0.8304139300865786	0.999998479887043	0.999994485762347	0.9998720276398443
Individual_2206	1150	Protocol_1	0.04173913043478261	2.4860284006700786e-5	-10.602214187110139	1.1727872270238175	0.03391304347826087	1.4689097377966094e-4	-8.825673019567464	1.1940142963827158	0.013043478260869565	3.2430824458736505e-4	-8.03349176141253	0.9955940922668437	0.9999751397159934	0.9998531090262202	0.9996756917554126
Individual_2207	3459	Protocol_3	0.0372940156114484	1.1776499966562467e-6	-13.651988455822693	1.0478882693034073	0.02804278693263949	1.0701172600203182e-7	-16.05032731267315	0.9873336354918936	0.011274934952298352	1.2591161744372877e-6	-13.585099272873572	0.8606031615720909	0.9999988223500036	0.9999998929882739	0.9999987408838256
Individual_2208	3732	Protocol_5	0.03831725616291533	1.0591524844383363e-6	-13.758040453474923	1.0766393102674323	0.021436227224008574	1.223022868947082e-12	-27.429695560339812	0.7547291289966873	0.010718113612004287	3.372278295340048e-7	-14.902506745756705	0.8181016120806505	0.9999989408475156	0.999999999998777	0.9999996627721703
Individual_2209	3202	Protocol_4	0.033728919425359154	2.051104743751807e-8	-17.70230217605401	0.9477160992892342	0.03560274828232355	0.0033286544332565777	-5.701852924018883	1.2535056155269466	0.012179887570268583	6.742943818908214e-6	-11.907007217045043	0.9296771817232551	0.9999999794889527	0.9966713455667439	0.999993257056181
Individual_2210	3776	Protocol_5	0.03548728813559322	2.003433171767797e-8	-17.725818429123837	0.9971227913376715	0.028072033898305086	2.7673801155225524e-8	-17.402779650307227	0.9883633659893325	0.014300847457627119	7.756546868921791e-5	-9.46431065245431	1.0915676753137535	0.9999999799656683	0.9999999723261989	0.999922434531311
Individual_2211	2016	Protocol_5	0.02976190476190476	9.393871820521681e-9	-18.483208284865004	0.8362508129200086	0.02628968253968254	4.4465022104928303e-7	-14.625977439319602	0.9256101364027082	0.009424603174603174	5.2674442153186146e-6	-12.153960014218478	0.7193694085988933	0.9999999906061281	0.9999995553497787	0.9999947325557846
Individual_2212	1727	Protocol_5	0.0335842501447597	4.936808673188112e-7	-14.521376052410023	0.9436511778914377	0.030689056166763172	2.575356838410164e-5	-10.566911608532198	1.0805037840114995	0.012159814707585408	8.179991608442806e-5	-9.411152536956957	0.9281450425880824	0.9999995063191329	0.9999742464316158	0.9999182000839157
Individual_2215	1779	Protocol_5	0.03035413153456998	4.17385118603629e-8	-16.991841546797122	0.8528912169545045	0.01967397414277684	7.10071218396324e-9	-18.763070743228443	0.6926835218489832	0.017425519955030916	0.003487974918788805	-5.654939891590198	1.3300704286795195	0.9999999582614882	0.999999992899288	0.9965120250812111
Individual_2221	1681	Protocol_5	0.028554431885782272	1.858842232998729e-8	-17.80072688682164	0.8023232070656693	0.029149315883402735	9.45858691964254e-6	-11.568578101671253	1.0262924327882674	0.014277215942891136	3.8048175573579806e-4	-7.8736917757867335	1.0897639082516315	0.9999999814115779	0.9999905414130805	0.999619518244264
Individual_2225	1792	Protocol_5	0.027901785714285716	6.614944003018987e-9	-18.83393449795246	0.7839851371125082	0.03571428571428571	9.399348469483107e-4	-6.968759619996806	1.2574326381319807	0.013392857142857142	1.8212112098666872e-4	-8.610656454600553	1.0222617911668483	0.9999999933850559	0.9990600651530519	0.9998178788790135
Individual_2229	1688	Protocol_5	0.031990521327014215	1.8878193662873404e-7	-15.48267307366611	0.8988705420391372	0.027843601895734597	3.7527585868308104e-6	-12.493015612499537	0.980320706031805	0.012440758293838863	1.0598926545361089e-4	-9.152066743403134	0.9495891519843711	0.9999998112180634	0.9999962472414131	0.9998940107345464
Individual_2230	3941	Protocol_5	0.03400152245622938	1.632628405407371e-9	-20.233074600552545	0.9553757066965356	0.027404212128901293	6.444279714128953e-9	-18.860072959219313	0.9648506210888378	0.01623953311342299	0.001533755873892129	-6.4785007989064765	1.2395453808820045	0.9999999983673717	0.9999999935557202	0.9984662441261075
Individual_2231	1299	Protocol_5	0.037721324095458045	1.6412523267900162e-5	-11.017449487984567	1.0598947947586623	0.02386451116243264	1.1948187689776144e-6	-13.637514847021837	0.8402244264038179	0.011547344110854504	1.1937895698304288e-4	-9.033088226127598	0.8813958476573289	0.999983587476732	0.9999988051812309	0.9998806210430168
Individual_2233	1997	Protocol_5	0.031547320981472206	4.2853240613594965e-8	-16.96548452498725	0.8864174866244738	0.024036054081121683	7.335347651967494e-8	-16.427975863812524	0.8462641290182185	0.010015022533800702	9.019082315916019e-6	-11.61615894875447	0.7644354572571326	0.9999999571467595	0.9999999266465234	0.9999909809176841
Individual_2239	1764	Protocol_5	0.03458049886621315	8.885110075919542e-7	-13.933717911955927	0.9716438016784863	0.027210884353741496	1.946560424950696e-6	-13.149444680943223	0.9580439147672235	0.015306122448979591	7.504647839113879e-4	-7.194067084970607	1.1682991899049697	0.9999991114889925	0.9999980534395753	0.9992495352160887
Individual_2240	2492	Protocol_5	0.03170144462279294	7.904164025900632e-9	-18.65587611654725	0.8907480569080541	0.02768860353130016	4.1198319088783685e-7	-14.702282875261833	0.9748635059674907	0.012038523274478331	2.0553651989530247e-5	-10.792451366561886	0.9188870032960436	0.999999992095836	0.9999995880168089	0.9999794463480106
Individual_2243	1859	Protocol_5	0.027434104357181282	3.2656296989531458e-9	-19.539813226162796	0.7708442135662867	0.025820333512641205	5.113116108761511e-7	-14.486286115267237	0.9090852424149447	0.011296395911780527	3.403627328048968e-5	-10.288049703996672	0.862241252581828	0.9999999967343705	0.9999994886883893	0.9999659637267195
Individual_2247	1178	Protocol_5	0.031409168081494056	9.685855051399575e-7	-13.84742810325658	0.8825356626673639	0.02801358234295416	1.5235353984331582e-5	-11.091876675385127	0.9863053969727932	0.012733446519524618	2.669254220855363e-4	-8.228274295559254	0.9719297165593127	0.999999031414495	0.9999847646460158	0.9997330745779146
[truncated: 11,020 more rows]
