# Supplementary material for: Cases of trisomy 21 and trisomy 18 among historic and prehistoric individuals discovered from ancient DNA
Source: Nat Commun. 2024 Feb 20;15:1294. doi: 10.1038/s41467-024-45438-1 (PMC10879165; doi:10.1038/s41467-024-45438-1)
Supplement: Supplementary file 4 — Source data [file 41467_2024_45438_MOESM4_ESM.zip › Rohrlach_Figure2.tsv]

x	y	yall
<20	6.5e-4	7.8e-4
20-24	6.3e-4	6.900000000000001e-4
25-29	6.900000000000001e-4	7.900000000000001e-4
30-34	0.00115	0.0012900000000000001
35-39	0.00286	0.0038000000000000004
40+	0.00886	0.01218
