# Supplementary material for: Cases of trisomy 21 and trisomy 18 among historic and prehistoric individuals discovered from ancient DNA
Source: Nat Commun. 2024 Feb 20;15:1294. doi: 10.1038/s41467-024-45438-1 (PMC10879165; doi:10.1038/s41467-024-45438-1)
Supplement: Supplementary file 4 — Source data [file 41467_2024_45438_MOESM4_ESM.zip › Rohrlach_FigureS1.tsv]

sample	protocol	fct	total	chr	proportion	p	a	b	n	mp	sdp	N	Z	pos	keep	site_name	point_type	shapeCol
CRU001	Protocol_7	Site_345	445079	chr1	36331	0.08162820532984032	4862.818725723864	53817.74651910468	445079	0.08286932318110926	0.0012107507932312945	271150	-1.0250811795519084	TRUE	TRUE	CRU	CRU001	Important
Individual_2718	Protocol_7	Site_345	594058	chr1	48660	0.08191119385649212	4862.818725723864	53817.74651910468	594058	0.08286932318110926	0.0011929352540319895	271150	-0.8031695948114279	FALSE	TRUE	CRU	Reference	Control
Individual_2723	Protocol_7	Site_345	517151	chr1	42732	0.08262963815210644	4862.818725723864	53817.74651910468	517151	0.08286932318110928	0.0012008830385317193	271150	-0.199590652305229	FALSE	TRUE	CRU	Reference	Control
Individual_2724	Protocol_7	Site_345	1124129	chr1	93836	0.08347440551751623	4862.818725723864	53817.74651910468	1124129	0.08286932318110926	0.0011673766423256238	271150	0.5183265747047431	FALSE	TRUE	CRU	Reference	Control
Individual_2725	Protocol_7	Site_345	211976	chr1	17462	0.08237725025474582	4862.818725723864	53817.74651910468	211976	0.08286932318110926	0.0012859604086444547	271150	-0.38265013685929883	FALSE	TRUE	CRU	Reference	Control
Individual_2727	Protocol_7	Site_345	242494	chr1	20023	0.08257111516161225	4862.818725723864	53817.74651910468	242494	0.08286932318110926	0.0012682950827419429	271150	-0.23512510893940372	FALSE	TRUE	CRU	Reference	Control
Individual_2728	Protocol_7	Site_345	483899	chr1	40005	0.08267221052327035	4862.818725723864	53817.74651910468	483899	0.08286932318110926	0.0012050803796889024	271150	-0.16356805833133992	FALSE	TRUE	CRU	Reference	Control
CRU013	Protocol_7	Site_345	1569953	chr1	129301	0.08235979038862946	4862.818725723864	53817.74651910468	1569953	0.08286932318110926	0.001159124342247865	271150	-0.4395842395058938	TRUE	TRUE	CRU	CRU013	Important
Individual_2735	Protocol_7	Site_345	833443	chr1	69447	0.08332543437283653	4862.818725723864	53817.74651910468	833443	0.08286932318110926	0.0011774330315654105	271150	0.3873776083221167	FALSE	TRUE	CRU	Reference	Control
CRU024	Protocol_7	Site_345	977523	chr1	80148	0.08199090967680556	4862.818725723864	53817.74651910468	977523	0.08286932318110928	0.0011717115477135832	271150	-0.7496840890727829	TRUE	TRUE	CRU	CRU024	Important
Individual_2741	Protocol_7	Site_345	543522	chr1	45222	0.08320178392043008	4862.818725723864	53817.74651910468	543522	0.08286932318110925	0.0011979105729817564	271150	0.2775338550467044	FALSE	TRUE	CRU	Reference	Control
Individual_2742	Protocol_7	Site_345	281290	chr1	23096	0.08210743360944221	4862.818725723864	53817.74651910468	281290	0.08286932318110926	0.0012511378807528821	271150	-0.6089573206820144	FALSE	TRUE	CRU	Reference	Control
Individual_2743	Protocol_7	Site_345	9416	chr1	744	0.0790144435004248	4862.818725723864	53817.74651910468	9416	0.08286932318110926	0.003060490528731408	271150	-1.2595626892145064	FALSE	TRUE	CRU	Reference	Control
Individual_3641	Protocol_7	Site_468	1114139	chr1	92374	0.08291066015999798	4862.818725723864	53817.74651910468	1114139	0.08286932318110925	0.0011676362624094066	271150	0.03540227399536086	FALSE	TRUE	ERE	Reference	Control
Individual_3642	Protocol_7	Site_468	1467102	chr1	121404	0.08275089257597631	4862.818725723864	53817.74651910468	1467102	0.08286932318110926	0.0011605873450536615	271150	-0.10204368127714734	FALSE	TRUE	ERE	Reference	Control
Individual_3643	Protocol_7	Site_468	387527	chr1	32270	0.08327161720344647	4862.818725723864	53817.74651910468	387527	0.08286932318110926	0.0012211784810565206	271150	0.32943097882724093	FALSE	TRUE	ERE	Reference	Control
ERE004	Protocol_7	Site_468	452307	chr1	37654	0.08324876687736427	4862.818725723864	53817.74651910468	452307	0.08286932318110926	0.0012096233807663433	271150	0.3136874685859766	TRUE	TRUE	ERE	ERE004	Important
Individual_3645	Protocol_7	Site_468	548975	chr1	45309	0.08253381301516463	4862.818725723864	53817.74651910468	548975	0.08286932318110926	0.0011973306982993143	271150	-0.2802151205353609	FALSE	TRUE	ERE	Reference	Control
Individual_3646	Protocol_7	Site_468	7385	chr1	598	0.08097494922139471	4862.818725723864	53817.74651910468	7385	0.08286932318110926	0.003403878024218567	271150	-0.5565340315475736	FALSE	TRUE	ERE	Reference	Control
Individual_4987	Protocol_5	Site_613	741569	chr1	62825	0.08471902142619231	4690.4613121767725	50509.460564811714	741569	0.08497224547942907	0.0012301920766866975	271150	-0.20584106989111187	FALSE	TRUE	HKI	Reference	Control
HKI002	Protocol_5	Site_613	133789	chr1	11255	0.08412500280292101	4690.4613121767725	50509.460564811714	133789	0.08497224547942907	0.0014105564974285765	271150	-0.600644269160836	TRUE	TRUE	HKI	HKI002	Important
Individual_4989	Protocol_5	Site_613	3332	chr1	284	0.08523409363745499	4690.4613121767725	50509.460564811714	3332	0.08497224547942905	0.004974236289721685	271150	0.05264087646318575	FALSE	TRUE	HKI	Reference	Control
Individual_4990	Protocol_5	Site_613	741103	chr1	62861	0.08482086835433131	4690.4613121767725	50509.460564811714	741103	0.08497224547942905	0.0012302188715547435	271150	-0.12304893754916658	FALSE	TRUE	HKI	Reference	Control
Individual_4991	Protocol_5	Site_613	349770	chr1	29313	0.08380650141521571	4690.4613121767725	50509.460564811714	349770	0.08497224547942905	0.0012770344742880808	271150	-0.9128524622353805	FALSE	TRUE	HKI	Reference	Control
Individual_4992	Protocol_5	Site_613	1538	chr1	129	0.08387516254876463	4690.4613121767725	50509.460564811714	1538	0.08497224547942907	0.007208436226512589	271150	-0.15219430347866136	FALSE	TRUE	HKI	Reference	Control
Individual_7380	Protocol_5	Site_882	8963	chr1	776	0.08657815463572464	4690.4613121767725	50509.460564811714	8963	0.08497224547942905	0.0031753959315654117	271150	0.5057350928531003	FALSE	TRUE	LAZ	Reference	Control
Individual_7381	Protocol_5	Site_882	620188	chr1	53111	0.08563693589685709	4690.4613121767725	50509.460564811714	620188	0.08497224547942905	0.0012385041931496296	271150	0.5366880637986889	FALSE	TRUE	LAZ	Reference	Control
Individual_7385	Protocol_5	Site_882	42367	chr1	3523	0.08315434182264499	4690.4613121767725	50509.460564811714	42367	0.08497224547942905	0.0018010259123461905	271150	-1.0093711835694192	FALSE	TRUE	LAZ	Reference	Control
Individual_7386	Protocol_5	Site_882	116244	chr1	10236	0.08805615773717353	4690.4613121767725	50509.460564811714	116244	0.08497224547942905	0.001441312952139017	271150	2.1396548564749347	FALSE	TRUE	LAZ	Reference	Significant
LAZ019	Protocol_5	Site_882	142574	chr1	12021	0.08431411056714408	4690.4613121767725	50509.460564811714	142574	0.08497224547942907	0.0013978058753657196	271150	-0.47083427240051845	TRUE	TRUE	LAZ	LAZ019	Important
Individual_7388	Protocol_5	Site_882	613669	chr1	52005	0.08474438174325247	4690.4613121767725	50509.460564811714	613669	0.08497224547942905	0.00123904172625839	271150	-0.18390319821163795	FALSE	TRUE	LAZ	Reference	Control
Individual_7389	Protocol_5	Site_882	117680	chr1	9958	0.08461930659415363	4690.4613121767725	50509.460564811714	117680	0.08497224547942905	0.0014384787968261615	271150	-0.24535563962022847	FALSE	TRUE	LAZ	Reference	Control
Individual_15207	Protocol_5	Site_1791	1488	chr1	119	0.07997311827956989	4690.4613121767725	50509.460564811714	1488	0.08497224547942905	0.007325315230869004	271150	-0.6824453340646359	FALSE	TRUE	YUN	Reference	Control
Individual_15478	Protocol_5	Site_1791	322625	chr1	27596	0.08553583882216195	4690.4613121767725	50509.460564811714	322625	0.08497224547942905	0.0012843364484379377	271150	0.4388206403535179	FALSE	TRUE	YUN	Reference	Control
Individual_15482	Protocol_5	Site_1791	987933	chr1	84240	0.08526894030263187	4690.4613121767725	50509.460564811714	987933	0.08497224547942905	0.0012195190694422977	271150	0.2432883836236313	FALSE	TRUE	YUN	Reference	Control
Individual_15484	Protocol_5	Site_1791	463887	chr1	39812	0.08582262490649663	4690.4613121767725	50509.460564811714	463887	0.08497224547942905	0.001255441435798057	271150	0.6773549150279609	FALSE	TRUE	YUN	Reference	Control
Individual_15498	Protocol_5	Site_1791	290862	chr1	24775	0.08517785066457632	4690.4613121767725	50509.460564811714	290862	0.08497224547942907	0.0012945413598904505	271150	0.15882473246328369	FALSE	TRUE	YUN	Reference	Control
Individual_15500	Protocol_5	Site_1791	546869	chr1	45804	0.08375680464608526	4690.4613121767725	50509.460564811714	546869	0.08497224547942905	0.0012452712687933166	271150	-0.9760450303503527	FALSE	TRUE	YUN	Reference	Control
Individual_15502	Protocol_5	Site_1791	759710	chr1	64604	0.08503771175843414	4690.4613121767725	50509.460564811714	759710	0.08497224547942907	0.0012291740899625953	271150	0.05326037990848096	FALSE	TRUE	YUN	Reference	Control
Individual_15503	Protocol_5	Site_1791	545022	chr1	45890	0.08419843602643563	4690.4613121767725	50509.460564811714	545022	0.08497224547942905	0.0012454647083809307	271150	-0.6213017902364745	FALSE	TRUE	YUN	Reference	Control
Individual_15509	Protocol_5	Site_1791	24853	chr1	2087	0.08397376574256629	4690.4613121767725	50509.460564811714	24853	0.08497224547942907	0.002130010282183085	271150	-0.4687675666238645	FALSE	TRUE	YUN	Reference	Control
YUN039	Protocol_5	Site_1791	254544	chr1	21334	0.0838126217864102	4690.4613121767725	50509.460564811714	254544	0.08497224547942905	0.0013091893991352295	271150	-0.8857570140613923	TRUE	TRUE	YUN	YUN039	Important
Individual_15519	Protocol_5	Site_1791	16293	chr1	1389	0.08525133492911066	4690.4613121767725	50509.460564811714	16293	0.08497224547942905	0.0024860709022305237	271150	0.11226125909410156	FALSE	TRUE	YUN	Reference	Control
CRU001	Protocol_7	Site_345	445079	chr2	39594	0.08895948809087825	6220.692267793424	62995.31147637284	445079	0.0898736120447827	0.001168552299595324	271150	-0.782270467672701	TRUE	TRUE	CRU	CRU001	Important
Individual_2718	Protocol_7	Site_345	594058	chr2	53437	0.08995249622090773	6220.692267793424	62995.31147637284	594058	0.0898736120447827	0.0011486629605570052	271150	0.06867478001273786	FALSE	TRUE	CRU	Reference	Control
Individual_2723	Protocol_7	Site_345	517151	chr2	46389	0.089701073767623	6220.692267793424	62995.31147637284	517151	0.0898736120447827	0.0011575416618087122	271150	-0.14905578162093866	FALSE	TRUE	CRU	Reference	Control
Individual_2724	Protocol_7	Site_345	1124129	chr2	100547	0.08944436092299016	6220.692267793424	62995.31147637284	1124129	0.0898736120447827	0.001120045040248077	271150	-0.38324451818247035	FALSE	TRUE	CRU	Reference	Control
Individual_2725	Protocol_7	Site_345	211976	chr2	19120	0.09019889044042721	6220.692267793424	62995.31147637284	211976	0.08987361204478268	0.0012520414027488462	271150	0.25979843392589363	FALSE	TRUE	CRU	Reference	Control
Individual_2727	Protocol_7	Site_345	242494	chr2	21862	0.09015480795401123	6220.692267793424	62995.31147637284	242494	0.0898736120447827	0.001232495734902837	271150	0.2281516286550927	FALSE	TRUE	CRU	Reference	Control
Individual_2728	Protocol_7	Site_345	483899	chr2	43588	0.09007664822617943	6220.692267793424	62995.31147637284	483899	0.0898736120447827	0.001162226867416645	271150	0.1746958249623294	FALSE	TRUE	CRU	Reference	Control
CRU013	Protocol_7	Site_345	1569953	chr2	139169	0.08864532887290257	6220.692267793424	62995.31147637284	1569953	0.0898736120447827	0.0011107826678153764	271150	-1.1057817226261268	TRUE	TRUE	CRU	CRU013	Important
Individual_2735	Protocol_7	Site_345	833443	chr2	75050	0.09004814966350429	6220.692267793424	62995.31147637284	833443	0.0898736120447827	0.0011313173853313054	271150	0.15427820785276541	FALSE	TRUE	CRU	Reference	Control
CRU024	Protocol_7	Site_345	977523	chr2	87435	0.0894454657332871	6220.692267793424	62995.31147637284	977523	0.08987361204478268	0.0011249060819490716	271150	-0.38060627315104806	TRUE	TRUE	CRU	CRU024	Important
Individual_2741	Protocol_7	Site_345	543522	chr2	48828	0.08983628997538277	6220.692267793424	62995.31147637284	543522	0.08987361204478268	0.0011542221342948854	271150	-0.03233525704539434	FALSE	TRUE	CRU	Reference	Control
Individual_2742	Protocol_7	Site_345	281290	chr2	25318	0.09000675459490205	6220.692267793424	62995.31147637284	281290	0.0898736120447827	0.0012134758501495012	271150	0.10971998338735157	FALSE	TRUE	CRU	Reference	Control
Individual_2743	Protocol_7	Site_345	9416	chr2	875	0.09292693288020391	6220.692267793424	62995.31147637284	9416	0.0898736120447827	0.003141427201938813	271150	0.9719533954301983	FALSE	TRUE	CRU	Reference	Control
Individual_3641	Protocol_7	Site_468	1114139	chr2	99673	0.08946190735626344	6220.692267793424	62995.31147637284	1114139	0.0898736120447827	0.0011203362565278885	271150	-0.367483142780005	FALSE	TRUE	ERE	Reference	Control
Individual_3642	Protocol_7	Site_468	1467102	chr2	131641	0.08972859419454135	6220.692267793424	62995.31147637284	1467102	0.08987361204478268	0.0011124255599324515	271150	-0.13036184663910338	FALSE	TRUE	ERE	Reference	Control
Individual_3643	Protocol_7	Site_468	387527	chr2	34737	0.08963762524933747	6220.692267793424	62995.31147637284	387527	0.0898736120447827	0.0011801725859308784	271150	-0.19995956376083165	FALSE	TRUE	ERE	Reference	Control
ERE004	Protocol_7	Site_468	452307	chr2	40660	0.08989469541705081	6220.692267793424	62995.31147637284	452307	0.0898736120447827	0.0011672950227802324	271150	0.018061734057508858	TRUE	TRUE	ERE	ERE004	Important
Individual_3645	Protocol_7	Site_468	548975	chr2	49635	0.09041395327656086	6220.692267793424	62995.31147637284	548975	0.0898736120447827	0.0011535744014583413	271150	0.46840605260923784	FALSE	TRUE	ERE	Reference	Control
Individual_3646	Protocol_7	Site_468	7385	chr2	689	0.0932972241029113	6220.692267793424	62995.31147637284	7385	0.0898736120447827	0.0035010840261498113	271150	0.9778720055152739	FALSE	TRUE	ERE	Reference	Control
Individual_4987	Protocol_5	Site_613	741569	chr2	65226	0.0879567511586919	4117.858465686494	42943.434193562294	741569	0.08749990136272268	0.00134321225624167	271150	0.34011735215065975	FALSE	TRUE	HKI	Reference	Control
HKI002	Protocol_5	Site_613	133789	chr2	11745	0.08778748626568701	4117.858465686494	42943.434193562294	133789	0.08749990136272269	0.0015143738643337895	271150	0.18990350384238672	TRUE	TRUE	HKI	HKI002	Important
Individual_4989	Protocol_5	Site_613	3332	chr2	302	0.09063625450180073	4117.858465686494	42943.434193562294	3332	0.08749990136272269	0.0050654446381406554	271150	0.6191664035695155	FALSE	TRUE	HKI	Reference	Control
Individual_4990	Protocol_5	Site_613	741103	chr2	65386	0.0882279521200157	4117.858465686494	42943.434193562294	741103	0.08749990136272269	0.0013432374566929844	271150	0.5420119530358064	FALSE	TRUE	HKI	Reference	Control
Individual_4991	Protocol_5	Site_613	349770	chr2	30592	0.08746319009634904	4117.858465686494	42943.434193562294	349770	0.08749990136272269	0.0013873798384806202	271150	-0.02646086194668806	FALSE	TRUE	HKI	Reference	Control
Individual_4992	Protocol_5	Site_613	1538	chr2	120	0.07802340702210664	4117.858465686494	42943.434193562294	1538	0.08749990136272269	0.007321844616840301	271150	-1.2942768983133073	FALSE	TRUE	HKI	Reference	Control
Individual_7380	Protocol_5	Site_882	8963	chr2	767	0.08557402655360928	4117.858465686494	42943.434193562294	8963	0.0874999013627227	0.0032564558495209723	271150	-0.5914020942113252	FALSE	TRUE	LAZ	Reference	Control
Individual_7381	Protocol_5	Site_882	620188	chr2	53783	0.086720478306578	4117.858465686494	42943.434193562294	620188	0.0874999013627227	0.0013510333924776244	271150	-0.5769088021690848	FALSE	TRUE	LAZ	Reference	Control
Individual_7385	Protocol_5	Site_882	42367	chr2	3787	0.08938560672221305	4117.858465686494	42943.434193562294	42367	0.08749990136272269	0.0018923754923398214	271150	0.996475259335969	FALSE	TRUE	LAZ	Reference	Control
Individual_7386	Protocol_5	Site_882	116244	chr2	10032	0.08630122845050067	4117.858465686494	42943.434193562294	116244	0.08749990136272269	0.0015438267400429727	271150	-0.7764296867850939	FALSE	TRUE	LAZ	Reference	Control
LAZ019	Protocol_5	Site_882	142574	chr2	12385	0.0868671707323916	4117.858465686494	42943.434193562294	142574	0.08749990136272269	0.0015021839507740834	271150	-0.4212071564238464	TRUE	TRUE	LAZ	LAZ019	Important
Individual_7388	Protocol_5	Site_882	613669	chr2	53856	0.0877606657660726	4117.858465686494	42943.434193562294	613669	0.08749990136272268	0.0013515394236703103	271150	0.19293880650686035	FALSE	TRUE	LAZ	Reference	Control
Individual_7389	Protocol_5	Site_882	117680	chr2	10594	0.0900237933378654	4117.858465686494	42943.434193562294	117680	0.08749990136272269	0.0015411098864039198	271150	1.6377105859933465	FALSE	TRUE	LAZ	Reference	Control
Individual_15207	Protocol_5	Site_1791	1488	chr2	132	0.08870967741935484	4117.858465686494	42943.434193562294	1488	0.0874999013627227	0.007440012915669359	271150	0.16260402641025506	FALSE	TRUE	YUN	Reference	Control
Individual_15478	Protocol_5	Site_1791	322625	chr2	28463	0.0882231693142193	4117.858465686494	42943.434193562294	322625	0.0874999013627227	0.0013942843954970645	271150	0.5187377509440916	FALSE	TRUE	YUN	Reference	Control
Individual_15482	Protocol_5	Site_1791	987933	chr2	86476	0.08753225168103505	4117.858465686494	42943.434193562294	987933	0.08749990136272269	0.0013331804391034884	271150	0.02426552127791294	FALSE	TRUE	YUN	Reference	Control
Individual_15484	Protocol_5	Site_1791	463887	chr2	40330	0.08693927615992687	4117.858465686494	42943.434193562294	463887	0.08749990136272268	0.0013669923268649882	271150	-0.410115837359176	FALSE	TRUE	YUN	Reference	Control
Individual_15498	Protocol_5	Site_1791	290862	chr2	25395	0.08730944571652537	4117.858465686494	42943.434193562294	290862	0.08749990136272268	0.0014039423435264146	271150	-0.1356577405585792	FALSE	TRUE	YUN	Reference	Control
Individual_15500	Protocol_5	Site_1791	546869	chr2	48176	0.08809422366233961	4117.858465686494	42943.434193562294	546869	0.08749990136272269	0.0013574060707128616	271150	0.43783677739470095	FALSE	TRUE	YUN	Reference	Control
Individual_15502	Protocol_5	Site_1791	759710	chr2	66469	0.08749259585894617	4117.858465686494	42943.434193562294	759710	0.08749990136272269	0.0013422549007702331	271150	-0.0054427097061276975	FALSE	TRUE	YUN	Reference	Control
Individual_15503	Protocol_5	Site_1791	545022	chr2	48039	0.08814139612712882	4117.858465686494	42943.434193562294	545022	0.08749990136272269	0.0013575883057492454	271150	0.47252525798098316	FALSE	TRUE	YUN	Reference	Control
Individual_15509	Protocol_5	Site_1791	24853	chr2	2201	0.08856073713434998	4117.858465686494	42943.434193562294	24853	0.08749990136272268	0.002215653781029543	271150	0.4787913078795026	FALSE	TRUE	YUN	Reference	Control
YUN039	Protocol_5	Site_1791	254544	chr2	22074	0.08671978125589289	4117.858465686494	42943.434193562294	254544	0.0874999013627227	0.0014178221230917948	271150	-0.5502242447230529	TRUE	TRUE	YUN	YUN039	Important
Individual_15519	Protocol_5	Site_1791	16293	chr2	1417	0.08696986435892715	4117.858465686494	42943.434193562294	16293	0.08749990136272268	0.002568450475488759	271150	-0.20636450219841904	FALSE	TRUE	YUN	Reference	Control
CRU001	Protocol_7	Site_345	445079	chr3	33223	0.07464517535089277	2557.1469230868606	31728.517969960707	445079	0.07458355936989275	0.0014724548739057037	271150	0.04184575167086866	TRUE	TRUE	CRU	CRU001	Important
Individual_2718	Protocol_7	Site_345	594058	chr3	44845	0.07548926199125337	2557.1469230868606	31728.517969960707	594058	0.07458355936989276	0.001459189623669411	271150	0.6206887759269065	FALSE	TRUE	CRU	Reference	Control
Individual_2723	Protocol_7	Site_345	517151	chr3	38669	0.07477313202526921	2557.1469230868606	31728.517969960707	517151	0.07458355936989275	0.001465097987328261	271150	0.12939247546313493	FALSE	TRUE	CRU	Reference	Control
Individual_2724	Protocol_7	Site_345	1124129	chr3	83036	0.07386696722529176	2557.1469230868606	31728.517969960707	1124129	0.07458355936989274	0.0014402951034635128	271150	-0.4975314731528042	FALSE	TRUE	CRU	Reference	Control
Individual_2725	Protocol_7	Site_345	211976	chr3	15768	0.07438577952221007	2557.1469230868606	31728.517969960707	211976	0.07458355936989275	0.0015292644610783717	271150	-0.12933004899833822	FALSE	TRUE	CRU	Reference	Control
Individual_2727	Protocol_7	Site_345	242494	chr3	18366	0.07573795640304502	2557.1469230868606	31728.517969960707	242494	0.07458355936989275	0.0015158077654353409	271150	0.7615721857848713	FALSE	TRUE	CRU	Reference	Control
Individual_2728	Protocol_7	Site_345	483899	chr3	36313	0.07504251920338749	2557.1469230868606	31728.517969960707	483899	0.07458355936989275	0.0014682244519836829	271150	0.3125951436612098	FALSE	TRUE	CRU	Reference	Control
CRU013	Protocol_7	Site_345	1569953	chr3	114668	0.07303912919686131	2557.1469230868606	31728.517969960707	1569953	0.07458355936989275	0.0014342296645149717	271150	-1.0768360265046755	TRUE	TRUE	CRU	CRU013	Important
Individual_2735	Protocol_7	Site_345	833443	chr3	62186	0.07461338087907632	2557.1469230868606	31728.517969960707	833443	0.07458355936989275	0.001447709943092228	271150	0.020599091223945414	FALSE	TRUE	CRU	Reference	Control
CRU024	Protocol_7	Site_345	977523	chr3	72636	0.07430618000804073	2557.1469230868606	31728.517969960707	977523	0.07458355936989275	0.0014434882116474768	271150	-0.19215907661305887	TRUE	TRUE	CRU	CRU024	Important
Individual_2741	Protocol_7	Site_345	543522	chr3	40319	0.07418098991393172	2557.1469230868606	31728.517969960707	543522	0.07458355936989276	0.0014628864667478585	271150	-0.275188447710498	FALSE	TRUE	CRU	Reference	Control
Individual_2742	Protocol_7	Site_345	281290	chr3	21014	0.07470581961676562	2557.1469230868606	31728.517969960707	281290	0.07458355936989275	0.0015028033106673627	271150	0.08135478941590517	FALSE	TRUE	CRU	Reference	Control
Individual_2743	Protocol_7	Site_345	9416	chr3	724	0.07689039932030586	2557.1469230868606	31728.517969960707	9416	0.07458355936989275	0.003056633038859092	271150	0.7546996715294804	FALSE	TRUE	CRU	Reference	Control
Individual_3641	Protocol_7	Site_468	1114139	chr3	83888	0.0752940162762456	2557.1469230868606	31728.517969960707	1114139	0.07458355936989275	0.00144048620638148	271150	0.49320632381307494	FALSE	TRUE	ERE	Reference	Control
Individual_3642	Protocol_7	Site_468	1467102	chr3	109604	0.07470782535910932	2557.1469230868606	31728.517969960707	1467102	0.07458355936989275	0.001435303698266867	271150	0.08657818506746669	FALSE	TRUE	ERE	Reference	Control
Individual_3643	Protocol_7	Site_468	387527	chr3	28653	0.07393807399226376	2557.1469230868606	31728.517969960707	387527	0.07458355936989276	0.0014802544017291626	271150	-0.43606381232507974	FALSE	TRUE	ERE	Reference	Control
ERE004	Protocol_7	Site_468	452307	chr3	33156	0.07330419383294974	2557.1469230868606	31728.517969960707	452307	0.07458355936989275	0.0014716131541125778	271150	-0.86936266733393	TRUE	TRUE	ERE	ERE004	Important
Individual_3645	Protocol_7	Site_468	548975	chr3	41985	0.07647889248144268	2557.1469230868606	31728.517969960707	548975	0.07458355936989275	0.001462455288501367	271150	1.295993885387193	FALSE	TRUE	ERE	Reference	Control
Individual_3646	Protocol_7	Site_468	7385	chr3	591	0.08002708192281652	2557.1469230868606	31728.517969960707	7385	0.07458355936989275	0.0033702917859621522	271150	1.6151487463480108	FALSE	TRUE	ERE	Reference	Control
Individual_4987	Protocol_5	Site_613	741569	chr3	54843	0.07395535681777421	1438.496256160527	18763.136315656142	741569	0.07120693097682489	0.001833804203812788	271150	1.498756429522237	FALSE	TRUE	HKI	Reference	Control
HKI002	Protocol_5	Site_613	133789	chr3	9782	0.07311512904648364	1438.496256160527	18763.136315656142	133789	0.07120693097682489	0.0019411253532119683	271150	0.9830370132981197	TRUE	TRUE	HKI	HKI002	Important
Individual_4989	Protocol_5	Site_613	3332	chr3	256	0.07683073229291716	1438.496256160527	18763.136315656142	3332	0.07120693097682489	0.004808488948421095	271150	1.1695568766855322	FALSE	TRUE	HKI	Reference	Control
Individual_4990	Protocol_5	Site_613	741103	chr3	53840	0.07264847126512779	1438.496256160527	18763.136315656142	741103	0.07120693097682489	0.0018338194932234334	271150	0.7860862498353116	FALSE	TRUE	HKI	Reference	Control
Individual_4991	Protocol_5	Site_613	349770	chr3	25739	0.07358835806387054	1438.496256160527	18763.136315656142	349770	0.0712069309768249	0.001860842295985916	271150	1.2797576087896834	FALSE	TRUE	HKI	Reference	Control
Individual_4992	Protocol_5	Site_613	1538	chr3	99	0.06436931079323797	1438.496256160527	18763.136315656142	1538	0.07120693097682489	0.006802437596820747	271150	-1.00517205579109	FALSE	TRUE	HKI	Reference	Control
Individual_7380	Protocol_5	Site_882	8963	chr3	614	0.06850384915764811	1438.496256160527	18763.136315656142	8963	0.07120693097682489	0.0032637598143068257	271150	-0.8282110121362815	FALSE	TRUE	LAZ	Reference	Control
Individual_7381	Protocol_5	Site_882	620188	chr3	43172	0.0696111501673686	1438.496256160527	18763.136315656142	620188	0.0712069309768249	0.00183855701027937	271150	-0.8679528567970914	FALSE	TRUE	LAZ	Reference	Control
Individual_7385	Protocol_5	Site_882	42367	chr3	3014	0.07114027427006868	1438.496256160527	18763.136315656142	42367	0.07120693097682489	0.002198776616722679	271150	-0.03031536093719268	FALSE	TRUE	LAZ	Reference	Control
Individual_7386	Protocol_5	Site_882	116244	chr3	7853	0.06755617494236262	1438.496256160527	18763.136315656142	116244	0.07120693097682487	0.0019602487290780258	271150	-1.8623942871674948	FALSE	TRUE	LAZ	Reference	Control
LAZ019	Protocol_5	Site_882	142574	chr3	10062	0.07057387742505646	1438.496256160527	18763.136315656142	142574	0.07120693097682489	0.0019332639965851663	271150	-0.32745323602292775	TRUE	TRUE	LAZ	LAZ019	Important
Individual_7388	Protocol_5	Site_882	613669	chr3	44765	0.072946490697754	1438.496256160527	18763.136315656142	613669	0.0712069309768249	0.001838865045018242	271150	0.9459964044897264	FALSE	TRUE	LAZ	Reference	Control
Individual_7389	Protocol_5	Site_882	117680	chr3	8593	0.07302005438477227	1438.496256160527	18763.136315656142	117680	0.07120693097682489	0.0019584771681883727	271150	0.9257822543954171	FALSE	TRUE	LAZ	Reference	Control
Individual_15207	Protocol_5	Site_1791	1488	chr3	91	0.061155913978494625	1438.496256160527	18763.136315656142	1488	0.07120693097682489	0.006907824036220758	271150	-1.4550192572405378	FALSE	TRUE	YUN	Reference	Control
Individual_15478	Protocol_5	Site_1791	322625	chr3	23107	0.07162185199535064	1438.496256160527	18763.136315656142	322625	0.07120693097682489	0.0018651119382789441	271150	0.22246440549226376	FALSE	TRUE	YUN	Reference	Control
Individual_15482	Protocol_5	Site_1791	987933	chr3	70058	0.07091371580866314	1438.496256160527	18763.136315656142	987933	0.07120693097682489	0.0018277304837506423	271150	-0.16042582359301027	FALSE	TRUE	YUN	Reference	Control
Individual_15484	Protocol_5	Site_1791	463887	chr3	32430	0.06990926669641528	1438.496256160527	18763.136315656142	463887	0.07120693097682489	0.0018483021794163676	271150	-0.702084483187355	FALSE	TRUE	YUN	Reference	Control
Individual_15498	Protocol_5	Site_1791	290862	chr3	20753	0.07134998727919081	1438.496256160527	18763.136315656142	290862	0.07120693097682489	0.0018711032837432277	271150	0.07645558831992202	FALSE	TRUE	YUN	Reference	Control
Individual_15500	Protocol_5	Site_1791	546869	chr3	39261	0.07179233052156915	1438.496256160527	18763.136315656142	546869	0.0712069309768249	0.0018424408744875456	271150	0.31773043729670425	FALSE	TRUE	YUN	Reference	Control
Individual_15502	Protocol_5	Site_1791	759710	chr3	54174	0.07130878887996736	1438.496256160527	18763.136315656142	759710	0.07120693097682489	0.001833223483040169	271150	0.055562185453546506	FALSE	TRUE	YUN	Reference	Control
Individual_15503	Protocol_5	Site_1791	545022	chr3	39219	0.07195856314057048	1438.496256160527	18763.136315656142	545022	0.07120693097682489	0.001842552086738414	271150	0.4079299408442163	FALSE	TRUE	YUN	Reference	Control
Individual_15509	Protocol_5	Site_1791	24853	chr3	1807	0.07270752021888706	1438.496256160527	18763.136315656142	24853	0.07120693097682489	0.0024361103142509907	271150	0.6159775414454273	FALSE	TRUE	YUN	Reference	Control
YUN039	Protocol_5	Site_1791	254544	chr3	18352	0.07209755484317053	1438.496256160527	18763.136315656142	254544	0.0712069309768249	0.0018797521957593967	271150	0.4737985508700663	TRUE	TRUE	YUN	YUN039	Important
Individual_15519	Protocol_5	Site_1791	16293	chr3	1146	0.07033695452034616	1438.496256160527	18763.136315656142	16293	0.07120693097682489	0.002707887411575836	271150	-0.3212749735309149	FALSE	TRUE	YUN	Reference	Control
CRU001	Protocol_7	Site_345	445079	chr4	31636	0.07107951622071587	636.8811829670585	8325.297805599226	445079	0.07106320726015125	0.002741028299854995	271150	0.005949942423244325	TRUE	TRUE	CRU	CRU001	Important
Individual_2718	Protocol_7	Site_345	594058	chr4	43191	0.07270502206855223	636.8811829670585	8325.297805599226	594058	0.07106320726015124	0.0027342356918631013	271150	0.6004657218420925	FALSE	TRUE	CRU	Reference	Control
Individual_2723	Protocol_7	Site_345	517151	chr4	37296	0.07211820145373402	636.8811829670585	8325.297805599226	517151	0.07106320726015125	0.0027372556189134197	271150	0.3854204138967316	FALSE	TRUE	CRU	Reference	Control
Individual_2724	Protocol_7	Site_345	1124129	chr4	78774	0.0700755874103417	636.8811829670585	8325.297805599226	1124129	0.07106320726015125	0.0027246379621675434	271150	-0.3624774606839382	FALSE	TRUE	CRU	Reference	Control
Individual_2725	Protocol_7	Site_345	211976	chr4	15333	0.07233366041438653	636.8811829670585	8325.297805599226	211976	0.07106320726015126	0.0027706169615027373	271150	0.4585452164221918	FALSE	TRUE	CRU	Reference	Control
Individual_2727	Protocol_7	Site_345	242494	chr4	17386	0.07169661929779705	636.8811829670585	8325.297805599226	242494	0.07106320726015124	0.002763535877564222	271150	0.2292034790603499	FALSE	TRUE	CRU	Reference	Control
Individual_2728	Protocol_7	Site_345	483899	chr4	34291	0.07086396128117645	636.8811829670585	8325.297805599226	483899	0.07106320726015125	0.002738857225338953	271150	-0.07274785159717355	FALSE	TRUE	CRU	Reference	Control
CRU013	Protocol_7	Site_345	1569953	chr4	107877	0.06871352199715533	636.8811829670585	8325.297805599226	1569953	0.07106320726015125	0.002721576362329965	271150	-0.86335452332645	TRUE	TRUE	CRU	CRU013	Important
Individual_2735	Protocol_7	Site_345	833443	chr4	58759	0.07050152199970484	636.8811829670585	8325.297805599226	833443	0.07106320726015125	0.0027283935382727423	271150	-0.20586665837142817	FALSE	TRUE	CRU	Reference	Control
CRU024	Protocol_7	Site_345	977523	chr4	69493	0.07109091039290125	636.8811829670585	8325.297805599226	977523	0.07106320726015124	0.00272625352400136	271150	0.010161612816312504	TRUE	TRUE	CRU	CRU024	Important
Individual_2741	Protocol_7	Site_345	543522	chr4	38516	0.07086373688645538	636.8811829670585	8325.297805599226	543522	0.07106320726015125	0.0027361242114797217	271150	-0.07290252864214729	FALSE	TRUE	CRU	Reference	Control
Individual_2742	Protocol_7	Site_345	281290	chr4	20213	0.07185822460805574	636.8811829670585	8325.297805599226	281290	0.07106320726015125	0.00275673517516308	271150	0.28839090351051266	FALSE	TRUE	CRU	Reference	Control
Individual_2743	Protocol_7	Site_345	9416	chr4	693	0.07359813084112149	636.8811829670585	8325.297805599226	9416	0.07106320726015125	0.0037914249476601585	271150	0.6685938970082059	FALSE	TRUE	CRU	Reference	Control
Individual_3641	Protocol_7	Site_468	1114139	chr4	79609	0.0714533823876554	636.8811829670585	8325.297805599226	1114139	0.07106320726015125	0.0027247345774824416	271150	0.14319748085872666	FALSE	TRUE	ERE	Reference	Control
Individual_3642	Protocol_7	Site_468	1467102	chr4	105363	0.07181709247209805	636.8811829670585	8325.297805599226	1467102	0.07106320726015125	0.002722117802350576	271150	0.27694804805869006	FALSE	TRUE	ERE	Reference	Control
Individual_3643	Protocol_7	Site_468	387527	chr4	28033	0.07233818546836737	636.8811829670585	8325.297805599226	387527	0.07106320726015125	0.002745042901181396	271150	0.46446567653547527	FALSE	TRUE	ERE	Reference	Control
ERE004	Protocol_7	Site_468	452307	chr4	31520	0.06968718149398528	636.8811829670585	8325.297805599226	452307	0.07106320726015125	0.0027405959642726524	271150	-0.502089977546603	TRUE	TRUE	ERE	ERE004	Important
Individual_3645	Protocol_7	Site_468	548975	chr4	40060	0.07297235757548158	636.8811829670585	8325.297805599226	548975	0.07106320726015125	0.0027359037666047983	271150	0.6978134021503055	FALSE	TRUE	ERE	Reference	Control
Individual_3646	Protocol_7	Site_468	7385	chr4	568	0.07691266079891672	636.8811829670585	8325.297805599226	7385	0.07106320726015125	0.0040376680285624765	271150	1.4487207708475323	FALSE	TRUE	ERE	Reference	Control
Individual_4987	Protocol_5	Site_613	741569	chr4	50634	0.06827955321756977	401.26727755113353	5817.77290479967	741569	0.06452238059015951	0.0031281586518320647	271150	1.201081225598902	FALSE	TRUE	HKI	Reference	Control
HKI002	Protocol_5	Site_613	133789	chr4	8803	0.06579763657699811	401.26727755113353	5817.77290479967	133789	0.0645223805901595	0.003186702942867247	271150	0.4001803775569987	TRUE	TRUE	HKI	HKI002	Important
Individual_4989	Protocol_5	Site_613	3332	chr4	225	0.06752701080432173	401.26727755113353	5817.77290479967	3332	0.06452238059015951	0.005274097288757134	271150	0.569695636932454	FALSE	TRUE	HKI	Reference	Control
Individual_4990	Protocol_5	Site_613	741103	chr4	49305	0.0665292138879481	401.26727755113353	5817.77290479967	741103	0.0645223805901595	0.003128166831024028	271150	0.6415365311995356	FALSE	TRUE	HKI	Reference	Control
Individual_4991	Protocol_5	Site_613	349770	chr4	23666	0.06766160619835893	401.26727755113353	5817.77290479967	349770	0.06452238059015951	0.0031426957071190313	271150	0.9988958208993146	FALSE	TRUE	HKI	Reference	Control
Individual_4992	Protocol_5	Site_613	1538	chr4	130	0.08452535760728218	401.26727755113353	5817.77290479967	1538	0.06452238059015951	0.006995925078885897	271150	2.859232594913402	FALSE	TRUE	HKI	Reference	Significant
Individual_7380	Protocol_5	Site_882	8963	chr4	547	0.061028673435233736	401.26727755113353	5817.77290479967	8963	0.06452238059015951	0.004054279328682453	271150	-0.861733213646418	FALSE	TRUE	LAZ	Reference	Control
Individual_7381	Protocol_5	Site_882	620188	chr4	38248	0.061671622153282556	401.26727755113353	5817.77290479967	620188	0.06452238059015951	0.0031307034559515186	271150	-0.9105807934180462	FALSE	TRUE	LAZ	Reference	Control
Individual_7385	Protocol_5	Site_882	42367	chr4	2770	0.06538107489319518	401.26727755113353	5817.77290479967	42367	0.0645223805901595	0.003335932029130503	271150	0.25740761368555287	FALSE	TRUE	LAZ	Reference	Control
Individual_7386	Protocol_5	Site_882	116244	chr4	6820	0.05866969477994563	401.26727755113353	5817.77290479967	116244	0.06452238059015951	0.0031973673990082613	271150	-1.830470221229261	FALSE	TRUE	LAZ	Reference	Control
LAZ019	Protocol_5	Site_882	142574	chr4	9296	0.06520122883555206	401.26727755113353	5817.77290479967	142574	0.06452238059015951	0.003182338981740915	271150	0.21331738990960097	TRUE	TRUE	LAZ	LAZ019	Important
Individual_7388	Protocol_5	Site_882	613669	chr4	40866	0.06659290268858294	401.26727755113353	5817.77290479967	613669	0.06452238059015951	0.003130868543384794	271150	0.6613251465949376	FALSE	TRUE	LAZ	Reference	Control
Individual_7389	Protocol_5	Site_882	117680	chr4	7947	0.06753059143439837	401.26727755113353	5817.77290479967	117680	0.06452238059015951	0.003196376567177175	271150	0.9411315535001267	FALSE	TRUE	LAZ	Reference	Control
Individual_15207	Protocol_5	Site_1791	1488	chr4	103	0.06922043010752688	401.26727755113353	5817.77290479967	1488	0.06452238059015951	0.00708953323955912	271150	0.6626740236088556	FALSE	TRUE	YUN	Reference	Control
Individual_15478	Protocol_5	Site_1791	322625	chr4	21154	0.06556838434715227	401.26727755113353	5817.77290479967	322625	0.06452238059015951	0.003145004534155032	271150	0.3325921300376737	FALSE	TRUE	YUN	Reference	Control
Individual_15482	Protocol_5	Site_1791	987933	chr4	63451	0.06422601532695031	401.26727755113353	5817.77290479967	987933	0.06452238059015951	0.003124913173399364	271150	-0.09483951929672442	FALSE	TRUE	YUN	Reference	Control
Individual_15484	Protocol_5	Site_1791	463887	chr4	28945	0.06239666125586619	401.26727755113353	5817.77290479967	463887	0.06452238059015951	0.003135935428823888	271150	-0.6778581327774843	FALSE	TRUE	YUN	Reference	Control
Individual_15498	Protocol_5	Site_1791	290862	chr4	18579	0.0638756523712276	401.26727755113353	5817.77290479967	290862	0.06452238059015951	0.0031482504341898724	271150	-0.20542464217854817	FALSE	TRUE	YUN	Reference	Control
Individual_15500	Protocol_5	Site_1791	546869	chr4	36160	0.06612186830849802	401.26727755113353	5817.77290479967	546869	0.06452238059015951	0.0031327863513020515	271150	0.5105639322240183	FALSE	TRUE	YUN	Reference	Control
Individual_15502	Protocol_5	Site_1791	759710	chr4	49683	0.06539732266259493	401.26727755113353	5817.77290479967	759710	0.06452238059015951	0.003127848025286442	271150	0.2797265293460979	FALSE	TRUE	YUN	Reference	Control
Individual_15503	Protocol_5	Site_1791	545022	chr4	35146	0.06448547031129019	401.26727755113353	5817.77290479967	545022	0.06452238059015951	0.003132846038144292	271150	-0.011781708523148826	FALSE	TRUE	YUN	Reference	Control
Individual_15509	Protocol_5	Site_1791	24853	chr4	1764	0.07097734679917918	401.26727755113353	5817.77290479967	24853	0.06452238059015951	0.003483138727715572	271150	1.8532038812169793	FALSE	TRUE	YUN	Reference	Control
YUN039	Protocol_5	Site_1791	254544	chr4	16877	0.06630287887359357	401.26727755113353	5817.77290479967	254544	0.06452238059015951	0.0031529485404687817	271150	0.564708957530063	TRUE	TRUE	YUN	YUN039	Important
Individual_15519	Protocol_5	Site_1791	16293	chr4	1091	0.06696127171177807	401.26727755113353	5817.77290479967	16293	0.06452238059015951	0.0036616952435543117	271150	0.6660551901231391	FALSE	TRUE	YUN	Reference	Control
CRU001	Protocol_7	Site_345	445079	chr5	29777	0.06690272962777395	2114.049425383939	29456.919305308667	445079	0.0669618168329661	0.0014557732114172744	271150	-0.0405881937713565	TRUE	TRUE	CRU	CRU001	Important
Individual_2718	Protocol_7	Site_345	594058	chr5	40508	0.06818862804641972	2114.049425383939	29456.919305308667	594058	0.0669618168329661	0.0014436319703753793	271150	0.8498088423011368	FALSE	TRUE	CRU	Reference	Control
Individual_2723	Protocol_7	Site_345	517151	chr5	34753	0.06720087556632395	2114.049425383939	29456.919305308667	517151	0.0669618168329661	0.0014490386863095484	271150	0.16497746790093532	FALSE	TRUE	CRU	Reference	Control
Individual_2724	Protocol_7	Site_345	1124129	chr5	74227	0.06603067797379127	2114.049425383939	29456.919305308667	1124129	0.0669618168329661	0.0014263528218218745	271150	-0.6528110330973375	FALSE	TRUE	CRU	Reference	Control
Individual_2725	Protocol_7	Site_345	211976	chr5	14261	0.0672764841302789	2114.049425383939	29456.919305308667	211976	0.0669618168329661	0.0015078582228216016	271150	0.208684936388757	FALSE	TRUE	CRU	Reference	Control
Individual_2727	Protocol_7	Site_345	242494	chr5	16293	0.06718929128143376	2114.049425383939	29456.919305308667	242494	0.0669618168329661	0.0014955080518886628	271150	0.15210513121636615	FALSE	TRUE	CRU	Reference	Control
Individual_2728	Protocol_7	Site_345	483899	chr5	32346	0.06684452747370835	2114.049425383939	29456.919305308667	483899	0.0669618168329661	0.0014519003590367583	271150	-0.08078333924758374	FALSE	TRUE	CRU	Reference	Control
CRU013	Protocol_7	Site_345	1569953	chr5	102416	0.06523507391622552	2114.049425383939	29456.919305308667	1569953	0.0669618168329661	0.0014208096124064262	271150	-1.2153232225224067	TRUE	TRUE	CRU	CRU013	Important
Individual_2735	Protocol_7	Site_345	833443	chr5	55739	0.06687799885535063	2114.049425383939	29456.919305308667	833443	0.0669618168329661	0.0014331316902030436	271150	-0.058485886669353754	FALSE	TRUE	CRU	Reference	Control
CRU024	Protocol_7	Site_345	977523	chr5	64692	0.06617951700369198	2114.049425383939	29456.919305308667	977523	0.0669618168329661	0.0014292717297128775	271150	-0.5473415677446274	TRUE	TRUE	CRU	CRU024	Important
Individual_2741	Protocol_7	Site_345	543522	chr5	35983	0.06620339195101578	2114.049425383939	29456.919305308667	543522	0.0669618168329661	0.0014470147426350174	271150	-0.5241307221025491	FALSE	TRUE	CRU	Reference	Control
Individual_2742	Protocol_7	Site_345	281290	chr5	18810	0.0668704895303779	2114.049425383939	29456.919305308667	281290	0.0669618168329661	0.0014835802291396825	271150	-0.0615587217963714	FALSE	TRUE	CRU	Reference	Control
Individual_2743	Protocol_7	Site_345	9416	chr5	672	0.0713678844519966	2114.049425383939	29456.919305308667	9416	0.0669618168329661	0.002934959860477585	271150	1.5012360742519748	FALSE	TRUE	CRU	Reference	Control
Individual_3641	Protocol_7	Site_468	1114139	chr5	75065	0.06737489666908707	2114.049425383939	29456.919305308667	1114139	0.0669618168329661	0.0014265275002582943	271150	0.28957018777848065	FALSE	TRUE	ERE	Reference	Control
Individual_3642	Protocol_7	Site_468	1467102	chr5	98744	0.06730547705612834	2114.049425383939	29456.919305308667	1467102	0.0669618168329661	0.001421791040750774	271150	0.24170937452297153	FALSE	TRUE	ERE	Reference	Control
Individual_3643	Protocol_7	Site_468	387527	chr5	26088	0.06731918034098269	2114.049425383939	29456.919305308667	387527	0.0669618168329661	0.0014629156487671528	271150	0.24428169068924005	FALSE	TRUE	ERE	Reference	Control
ERE004	Protocol_7	Site_468	452307	chr5	29901	0.06610775424656262	2114.049425383939	29456.919305308667	452307	0.0669618168329661	0.0014550025708482618	271150	-0.586983558321528	TRUE	TRUE	ERE	ERE004	Important
Individual_3645	Protocol_7	Site_468	548975	chr5	37713	0.06869711735507081	2114.049425383939	29456.919305308667	548975	0.0669618168329661	0.001446620162735643	271150	1.1995550503202912	FALSE	TRUE	ERE	Reference	Control
Individual_3646	Protocol_7	Site_468	7385	chr5	528	0.07149627623561274	2114.049425383939	29456.919305308667	7385	0.0669618168329661	0.003230905422610074	271150	1.4034639859508744	FALSE	TRUE	ERE	Reference	Control
Individual_4987	Protocol_5	Site_613	741569	chr5	48880	0.06591429792777206	1248.9240442149874	18370.461580292165	741569	0.06365765310484135	0.0017658717872482002	271150	1.2779211034609115	FALSE	TRUE	HKI	Reference	Control
HKI002	Protocol_5	Site_613	133789	chr5	8812	0.06586490668141626	1248.9240442149874	18370.461580292165	133789	0.06365765310484135	0.0018663935323296728	271150	1.1826303179585944	TRUE	TRUE	HKI	HKI002	Important
Individual_4989	Protocol_5	Site_613	3332	chr5	212	0.06362545018007203	1248.9240442149874	18370.461580292165	3332	0.06365765310484135	0.004574470522546707	271150	-0.0070397053846130275	FALSE	TRUE	HKI	Reference	Control
Individual_4990	Protocol_5	Site_613	741103	chr5	48254	0.06511105743736026	1248.9240442149874	18370.461580292165	741103	0.06365765310484134	0.001765886096865152	271150	0.8230453453929122	FALSE	TRUE	HKI	Reference	Control
Individual_4991	Protocol_5	Site_613	349770	chr5	23043	0.06588043571489836	1248.9240442149874	18370.461580292165	349770	0.06365765310484134	0.0017911823544102283	271150	1.240958300300422	FALSE	TRUE	HKI	Reference	Control
Individual_4992	Protocol_5	Site_613	1538	chr5	107	0.06957087126137841	1248.9240442149874	18370.461580292165	1538	0.06365765310484135	0.006464600745049425	271150	0.9147074026289074	FALSE	TRUE	HKI	Reference	Control
Individual_7380	Protocol_5	Site_882	8963	chr5	517	0.057681579828182526	1248.9240442149874	18370.461580292165	8963	0.06365765310484134	0.0031125147178163795	271150	-1.920014463691081	FALSE	TRUE	LAZ	Reference	Control
Individual_7381	Protocol_5	Site_882	620188	chr5	38742	0.062468154817571446	1248.9240442149874	18370.461580292165	620188	0.06365765310484135	0.0017703201798053626	271150	-0.6719113868999028	FALSE	TRUE	LAZ	Reference	Control
Individual_7385	Protocol_5	Site_882	42367	chr5	2746	0.06481459626596171	1248.9240442149874	18370.461580292165	42367	0.06365765310484135	0.0021082551760766496	271150	0.5487680875867077	FALSE	TRUE	LAZ	Reference	Control
Individual_7386	Protocol_5	Site_882	116244	chr5	7229	0.06218815594783387	1248.9240442149874	18370.461580292165	116244	0.06365765310484135	0.0018843206965206657	271150	-0.7798551274848599	FALSE	TRUE	LAZ	Reference	Control
LAZ019	Protocol_5	Site_882	142574	chr5	9123	0.0639878238669042	1248.9240442149874	18370.461580292165	142574	0.06365765310484135	0.0018590252020792846	271150	0.1776042421014832	TRUE	TRUE	LAZ	LAZ019	Important
Individual_7388	Protocol_5	Site_882	613669	chr5	39514	0.06438976060384344	1248.9240442149874	18370.461580292165	613669	0.06365765310484134	0.0017706084962482076	271150	0.41347790917833194	FALSE	TRUE	LAZ	Reference	Control
Individual_7389	Protocol_5	Site_882	117680	chr5	7629	0.06482834806254249	1248.9240442149874	18370.461580292165	117680	0.06365765310484134	0.0018826597677062324	271150	0.6218303369426589	FALSE	TRUE	LAZ	Reference	Control
Individual_15207	Protocol_5	Site_1791	1488	chr5	99	0.06653225806451613	1248.9240442149874	18370.461580292165	1488	0.06365765310484135	0.006564545025961674	271150	0.43789858220275624	FALSE	TRUE	YUN	Reference	Control
Individual_15478	Protocol_5	Site_1791	322625	chr5	20374	0.06315071677644324	1248.9240442149874	18370.461580292165	322625	0.06365765310484134	0.0017951801284336597	271150	-0.28238744422846007	FALSE	TRUE	YUN	Reference	Control
Individual_15482	Protocol_5	Site_1791	987933	chr5	62487	0.06325024065397147	1248.9240442149874	18370.461580292165	987933	0.06365765310484135	0.0017601875561863351	271150	-0.23145968134929248	FALSE	TRUE	YUN	Reference	Control
Individual_15484	Protocol_5	Site_1791	463887	chr5	29020	0.06255833856089953	1248.9240442149874	18370.461580292165	463887	0.06365765310484135	0.0017794421798238973	271150	-0.6177860435176489	FALSE	TRUE	YUN	Reference	Control
Individual_15498	Protocol_5	Site_1791	290862	chr5	18353	0.06309865159422681	1248.9240442149874	18370.461580292165	290862	0.06365765310484135	0.0018007903955681967	271150	-0.31042008664098886	FALSE	TRUE	YUN	Reference	Control
Individual_15500	Protocol_5	Site_1791	546869	chr5	35374	0.06468459539670378	1248.9240442149874	18370.461580292165	546869	0.06365765310484135	0.0017739555238982208	271150	0.5788996838013994	FALSE	TRUE	YUN	Reference	Control
Individual_15502	Protocol_5	Site_1791	759710	chr5	48530	0.06387963828302905	1248.9240442149874	18370.461580292165	759710	0.06365765310484135	0.0017653282833764534	271150	0.1257472506830939	FALSE	TRUE	YUN	Reference	Control
Individual_15503	Protocol_5	Site_1791	545022	chr5	34526	0.06334790155259788	1248.9240442149874	18370.461580292165	545022	0.06365765310484135	0.0017740596230629013	271150	-0.17460041828170708	FALSE	TRUE	YUN	Reference	Control
Individual_15509	Protocol_5	Site_1791	24853	chr5	1654	0.06655132177201947	1248.9240442149874	18370.461580292165	24853	0.06365765310484135	0.002331549704596054	271150	1.2410924208366618	FALSE	TRUE	YUN	Reference	Control
YUN039	Protocol_5	Site_1791	254544	chr5	16331	0.06415786661638066	1248.9240442149874	18370.461580292165	254544	0.06365765310484135	0.0018088900496217196	271150	0.2765306336025876	TRUE	TRUE	YUN	YUN039	Important
Individual_15519	Protocol_5	Site_1791	16293	chr5	1069	0.06561099858835083	1248.9240442149874	18370.461580292165	16293	0.06365765310484134	0.0025876794323853166	271150	0.7548637822223994	FALSE	TRUE	YUN	Reference	Control
CRU001	Protocol_7	Site_345	445079	chr6	28134	0.06321125013761601	2517.033006861199	36891.76116333038	445079	0.06386983057616762	0.0012850995987059226	271150	-0.5124742387397716	TRUE	TRUE	CRU	CRU001	Important
Individual_2718	Protocol_7	Site_345	594058	chr6	37890	0.06378165094990725	2517.033006861199	36891.76116333038	594058	0.06386983057616762	0.0012719247625602526	271150	-0.0693277062102905	FALSE	TRUE	CRU	Reference	Control
Individual_2723	Protocol_7	Site_345	517151	chr6	33045	0.06389816513938869	2517.033006861199	36891.76116333038	517151	0.06386983057616763	0.0012777948991392677	271150	0.022174578439892317	FALSE	TRUE	CRU	Reference	Control
Individual_2724	Protocol_7	Site_345	1124129	chr6	70739	0.06292783123645063	2517.033006861199	36891.76116333038	1124129	0.06386983057616763	0.001253129896003469	271150	-0.7517172343595541	FALSE	TRUE	CRU	Reference	Control
Individual_2725	Protocol_7	Site_345	211976	chr6	13566	0.06399781107295166	2517.033006861199	36891.76116333038	211976	0.06386983057616762	0.0013413437052281873	271150	0.09541215743974613	FALSE	TRUE	CRU	Reference	Control
Individual_2727	Protocol_7	Site_345	242494	chr6	15521	0.06400570735770782	2517.033006861199	36891.76116333038	242494	0.06386983057616763	0.0013280459790275035	271150	0.10231331120002797	FALSE	TRUE	CRU	Reference	Control
Individual_2728	Protocol_7	Site_345	483899	chr6	30873	0.06380050382414512	2517.033006861199	36891.76116333038	483899	0.06386983057616763	0.0012808998032641332	271150	-0.054123477766053224	FALSE	TRUE	CRU	Reference	Control
CRU013	Protocol_7	Site_345	1569953	chr6	97900	0.06235855468284719	2517.033006861199	36891.76116333038	1569953	0.06386983057616763	0.0012470889688397152	271150	-1.2118428845750442	TRUE	TRUE	CRU	CRU013	Important
Individual_2735	Protocol_7	Site_345	833443	chr6	53112	0.0637260136566028	2517.033006861199	36891.76116333038	833443	0.06386983057616762	0.0012605097882768521	271150	-0.11409425051860914	FALSE	TRUE	CRU	Reference	Control
CRU024	Protocol_7	Site_345	977523	chr6	62072	0.0634992731628821	2517.033006861199	36891.76116333038	977523	0.06386983057616762	0.0012563086215652839	271150	-0.2949573113840599	TRUE	TRUE	CRU	CRU024	Important
Individual_2741	Protocol_7	Site_345	543522	chr6	34321	0.06314555804548849	2517.033006861199	36891.76116333038	543522	0.06386983057616762	0.0012755980743059884	271150	-0.5677905488162303	FALSE	TRUE	CRU	Reference	Control
Individual_2742	Protocol_7	Site_345	281290	chr6	18164	0.06457392726367805	2517.033006861199	36891.76116333038	281290	0.06386983057616763	0.0013151807289606956	271150	0.5353611652041375	FALSE	TRUE	CRU	Reference	Control
Individual_2743	Protocol_7	Site_345	9416	chr6	669	0.07104927782497876	2517.033006861199	36891.76116333038	9416	0.06386983057616763	0.0028047935840381636	271150	2.559706100894105	FALSE	TRUE	CRU	Reference	Significant
Individual_3641	Protocol_7	Site_468	1114139	chr6	70690	0.06344809758925951	2517.033006861199	36891.76116333038	1114139	0.06386983057616762	0.0012533201666917273	271150	-0.33649262025465865	FALSE	TRUE	ERE	Reference	Control
Individual_3642	Protocol_7	Site_468	1467102	chr6	93068	0.06343662540164215	2517.033006861199	36891.76116333038	1467102	0.06386983057616762	0.0012481589320506247	271150	-0.3470753310347651	FALSE	TRUE	ERE	Reference	Control
Individual_3643	Protocol_7	Site_468	387527	chr6	24622	0.06353621812157605	2517.033006861199	36891.76116333038	387527	0.06386983057616763	0.0012928383320059665	271150	-0.25804653709017966	FALSE	TRUE	ERE	Reference	Control
ERE004	Protocol_7	Site_468	452307	chr6	28800	0.06367356684729619	2517.033006861199	36891.76116333038	452307	0.06386983057616763	0.0012842641050965617	271150	-0.15282193755363174	TRUE	TRUE	ERE	ERE004	Important
Individual_3645	Protocol_7	Site_468	548975	chr6	35408	0.06449838335079011	2517.033006861199	36891.76116333038	548975	0.06386983057616762	0.0012751697074451828	271150	0.492916959172288	FALSE	TRUE	ERE	Reference	Control
Individual_3646	Protocol_7	Site_468	7385	chr6	446	0.06039268788083954	2517.033006861199	36891.76116333038	7385	0.06386983057616763	0.0031005075986787973	271150	-1.121475301918236	FALSE	TRUE	ERE	Reference	Control
Individual_4987	Protocol_5	Site_613	741569	chr6	46313	0.06245271849281726	1476.4228579861744	22737.96440272223	741569	0.06097295967434613	0.0015625688598486737	271150	0.9470039090721644	FALSE	TRUE	HKI	Reference	Control
HKI002	Protocol_5	Site_613	133789	chr6	8202	0.06130548849307492	1476.4228579861744	22737.96440272223	133789	0.06097295967434614	0.0016710327938356635	271150	0.19899598616822844	TRUE	TRUE	HKI	HKI002	Important
Individual_4989	Protocol_5	Site_613	3332	chr6	202	0.06062424969987995	1476.4228579861744	22737.96440272223	3332	0.06097295967434614	0.004421216743486776	271150	-0.07887194740676344	FALSE	TRUE	HKI	Reference	Control
Individual_4990	Protocol_5	Site_613	741103	chr6	45787	0.06178223539777872	1476.4228579861744	22737.96440272223	741103	0.060972959674346135	0.0015625843937985425	271150	0.517908489707417	FALSE	TRUE	HKI	Reference	Control
Individual_4991	Protocol_5	Site_613	349770	chr6	21808	0.06234954398604797	1476.4228579861744	22737.96440272223	349770	0.06097295967434614	0.0015900011396070084	271150	0.8657756761369829	FALSE	TRUE	HKI	Reference	Control
Individual_4992	Protocol_5	Site_613	1538	chr6	91	0.05916775032509753	1476.4228579861744	22737.96440272223	1538	0.06097295967434614	0.0062920556869153705	271150	-0.28690295176545083	FALSE	TRUE	HKI	Reference	Control
Individual_7380	Protocol_5	Site_882	8963	chr6	544	0.060693964074528615	1476.4228579861744	22737.96440272223	8963	0.06097295967434614	0.0029583964379053967	271150	-0.09430636010874208	FALSE	TRUE	LAZ	Reference	Control
Individual_7381	Protocol_5	Site_882	620188	chr6	37092	0.05980767122227454	1476.4228579861744	22737.96440272223	620188	0.060972959674346135	0.0015673964867241616	271150	-0.7434548067075445	FALSE	TRUE	LAZ	Reference	Control
Individual_7385	Protocol_5	Site_882	42367	chr6	2696	0.06363443245922534	1476.4228579861744	22737.96440272223	42367	0.060972959674346135	0.001927633838675295	271150	1.3806941606234826	FALSE	TRUE	LAZ	Reference	Control
Individual_7386	Protocol_5	Site_882	116244	chr6	6548	0.05632978906438182	1476.4228579861744	22737.96440272223	116244	0.06097295967434614	0.001690248440668314	271150	-2.7470343993504542	FALSE	TRUE	LAZ	Reference	Significant
LAZ019	Protocol_5	Site_882	142574	chr6	8710	0.06109108252556567	1476.4228579861744	22737.96440272223	142574	0.06097295967434614	0.0016631243250962236	271150	0.07102466690979124	TRUE	TRUE	LAZ	LAZ019	Important
Individual_7388	Protocol_5	Site_882	613669	chr6	37501	0.06110949062116548	1476.4228579861744	22737.96440272223	613669	0.06097295967434614	0.0015677092881176032	271150	0.08708945456544298	FALSE	TRUE	LAZ	Reference	Control
Individual_7389	Protocol_5	Site_882	117680	chr6	7381	0.06272093813732155	1476.4228579861744	22737.96440272223	117680	0.06097295967434614	0.001688469642317315	271150	1.0352442348779327	FALSE	TRUE	LAZ	Reference	Control
Individual_15207	Protocol_5	Site_1791	1488	chr6	103	0.06922043010752688	1476.4228579861744	22737.96440272223	1488	0.06097295967434614	0.0063906825338603	271150	1.2905461019980975	FALSE	TRUE	YUN	Reference	Control
Individual_15478	Protocol_5	Site_1791	322625	chr6	19508	0.060466485858194495	1476.4228579861744	22737.96440272223	322625	0.060972959674346135	0.0015943261684702081	271150	-0.31767264827473335	FALSE	TRUE	YUN	Reference	Control
Individual_15482	Protocol_5	Site_1791	987933	chr6	60015	0.060748046679278855	1476.4228579861744	22737.96440272223	987933	0.06097295967434614	0.0015563960180980942	271150	-0.1445088476531368	FALSE	TRUE	YUN	Reference	Control
Individual_15484	Protocol_5	Site_1791	463887	chr6	27829	0.05999090295697013	1476.4228579861744	22737.96440272223	463887	0.06097295967434615	0.001577287632629507	271150	-0.6226237352402416	FALSE	TRUE	YUN	Reference	Control
Individual_15498	Protocol_5	Site_1791	290862	chr6	17788	0.061156149651724875	1476.4228579861744	22737.96440272223	290862	0.06097295967434614	0.0016003921541171986	271150	0.11446568074421999	FALSE	TRUE	YUN	Reference	Control
Individual_15500	Protocol_5	Site_1791	546869	chr6	33609	0.06145713141538467	1476.4228579861744	22737.96440272223	546869	0.06097295967434615	0.0015713397201933257	271150	0.3081267117583917	FALSE	TRUE	YUN	Reference	Control
Individual_15502	Protocol_5	Site_1791	759710	chr6	47013	0.06188282370904687	1476.4228579861744	22737.96440272223	759710	0.06097295967434614	0.0015619788325634538	271150	0.58250727585565365	FALSE	TRUE	YUN	Reference	Control
Individual_15503	Protocol_5	Site_1791	545022	chr6	33638	0.06171860952401921	1476.4228579861744	22737.96440272223	545022	0.060972959674346135	0.0015714526091117967	271150	0.47449719154720543	FALSE	TRUE	YUN	Reference	Control
Individual_15509	Protocol_5	Site_1791	24853	chr6	1600	0.06437854584959563	1476.4228579861744	22737.96440272223	24853	0.06097295967434614	0.002160573449013351	271150	1.5762417967344184	FALSE	TRUE	YUN	Reference	Control
YUN039	Protocol_5	Site_1791	254544	chr6	15540	0.061050348859136336	1476.4228579861744	22737.96440272223	254544	0.06097295967434614	0.001609142544695421	271150	0.048093430283917105	TRUE	TRUE	YUN	YUN039	Important
Individual_15519	Protocol_5	Site_1791	16293	chr6	1001	0.06143742711593936	1476.4228579861744	22737.96440272223	16293	0.06097295967434614	0.0024245355997101125	271150	0.19156965220422012	FALSE	TRUE	YUN	Reference	Control
CRU001	Protocol_7	Site_345	445079	chr7	24916	0.05598107302299143	9852.847434028323	164698.3256583006	445079	0.05644675575349273	6.517601395012396e-4	271150	-0.7145001700436371	TRUE	TRUE	CRU	CRU001	Important
Individual_2718	Protocol_7	Site_345	594058	chr7	33626	0.05660390062923149	9852.847434028323	164698.3256583006	594058	0.05644675575349274	6.283164446740438e-4	271150	0.25010466791184094	FALSE	TRUE	CRU	Reference	Control
Individual_2723	Protocol_7	Site_345	517151	chr7	29217	0.056496071746936584	9852.847434028323	164698.3256583006	517151	0.05644675575349273	6.388383140154903e-4	271150	0.07719636152358314	FALSE	TRUE	CRU	Reference	Control
Individual_2724	Protocol_7	Site_345	1124129	chr7	62838	0.0558992784635927	9852.847434028323	164698.3256583006	1124129	0.05644675575349273	5.937219407930983e-4	271150	-0.922110591312662	FALSE	TRUE	CRU	Reference	Control
Individual_2725	Protocol_7	Site_345	211976	chr7	11774	0.0555440238517568	9852.847434028323	164698.3256583006	211976	0.056446755753492735	7.459105299400346e-4	271150	-1.2102415309896557	FALSE	TRUE	CRU	Reference	Control
Individual_2727	Protocol_7	Site_345	242494	chr7	13688	0.056446757445545045	9852.847434028323	164698.3256583006	242494	0.05644675575349273	7.244044675318576e-4	271150	2.3357839350002283e-6	FALSE	TRUE	CRU	Reference	Control
Individual_2728	Protocol_7	Site_345	483899	chr7	27347	0.056513859297084724	9852.847434028323	164698.3256583006	483899	0.05644675575349273	6.443534601168103e-4	271150	0.1041408912118389	FALSE	TRUE	CRU	Reference	Control
CRU013	Protocol_7	Site_345	1569953	chr7	86271	0.054951326568374974	9852.847434028323	164698.3256583006	1569953	0.056446755753492735	5.822811754242409e-4	271150	-2.568225194689172	TRUE	TRUE	CRU	CRU013	Important
Individual_2735	Protocol_7	Site_345	833443	chr7	47269	0.056715336261747955	9852.847434028323	164698.3256583006	833443	0.05644675575349273	6.074788027266512e-4	271150	0.4421232593626495	FALSE	TRUE	CRU	Reference	Control
CRU024	Protocol_7	Site_345	977523	chr7	54446	0.05569792219722707	9852.847434028323	164698.3256583006	977523	0.056446755753492735	5.996761785096301e-4	271150	-1.2487298697219094	TRUE	TRUE	CRU	CRU024	Important
Individual_2741	Protocol_7	Site_345	543522	chr7	30621	0.05633810590923642	9852.847434028323	164698.3256583006	543522	0.056446755753492735	6.349153931123186e-4	271150	-0.17112491748501757	FALSE	TRUE	CRU	Reference	Control
Individual_2742	Protocol_7	Site_345	281290	chr7	15923	0.05660706032919763	9852.847434028323	164698.3256583006	281290	0.05644675575349273	7.0318516101121e-4	271150	0.2279692243140849	FALSE	TRUE	CRU	Reference	Control
Individual_2743	Protocol_7	Site_345	9416	chr7	484	0.0514018691588785	9852.847434028323	164698.3256583006	9416	0.05644675575349273	0.0024416140294429506	271150	-2.0662097013610317	FALSE	TRUE	CRU	Reference	Significant
Individual_3641	Protocol_7	Site_468	1114139	chr7	63632	0.05711316092516284	9852.847434028323	164698.3256583006	1114139	0.056446755753492735	5.940795996513052e-4	271150	1.121743907821864	FALSE	TRUE	ERE	Reference	Control
Individual_3642	Protocol_7	Site_468	1467102	chr7	83040	0.056601381499036874	9852.847434028323	164698.3256583006	1467102	0.056446755753492735	5.843198228587605e-4	271150	0.2646251923948751	FALSE	TRUE	ERE	Reference	Control
Individual_3643	Protocol_7	Site_468	387527	chr7	21982	0.05672378956821073	9852.847434028323	164698.3256583006	387527	0.056446755753492735	6.652539264088167e-4	271150	0.41643318997527046	FALSE	TRUE	ERE	Reference	Control
ERE004	Protocol_7	Site_468	452307	chr7	25245	0.05581386093958307	9852.847434028323	164698.3256583006	452307	0.056446755753492735	6.502914755302224e-4	271150	-0.9732479014792959	TRUE	TRUE	ERE	ERE004	Important
Individual_3645	Protocol_7	Site_468	548975	chr7	31219	0.05686779908010383	9852.847434028323	164698.3256583006	548975	0.05644675575349273	6.341484109643767e-4	271150	0.6639507713514625	FALSE	TRUE	ERE	Reference	Control
Individual_3646	Protocol_7	Site_468	7385	chr7	415	0.056194989844278946	9852.847434028323	164698.3256583006	7385	0.056446755753492735	0.0027417278721605185	271150	-0.09182746098554036	FALSE	TRUE	ERE	Reference	Control
Individual_4987	Protocol_5	Site_613	741569	chr7	41908	0.05651261042465367	8972.608461764927	151575.87273694287	741569	0.05588722107348808	6.322946518933425e-4	271150	0.9890789828649165	FALSE	TRUE	HKI	Reference	Control
HKI002	Protocol_5	Site_613	133789	chr7	7257	0.054242127529169064	8972.608461764927	151575.87273694287	133789	0.055887221073488084	8.503081136683551e-4	271150	-1.934702865790429	TRUE	TRUE	HKI	HKI002	Important
Individual_4989	Protocol_5	Site_613	3332	chr7	200	0.060024009603841535	8972.608461764927	151575.87273694287	3332	0.05588722107348808	0.004020451813459531	271150	1.0289362296308238	FALSE	TRUE	HKI	Reference	Control
Individual_4990	Protocol_5	Site_613	741103	chr7	41618	0.05615683649911011	8972.608461764927	151575.87273694287	741103	0.05588722107348808	6.323300294480764e-4	271150	0.4263840290130818	FALSE	TRUE	HKI	Reference	Control
Individual_4991	Protocol_5	Site_613	349770	chr7	19639	0.05614832604282814	8972.608461764927	151575.87273694287	349770	0.05588722107348807	6.92457482072901e-4	271150	0.37707003837758063	FALSE	TRUE	HKI	Reference	Control
Individual_4992	Protocol_5	Site_613	1538	chr7	77	0.05006501950585176	8972.608461764927	151575.87273694287	1538	0.05588722107348808	0.005885169448171405	271150	-0.9893005832559926	FALSE	TRUE	HKI	Reference	Control
Individual_7380	Protocol_5	Site_882	8963	chr7	522	0.058239428762691066	8972.608461764927	151575.87273694287	8963	0.05588722107348807	0.002493082232392808	271150	0.9434938240867393	FALSE	TRUE	LAZ	Reference	Control
Individual_7381	Protocol_5	Site_882	620188	chr7	34568	0.05573793752862036	8972.608461764927	151575.87273694287	620188	0.05588722107348807	6.432122389288363e-4	271150	-0.23209064727425052	FALSE	TRUE	LAZ	Reference	Control
Individual_7385	Protocol_5	Site_882	42367	chr7	2424	0.05721434135057946	8972.608461764927	151575.87273694287	42367	0.05588722107348808	0.0012546063380555375	271150	1.0577981609340779	FALSE	TRUE	LAZ	Reference	Control
Individual_7386	Protocol_5	Site_882	116244	chr7	6204	0.053370496541757	8972.608461764927	151575.87273694287	116244	0.05588722107348808	8.846176779030083e-4	271150	-2.8449855735383807	FALSE	TRUE	LAZ	Reference	Significant
LAZ019	Protocol_5	Site_882	142574	chr7	8063	0.05655308822085373	8972.608461764927	151575.87273694287	142574	0.055887221073488084	8.358967735943933e-4	271150	0.7965901632834275	TRUE	TRUE	LAZ	LAZ019	Important
Individual_7388	Protocol_5	Site_882	613669	chr7	34384	0.056030205208345216	8972.608461764927	151575.87273694287	613669	0.05588722107348808	6.439143985405474e-4	271150	0.22205456995714995	FALSE	TRUE	LAZ	Reference	Control
Individual_7389	Protocol_5	Site_882	117680	chr7	6395	0.05434228416043508	8972.608461764927	151575.87273694287	117680	0.05588722107348808	8.814815062081481e-4	271150	-1.752659474047077	FALSE	TRUE	LAZ	Reference	Control
Individual_15207	Protocol_5	Site_1791	1488	chr7	84	0.056451612903225805	8972.608461764927	151575.87273694287	1488	0.05588722107348807	0.005982306754142418	271150	0.09434351211544342	FALSE	TRUE	YUN	Reference	Control
Individual_15478	Protocol_5	Site_1791	322625	chr7	17930	0.05557535838822162	8972.608461764927	151575.87273694287	322625	0.05588722107348808	7.015623573946146e-4	271150	-0.44452596690708884	FALSE	TRUE	YUN	Reference	Control
Individual_15482	Protocol_5	Site_1791	987933	chr7	54575	0.055241600391929414	8972.608461764927	151575.87273694287	987933	0.055887221073488084	6.181046269292499e-4	271150	-1.0445168235774585	FALSE	TRUE	YUN	Reference	Control
Individual_15484	Protocol_5	Site_1791	463887	chr7	25844	0.05571184361708778	8972.608461764927	151575.87273694287	463887	0.05588722107348808	6.651221753309447e-4	271150	-0.2636770549907381	FALSE	TRUE	YUN	Reference	Control
Individual_15498	Protocol_5	Site_1791	290862	chr7	16211	0.05573433449539644	8972.608461764927	151575.87273694287	290862	0.05588722107348807	7.141773437841667e-4	271150	-0.21407368831043774	FALSE	TRUE	YUN	Reference	Control
Individual_15500	Protocol_5	Site_1791	546869	chr7	30391	0.055572723997886146	8972.608461764927	151575.87273694287	546869	0.05588722107348808	6.52018597797426e-4	271150	-0.48234371943427545	FALSE	TRUE	YUN	Reference	Control
Individual_15502	Protocol_5	Site_1791	759710	chr7	43043	0.05665714548972634	8972.608461764927	151575.87273694287	759710	0.05588722107348808	6.309496957085499e-4	271150	1.2202627586239616	FALSE	TRUE	YUN	Reference	Control
Individual_15503	Protocol_5	Site_1791	545022	chr7	30647	0.056230757657489056	8972.608461764927	151575.87273694287	545022	0.055887221073488084	6.522692836261974e-4	271150	0.5266790766094774	FALSE	TRUE	YUN	Reference	Control
Individual_15509	Protocol_5	Site_1791	24853	chr7	1403	0.05645193739186416	8972.608461764927	151575.87273694287	24853	0.05588722107348807	0.0015657806879410578	271150	0.3606611850083997	FALSE	TRUE	YUN	Reference	Control
YUN039	Protocol_5	Site_1791	254544	chr7	14210	0.055825319001822866	8972.608461764927	151575.87273694287	254544	0.05588722107348808	7.320735965766571e-4	271150	-0.08455717014611543	TRUE	TRUE	YUN	YUN039	Important
Individual_15519	Protocol_5	Site_1791	16293	chr7	885	0.05431780519241392	8972.608461764927	151575.87273694287	16293	0.055887221073488084	0.0018886665367617154	271150	-0.8309650488990311	FALSE	TRUE	YUN	Reference	Control
CRU001	Protocol_7	Site_345	445079	chr8	24047	0.05402861065114283	4149.541684994358	72034.25352783389	445079	0.05446751075346316	8.897800256635572e-4	271150	-0.4932680995991265	TRUE	TRUE	CRU	CRU001	Important
Individual_2718	Protocol_7	Site_345	594058	chr8	32778	0.05517643058421905	4149.541684994358	72034.25352783389	594058	0.05446751075346316	8.733215330680297e-4	271150	0.8117512324073964	FALSE	TRUE	CRU	Reference	Control
Individual_2723	Protocol_7	Site_345	517151	chr8	28519	0.05514636924225226	4149.541684994358	72034.25352783389	517151	0.05446751075346316	8.806717475337493e-4	271150	0.7708416793092235	FALSE	TRUE	CRU	Reference	Control
Individual_2724	Protocol_7	Site_345	1124129	chr8	61375	0.054597826406044145	4149.541684994358	72034.25352783389	1124129	0.05446751075346315	8.49595066165744e-4	271150	0.15338560423745723	FALSE	TRUE	CRU	Reference	Control
Individual_2725	Protocol_7	Site_345	211976	chr8	11548	0.05447786541872665	4149.541684994358	72034.25352783389	211976	0.05446751075346316	9.58619340480713e-4	271150	0.010801644434068815	FALSE	TRUE	CRU	Reference	Control
Individual_2727	Protocol_7	Site_345	242494	chr8	13266	0.054706508202264796	4149.541684994358	72034.25352783389	242494	0.05446751075346316	9.425366423133436e-4	271150	0.2535683368394556	FALSE	TRUE	CRU	Reference	Control
Individual_2728	Protocol_7	Site_345	483899	chr8	26718	0.05521400126885982	4149.541684994358	72034.25352783389	483899	0.05446751075346316	8.845483841188723e-4	271150	0.8439227619416986	FALSE	TRUE	CRU	Reference	Control
CRU013	Protocol_7	Site_345	1569953	chr8	83960	0.05347930797928346	4149.541684994358	72034.25352783389	1569953	0.054467510753463164	8.41903811159255e-4	271150	-1.1737715889645475	TRUE	TRUE	CRU	CRU013	Important
Individual_2735	Protocol_7	Site_345	833443	chr8	45351	0.0544140391124528	4149.541684994358	72034.25352783389	833443	0.05446751075346316	8.589472836110934e-4	271150	-0.06225252938172828	FALSE	TRUE	CRU	Reference	Control
CRU024	Protocol_7	Site_345	977523	chr8	53333	0.054559330061799055	4149.541684994358	72034.25352783389	977523	0.05446751075346316	8.536291513818638e-4	271150	0.1075634638147729	TRUE	TRUE	CRU	CRU024	Important
Individual_2741	Protocol_7	Site_345	543522	chr8	29505	0.054284831156788504	4149.541684994358	72034.25352783389	543522	0.05446751075346315	8.779242690462471e-4	271150	-0.2080812697809384	FALSE	TRUE	CRU	Reference	Control
Individual_2742	Protocol_7	Site_345	281290	chr8	15427	0.05484375555476555	4149.541684994358	72034.25352783389	281290	0.054467510753463164	9.268678086131979e-4	271150	0.4059314584086483	FALSE	TRUE	CRU	Reference	Control
Individual_2743	Protocol_7	Site_345	9416	chr8	515	0.05469413763806287	4149.541684994358	72034.25352783389	9416	0.05446751075346316	0.002478996865631026	271150	0.09141878626055701	FALSE	TRUE	CRU	Reference	Control
Individual_3641	Protocol_7	Site_468	1114139	chr8	61256	0.0549805724420382	4149.541684994358	72034.25352783389	1114139	0.05446751075346316	8.498367872250505e-4	271150	0.6037179094709857	FALSE	TRUE	ERE	Reference	Control
Individual_3642	Protocol_7	Site_468	1467102	chr8	80840	0.05510182659419727	4149.541684994358	72034.25352783389	1467102	0.05446751075346315	8.432684745268447e-4	271150	0.7522110216322628	FALSE	TRUE	ERE	Reference	Control
Individual_3643	Protocol_7	Site_468	387527	chr8	21326	0.0550310042913139	4149.541684994358	72034.25352783389	387527	0.05446751075346316	8.993846265899071e-4	271150	0.626532321313157	FALSE	TRUE	ERE	Reference	Control
ERE004	Protocol_7	Site_468	452307	chr8	24618	0.054427634328011724	4149.541684994358	72034.25352783389	452307	0.05446751075346316	8.887403516975025e-4	271150	-0.04486847635000241	TRUE	TRUE	ERE	ERE004	Important
Individual_3645	Protocol_7	Site_468	548975	chr8	30362	0.05530670795573569	4149.541684994358	72034.25352783389	548975	0.05446751075346315	8.773880778507332e-4	271150	0.956472082830499	FALSE	TRUE	ERE	Reference	Control
Individual_3646	Protocol_7	Site_468	7385	chr8	429	0.05809072444143534	4149.541684994358	72034.25352783389	7385	0.05446751075346316	0.0027657929193959916	271150	1.3100090258252026	FALSE	TRUE	ERE	Reference	Control
Individual_4987	Protocol_5	Site_613	741569	chr8	40196	0.05420399180656149	2940.428329827771	52700.22813498159	741569	0.052846758407451254	9.833990133711872e-4	271150	1.3801451706337486	FALSE	TRUE	HKI	Reference	Control
HKI002	Protocol_5	Site_613	133789	chr8	7166	0.053561952028941096	2940.428329827771	52700.22813498159	133789	0.052846758407451254	0.0011285818412568077	271150	0.6337100202617029	TRUE	TRUE	HKI	HKI002	Important
Individual_4989	Protocol_5	Site_613	3332	chr8	179	0.053721488595438176	2940.428329827771	52700.22813498159	3332	0.052846758407451254	0.003990176674472648	271150	0.2192209166032801	FALSE	TRUE	HKI	Reference	Control
Individual_4990	Protocol_5	Site_613	741103	chr8	39628	0.05347164968971924	2940.428329827771	52700.22813498159	741103	0.052846758407451254	9.834205919107297e-4	271150	0.6354262737714912	FALSE	TRUE	HKI	Reference	Control
Individual_4991	Protocol_5	Site_613	349770	chr8	18751	0.05360951482402722	2940.428329827771	52700.22813498159	349770	0.052846758407451254	0.001021117167514254	271150	0.7469822669153362	FALSE	TRUE	HKI	Reference	Control
Individual_4992	Protocol_5	Site_613	1538	chr8	81	0.05266579973992198	2940.428329827771	52700.22813498159	1538	0.05284675840745125	0.005783065107228743	271150	-0.03129113440259808	FALSE	TRUE	HKI	Reference	Control
Individual_7380	Protocol_5	Site_882	8963	chr8	482	0.05377663728662278	2940.428329827771	52700.22813498159	8963	0.05284675840745125	0.0025463677634322023	271150	0.36517854668336264	FALSE	TRUE	LAZ	Reference	Control
Individual_7381	Protocol_5	Site_882	620188	chr8	32095	0.05175043696427535	2940.428329827771	52700.22813498159	620188	0.05284675840745125	9.900927906239634e-4	271150	-1.1072916130264787	FALSE	TRUE	LAZ	Reference	Control
Individual_7385	Protocol_5	Site_882	42367	chr8	2165	0.05110109283168504	2940.428329827771	52700.22813498159	42367	0.05284675840745125	0.0014425651034726884	271150	-1.2101121617068538	FALSE	TRUE	LAZ	Reference	Control
Individual_7386	Protocol_5	Site_882	116244	chr8	6100	0.05247582670933554	2940.428329827771	52700.22813498159	116244	0.05284675840745125	0.0011533272638894225	271150	-0.3216187718174612	FALSE	TRUE	LAZ	Reference	Control
LAZ019	Protocol_5	Site_882	142574	chr8	7508	0.05266037285900655	2940.428329827771	52700.22813498159	142574	0.05284675840745125	0.0011183223157854839	271150	-0.16666532162848213	TRUE	TRUE	LAZ	LAZ019	Important
Individual_7388	Protocol_5	Site_882	613669	chr8	32889	0.05359403848002751	2940.428329827771	52700.22813498159	613669	0.052846758407451254	9.905256565643872e-4	271150	0.7544277804657532	FALSE	TRUE	LAZ	Reference	Control
Individual_7389	Protocol_5	Site_882	117680	chr8	6341	0.053883412644459554	2940.428329827771	52700.22813498159	117680	0.052846758407451254	0.001151047137137263	271150	0.9006184052431888	FALSE	TRUE	LAZ	Reference	Control
Individual_15207	Protocol_5	Site_1791	1488	chr8	83	0.05577956989247312	2940.428329827771	52700.22813498159	1488	0.052846758407451254	0.005876852840823493	271150	0.49904456763816185	FALSE	TRUE	YUN	Reference	Control
Individual_15478	Protocol_5	Site_1791	322625	chr8	17115	0.05304920573421155	2940.428329827771	52700.22813498159	322625	0.05284675840745125	0.0010269959329717395	271150	0.19712573366721567	FALSE	TRUE	YUN	Reference	Control
Individual_15482	Protocol_5	Site_1791	987933	chr8	52085	0.052721186558197776	2940.428329827771	52700.22813498159	987933	0.05284675840745125	9.748035087159472e-4	271150	-0.1288176008095002	FALSE	TRUE	YUN	Reference	Control
Individual_15484	Protocol_5	Site_1791	463887	chr8	24441	0.05268740016426414	2940.428329827771	52700.22813498159	463887	0.05284675840745125	0.0010037314013013959	271150	-0.15876582418412982	FALSE	TRUE	YUN	Reference	Control
Individual_15498	Protocol_5	Site_1791	290862	chr8	15377	0.05286699534487145	2940.428329827771	52700.22813498159	290862	0.052846758407451254	0.0010352114513422948	271150	0.01954860274580319	FALSE	TRUE	YUN	Reference	Control
Individual_15500	Protocol_5	Site_1791	546869	chr8	29370	0.05370573208574631	2940.428329827771	52700.22813498159	546869	0.052846758407451254	9.955420975718329e-4	271150	0.8628200458726248	FALSE	TRUE	YUN	Reference	Control
Individual_15502	Protocol_5	Site_1791	759710	chr8	39927	0.05255558041884403	2940.428329827771	52700.22813498159	759710	0.052846758407451254	9.825792020521824e-4	271150	-0.2963404761662732	FALSE	TRUE	YUN	Reference	Control
Individual_15503	Protocol_5	Site_1791	545022	chr8	29019	0.05324372227176151	2940.428329827771	52700.22813498159	545022	0.052846758407451254	9.956978650378474e-4	271150	0.39867903532681226	FALSE	TRUE	YUN	Reference	Control
Individual_15509	Protocol_5	Site_1791	24853	chr8	1347	0.054198688287128316	2940.428329827771	52700.22813498159	24853	0.052846758407451254	0.001706910281126157	271150	0.79203335677673	FALSE	TRUE	YUN	Reference	Control
YUN039	Protocol_5	Site_1791	254544	chr8	13716	0.05388459362624929	2940.428329827771	52700.22813498159	254544	0.052846758407451254	0.001047003177318021	271150	0.9912436191994475	TRUE	TRUE	YUN	YUN039	Important
Individual_15519	Protocol_5	Site_1791	16293	chr8	844	0.051801387098754065	2940.428329827771	52700.22813498159	16293	0.052846758407451254	0.0019928968271631783	271150	-0.5245486341534499	FALSE	TRUE	YUN	Reference	Control
CRU001	Protocol_7	Site_345	445079	chr9	18217	0.04092981246025986	6810.433981015504	157479.21914279895	445079	0.041453821659011736	5.754450814331207e-4	271150	-0.91061547949433	TRUE	TRUE	CRU	CRU001	Important
Individual_2718	Protocol_7	Site_345	594058	chr9	24438	0.041137397358507084	6810.433981015504	157479.21914279895	594058	0.041453821659011736	5.556510360343606e-4	271150	-0.5694658697353431	FALSE	TRUE	CRU	Reference	Control
Individual_2723	Protocol_7	Site_345	517151	chr9	21484	0.04154299227885086	6810.433981015504	157479.21914279895	517151	0.041453821659011736	5.645308948603664e-4	271150	0.15795525214112482	FALSE	TRUE	CRU	Reference	Control
Individual_2724	Protocol_7	Site_345	1124129	chr9	46544	0.04140450072900886	6810.433981015504	157479.21914279895	1124129	0.041453821659011736	5.265053702378128e-4	271150	-0.09367602457806164	FALSE	TRUE	CRU	Reference	Control
Individual_2725	Protocol_7	Site_345	211976	chr9	8938	0.04216515077178549	6810.433981015504	157479.21914279895	211976	0.041453821659011736	6.552187562381501e-4	271150	1.0856360658198374	FALSE	TRUE	CRU	Reference	Control
Individual_2727	Protocol_7	Site_345	242494	chr9	10009	0.04127524804737437	6810.433981015504	157479.21914279895	242494	0.041453821659011736	6.369621507826457e-4	271150	-0.28035199802366717	FALSE	TRUE	CRU	Reference	Control
Individual_2728	Protocol_7	Site_345	483899	chr9	20064	0.041463197898735066	6810.433981015504	157479.21914279895	483899	0.04145382165901174	5.691879916926588e-4	271150	0.01647301042919015	FALSE	TRUE	CRU	Reference	Control
CRU013	Protocol_7	Site_345	1569953	chr9	64091	0.04082351509885965	6810.433981015504	157479.21914279895	1569953	0.041453821659011736	5.16885067022814e-4	271150	-1.2194327140897425	TRUE	TRUE	CRU	CRU013	Important
Individual_2735	Protocol_7	Site_345	833443	chr9	34643	0.041566129897305515	6810.433981015504	157479.21914279895	833443	0.041453821659011736	5.38085786687022e-4	271150	0.20871809118998932	FALSE	TRUE	CRU	Reference	Control
CRU024	Protocol_7	Site_345	977523	chr9	40447	0.041377031537876856	6810.433981015504	157479.21914279895	977523	0.04145382165901174	5.315159635521525e-4	271150	-0.14447378141136932	TRUE	TRUE	CRU	CRU024	Important
Individual_2741	Protocol_7	Site_345	543522	chr9	22588	0.041558575365854555	6810.433981015504	157479.21914279895	543522	0.04145382165901174	5.61219392973088e-4	271150	0.18665375458227573	FALSE	TRUE	CRU	Reference	Control
Individual_2742	Protocol_7	Site_345	281290	chr9	11610	0.04127412990152512	6810.433981015504	157479.21914279895	281290	0.041453821659011736	6.189675884878539e-4	271150	-0.2903088317202636	FALSE	TRUE	CRU	Reference	Control
Individual_2743	Protocol_7	Site_345	9416	chr9	336	0.0356839422259983	6810.433981015504	157479.21914279895	9416	0.04145382165901174	0.0021123025854222588	271150	-2.7315591396958965	FALSE	TRUE	CRU	Reference	Significant
Individual_3641	Protocol_7	Site_468	1114139	chr9	45395	0.040744467252290785	6810.433981015504	157479.21914279895	1114139	0.041453821659011736	5.268062742963536e-4	271150	-1.3465185236611386	FALSE	TRUE	ERE	Reference	Control
Individual_3642	Protocol_7	Site_468	1467102	chr9	60041	0.04092489820067044	6810.433981015504	157479.21914279895	1467102	0.041453821659011736	5.185986031895397e-4	271150	-1.0199091457020042	FALSE	TRUE	ERE	Reference	Control
Individual_3643	Protocol_7	Site_468	387527	chr9	16274	0.041994493286919364	6810.433981015504	157479.21914279895	387527	0.041453821659011736	5.868522817804007e-4	271150	0.9213078737077259	FALSE	TRUE	ERE	Reference	Control
ERE004	Protocol_7	Site_468	452307	chr9	18514	0.04093237557676534	6810.433981015504	157479.21914279895	452307	0.041453821659011736	5.742041226434213e-4	271150	-0.9081197115859357	TRUE	TRUE	ERE	ERE004	Important
Individual_3645	Protocol_7	Site_468	548975	chr9	22636	0.04123320734095359	6810.433981015504	157479.21914279895	548975	0.041453821659011736	5.605720586308801e-4	271150	-0.393552112813049	FALSE	TRUE	ERE	Reference	Control
Individual_3646	Protocol_7	Site_468	7385	chr9	347	0.046987136086662155	6810.433981015504	157479.21914279895	7385	0.041453821659011736	0.002371156498413848	271150	2.3335930932234343	FALSE	TRUE	ERE	Reference	Significant
Individual_4987	Protocol_5	Site_613	741569	chr9	30993	0.04179381824213256	5993.426787505277	136397.91818531568	741569	0.042091229552254576	5.809719544021814e-4	271150	-0.5119202534105991	FALSE	TRUE	HKI	Reference	Control
HKI002	Protocol_5	Site_613	133789	chr9	5564	0.04158787344251022	5993.426787505277	136397.91818531568	133789	0.042091229552254576	7.645409290159631e-4	271150	-0.6583769300516364	TRUE	TRUE	HKI	HKI002	Important
Individual_4989	Protocol_5	Site_613	3332	chr9	114	0.034213685474189674	5993.426787505277	136397.91818531568	3332	0.04209122955225458	0.0035190596571577416	271150	-2.2385366676129066	FALSE	TRUE	HKI	Reference	Significant
Individual_4990	Protocol_5	Site_613	741103	chr9	31086	0.04194558651091684	5993.426787505277	136397.91818531568	741103	0.042091229552254576	5.810013764116135e-4	271150	-0.250675897253913	FALSE	TRUE	HKI	Reference	Control
Individual_4991	Protocol_5	Site_613	349770	chr9	14511	0.04148726305858135	5993.426787505277	136397.91818531568	349770	0.042091229552254576	6.312145943728004e-4	271150	-0.9568322707641916	FALSE	TRUE	HKI	Reference	Control
Individual_4992	Protocol_5	Site_613	1538	chr9	56	0.036410923276983094	5993.426787505277	136397.91818531568	1538	0.042091229552254576	0.005147674369618504	271150	-1.1034703960290426	FALSE	TRUE	HKI	Reference	Control
Individual_7380	Protocol_5	Site_882	8963	chr9	362	0.04038826285841794	5993.426787505277	136397.91818531568	8963	0.042091229552254576	0.0021866803792802932	271150	-0.7787908603255201	FALSE	TRUE	LAZ	Reference	Control
Individual_7381	Protocol_5	Site_882	620188	chr9	26141	0.042150122221003956	5993.426787505277	136397.91818531568	620188	0.042091229552254576	5.900589463338155e-4	271150	0.09980811089348801	FALSE	TRUE	LAZ	Reference	Control
Individual_7385	Protocol_5	Site_882	42367	chr9	1709	0.0403379989142493	5993.426787505277	136397.91818531568	42367	0.042091229552254576	0.0011112268721099707	271150	-1.577743197189142	FALSE	TRUE	LAZ	Reference	Control
Individual_7386	Protocol_5	Site_882	116244	chr9	5012	0.04311620384708028	5993.426787505277	136397.91818531568	116244	0.042091229552254576	7.937307844369044e-4	271150	1.291337459656236	FALSE	TRUE	LAZ	Reference	Control
LAZ019	Protocol_5	Site_882	142574	chr9	5924	0.04155035279924811	5993.426787505277	136397.91818531568	142574	0.042091229552254576	7.522988827311676e-4	271150	-0.7189652482838348	TRUE	TRUE	LAZ	LAZ019	Important
Individual_7388	Protocol_5	Site_882	613669	chr9	25900	0.04220516271801248	5993.426787505277	136397.91818531568	613669	0.042091229552254576	5.906438650952915e-4	271150	0.1928965532208188	FALSE	TRUE	LAZ	Reference	Control
Individual_7389	Protocol_5	Site_882	117680	chr9	5017	0.04263256288239293	5993.426787505277	136397.91818531568	117680	0.04209122955225457	7.910601036574975e-4	271150	0.6843137805022439	FALSE	TRUE	LAZ	Reference	Control
Individual_15207	Protocol_5	Site_1791	1488	chr9	47	0.031586021505376344	5993.426787505277	136397.91818531568	1488	0.04209122955225457	0.005232537148016174	271150	-2.0076700364871933	FALSE	TRUE	YUN	Reference	Significant
Individual_15478	Protocol_5	Site_1791	322625	chr9	13517	0.041896939170864005	5993.426787505277	136397.91818531568	322625	0.042091229552254576	6.388511196072709e-4	271150	-0.30412466289487017	FALSE	TRUE	YUN	Reference	Control
Individual_15482	Protocol_5	Site_1791	987933	chr9	41389	0.041894541431453346	5993.426787505277	136397.91818531568	987933	0.042091229552254576	5.691835688812508e-4	271150	-0.3455618390176434	FALSE	TRUE	YUN	Reference	Control
Individual_15484	Protocol_5	Site_1791	463887	chr9	19688	0.04244137041995141	5993.426787505277	136397.91818531568	463887	0.04209122955225458	6.08337357685912e-4	271150	0.5755702214783422	FALSE	TRUE	YUN	Reference	Control
Individual_15498	Protocol_5	Site_1791	290862	chr9	12229	0.042043993371427	5993.426787505277	136397.91818531568	290862	0.042091229552254576	6.494444788406518e-4	271150	-0.07273320871384935	FALSE	TRUE	YUN	Reference	Control
Individual_15500	Protocol_5	Site_1791	546869	chr9	22802	0.0416955431739594	5993.426787505277	136397.91818531568	546869	0.042091229552254576	5.973990857890297e-4	271150	-0.6623484831292745	FALSE	TRUE	YUN	Reference	Control
Individual_15502	Protocol_5	Site_1791	759710	chr9	31765	0.041812007213278754	5993.426787505277	136397.91818531568	759710	0.04209122955225457	5.798535275313087e-4	271150	-0.4815394331816648	FALSE	TRUE	YUN	Reference	Control
Individual_15503	Protocol_5	Site_1791	545022	chr9	22908	0.04203133084536037	5993.426787505277	136397.91818531568	545022	0.042091229552254576	5.97608165421631e-4	271150	-0.10023073706154127	FALSE	TRUE	YUN	Reference	Control
Individual_15509	Protocol_5	Site_1791	24853	chr9	1067	0.04293244276344908	5993.426787505277	136397.91818531568	24853	0.042091229552254576	0.0013803870327887666	271150	0.6094038781971326	FALSE	TRUE	YUN	Reference	Control
YUN039	Protocol_5	Site_1791	254544	chr9	10643	0.0418120246401408	5993.426787505277	136397.91818531568	254544	0.042091229552254576	6.644969834349058e-4	271150	-0.4201748376200559	TRUE	TRUE	YUN	YUN039	Important
Individual_15519	Protocol_5	Site_1791	16293	chr9	682	0.041858466826244396	5993.426787505277	136397.91818531568	16293	0.042091229552254576	0.0016606613300866782	271150	-0.1401626700117302	FALSE	TRUE	YUN	Reference	Control
CRU001	Protocol_7	Site_345	445079	chr10	21755	0.04887896306049039	6416.523389653576	124701.33479976263	445079	0.04893706683634278	6.778879395278942e-4	271150	-0.08571295115953625	TRUE	TRUE	CRU	CRU001	Important
Individual_2718	Protocol_7	Site_345	594058	chr10	29165	0.04909453285706109	6416.523389653576	124701.33479976263	594058	0.04893706683634278	6.582612052261777e-4	271150	0.2392151010391169	FALSE	TRUE	CRU	Reference	Control
Individual_2723	Protocol_7	Site_345	517151	chr10	25295	0.048912213260730426	6416.523389653576	124701.33479976263	517151	0.048937066836342774	6.670523391378671e-4	271150	-0.03725880887318346	FALSE	TRUE	CRU	Reference	Control
Individual_2724	Protocol_7	Site_345	1124129	chr10	55960	0.049780763595637156	6416.523389653576	124701.33479976263	1124129	0.04893706683634278	6.295750546140612e-4	271150	1.340105128230619	FALSE	TRUE	CRU	Reference	Control
Individual_2725	Protocol_7	Site_345	211976	chr10	10272	0.04845831603577763	6416.523389653576	124701.33479976263	211976	0.04893706683634278	7.57973708455606e-4	271150	-0.6316192701995138	FALSE	TRUE	CRU	Reference	Control
Individual_2727	Protocol_7	Site_345	242494	chr10	12045	0.04967133207419565	6416.523389653576	124701.33479976263	242494	0.04893706683634278	7.395215660868291e-4	271150	0.9928922583532273	FALSE	TRUE	CRU	Reference	Control
Individual_2728	Protocol_7	Site_345	483899	chr10	23700	0.04897716258971397	6416.523389653576	124701.33479976263	483899	0.04893706683634278	6.71671876012568e-4	271150	0.05969544773739865	FALSE	TRUE	CRU	Reference	Control
CRU013	Protocol_7	Site_345	1569953	chr10	76111	0.04847979525501719	6416.523389653576	124701.33479976263	1569953	0.04893706683634278	6.201673425510773e-4	271150	-0.7373357962458864	TRUE	TRUE	CRU	CRU013	Important
Individual_2735	Protocol_7	Site_345	833443	chr10	40728	0.048867169080549	6416.523389653576	124701.33479976263	833443	0.04893706683634278	6.40940746249433e-4	271150	-0.10905494182231183	FALSE	TRUE	CRU	Reference	Control
CRU024	Protocol_7	Site_345	977523	chr10	47646	0.04874156413710982	6416.523389653576	124701.33479976263	977523	0.04893706683634279	6.344873443467514e-4	271150	-0.3081270272368535	TRUE	TRUE	CRU	CRU024	Important
Individual_2741	Protocol_7	Site_345	543522	chr10	26776	0.04926387524332042	6416.523389653576	124701.33479976263	543522	0.04893706683634278	6.637712692231807e-4	271150	0.49235093793695633	FALSE	TRUE	CRU	Reference	Control
Individual_2742	Protocol_7	Site_345	281290	chr10	13955	0.04961072203064453	6416.523389653576	124701.33479976263	281290	0.04893706683634278	7.214019893961024e-4	271150	0.9338138849127356	FALSE	TRUE	CRU	Reference	Control
Individual_2743	Protocol_7	Site_345	9416	chr10	453	0.04810960067969414	6416.523389653576	124701.33479976263	9416	0.04893706683634278	0.0023016976590317707	271150	-0.35950254083185074	FALSE	TRUE	CRU	Reference	Control
Individual_3641	Protocol_7	Site_468	1114139	chr10	54519	0.04893375063614145	6416.523389653576	124701.33479976263	1114139	0.04893706683634278	6.298698187730019e-4	271150	-0.005264897765368347	FALSE	TRUE	ERE	Reference	Control
Individual_3642	Protocol_7	Site_468	1467102	chr10	71483	0.048723946937568076	6416.523389653576	124701.33479976263	1467102	0.04893706683634279	6.218406704018869e-4	271150	-0.34272428440065794	FALSE	TRUE	ERE	Reference	Control
Individual_3643	Protocol_7	Site_468	387527	chr10	19039	0.04912948001042508	6416.523389653576	124701.33479976263	387527	0.04893706683634278	6.892472966286232e-4	271150	0.2791642056827314	FALSE	TRUE	ERE	Reference	Control
ERE004	Protocol_7	Site_468	452307	chr10	22295	0.04929174211321072	6416.523389653576	124701.33479976263	452307	0.04893706683634279	6.766542693471953e-4	271150	0.5241602586947458	TRUE	TRUE	ERE	ERE004	Important
Individual_3645	Protocol_7	Site_468	548975	chr10	26571	0.04840111116171046	6416.523389653576	124701.33479976263	548975	0.04893706683634278	6.631302500935572e-4	271150	-0.8082208202034291	FALSE	TRUE	ERE	Reference	Control
Individual_3646	Protocol_7	Site_468	7385	chr10	324	0.043872714962762356	6416.523389653576	124701.33479976263	7385	0.04893706683634279	0.0025801510654157073	271150	-1.962812155250482	FALSE	TRUE	ERE	Reference	Control
Individual_4987	Protocol_5	Site_613	741569	chr10	36326	0.04898532705655172	5820.668971258824	110464.0797499458	741569	0.050055308501495865	6.877677823086386e-4	271150	-1.5557306876930592	FALSE	TRUE	HKI	Reference	Control
HKI002	Protocol_5	Site_613	133789	chr10	6647	0.04968270934082772	5820.668971258824	110464.0797499458	133789	0.050055308501495865	8.742483733432034e-4	271150	-0.42619371339896744	TRUE	TRUE	HKI	HKI002	Important
Individual_4989	Protocol_5	Site_613	3332	chr10	170	0.05102040816326531	5820.668971258824	110464.0797499458	3332	0.05005530850149586	0.0038313734466782212	271150	0.2518939161637153	FALSE	TRUE	HKI	Reference	Control
Individual_4990	Protocol_5	Site_613	741103	chr10	36870	0.04975016967951823	5820.668971258824	110464.0797499458	741103	0.050055308501495865	6.877970925523141e-4	271150	-0.4436465714696609	FALSE	TRUE	HKI	Reference	Control
Individual_4991	Protocol_5	Site_613	349770	chr10	17449	0.049887068645109646	5820.668971258824	110464.0797499458	349770	0.050055308501495865	7.381390384104295e-4	271150	-0.22792434437354955	FALSE	TRUE	HKI	Reference	Control
Individual_4992	Protocol_5	Site_613	1538	chr10	82	0.053315994798439535	5820.668971258824	110464.0797499458	1538	0.05005530850149586	0.005596897996232987	271150	0.5825881227669852	FALSE	TRUE	HKI	Reference	Control
Individual_7380	Protocol_5	Site_882	8963	chr10	429	0.047863438580832314	5820.668971258824	110464.0797499458	8963	0.05005530850149586	0.00239039268144708	271150	-0.916949728668281	FALSE	TRUE	LAZ	Reference	Control
Individual_7381	Protocol_5	Site_882	620188	chr10	31230	0.0503556985946197	5820.668971258824	110464.0797499458	620188	0.050055308501495865	6.968312935155122e-4	271150	0.43108008483425786	FALSE	TRUE	LAZ	Reference	Control
Individual_7385	Protocol_5	Site_882	42367	chr10	2142	0.0505582174805863	5820.668971258824	110464.0797499458	42367	0.050055308501495865	0.0012374269201783198	271150	0.40641509481462157	FALSE	TRUE	LAZ	Reference	Control
Individual_7386	Protocol_5	Site_882	116244	chr10	6000	0.051615567255084135	5820.668971258824	110464.0797499458	116244	0.05005530850149586	9.044072579255821e-4	271150	1.7251727470288176	FALSE	TRUE	LAZ	Reference	Control
LAZ019	Protocol_5	Site_882	142574	chr10	7031	0.04931474181828384	5820.668971258824	110464.0797499458	142574	0.05005530850149586	8.616328361075306e-4	271150	-0.8594921783129421	TRUE	TRUE	LAZ	LAZ019	Important
Individual_7388	Protocol_5	Site_882	613669	chr10	30658	0.04995852813161493	5820.668971258824	110464.0797499458	613669	0.05005530850149586	6.974154490912768e-4	271150	-0.13877004016333835	FALSE	TRUE	LAZ	Reference	Control
Individual_7389	Protocol_5	Site_882	117680	chr10	5795	0.049243711760707	5820.668971258824	110464.0797499458	117680	0.050055308501495865	9.016435254337468e-4	271150	-0.9001303928827491	FALSE	TRUE	LAZ	Reference	Control
Individual_15207	Protocol_5	Site_1791	1488	chr10	79	0.05309139784946237	5820.668971258824	110464.0797499458	1488	0.050055308501495865	0.005688947481792522	271150	0.5336820840205515	FALSE	TRUE	YUN	Reference	Control
Individual_15478	Protocol_5	Site_1791	322625	chr10	16118	0.049958930647036034	5820.668971258824	110464.0797499458	322625	0.050055308501495865	7.458467288420803e-4	271150	-0.12921938346428977	FALSE	TRUE	YUN	Reference	Control
Individual_15482	Protocol_5	Site_1791	987933	chr10	49341	0.04994367026913769	5820.668971258824	110464.0797499458	987933	0.050055308501495865	6.76043435481671e-4	271150	-0.16513470362838142	FALSE	TRUE	YUN	Reference	Control
Individual_15484	Protocol_5	Site_1791	463887	chr10	23339	0.050311821628974296	5820.668971258824	110464.0797499458	463887	0.050055308501495865	7.151269946163068e-4	271150	0.35869590913157967	FALSE	TRUE	YUN	Reference	Control
Individual_15498	Protocol_5	Site_1791	290862	chr10	14470	0.04974867806726214	5820.668971258824	110464.0797499458	290862	0.05005530850149586	7.565593049325647e-4	271150	-0.4052959658741516	FALSE	TRUE	YUN	Reference	Control
Individual_15500	Protocol_5	Site_1791	546869	chr10	27365	0.050039406146627434	5820.668971258824	110464.0797499458	546869	0.050055308501495865	7.041682610812432e-4	271150	-0.022583174714539876	FALSE	TRUE	YUN	Reference	Control
Individual_15502	Protocol_5	Site_1791	759710	chr10	37928	0.04992431322478314	5820.668971258824	110464.0797499458	759710	0.050055308501495865	6.866537787401295e-4	271150	-0.19077340104801252	FALSE	TRUE	YUN	Reference	Control
Individual_15503	Protocol_5	Site_1791	545022	chr10	27206	0.049917251046746734	5820.668971258824	110464.0797499458	545022	0.050055308501495865	7.043774522461638e-4	271150	-0.19599925339586716	FALSE	TRUE	YUN	Reference	Control
Individual_15509	Protocol_5	Site_1791	24853	chr10	1244	0.0500543193980606	5820.668971258824	110464.0797499458	24853	0.050055308501495865	0.0015238533267108625	271150	-6.49080471151421e-4	FALSE	TRUE	YUN	Reference	Control
YUN039	Protocol_5	Site_1791	254544	chr10	12675	0.04979492739958514	5820.668971258824	110464.0797499458	254544	0.050055308501495865	7.718203944905171e-4	271150	-0.33735970670042464	TRUE	TRUE	YUN	YUN039	Important
Individual_15519	Protocol_5	Site_1791	16293	chr10	778	0.04775056772847235	5820.668971258824	110464.0797499458	16293	0.05005530850149586	0.0018240879559320367	271150	-1.2635030923417696	FALSE	TRUE	YUN	Reference	Control
CRU001	Protocol_7	Site_345	445079	chr11	21916	0.04924069659543587	4568.51139492005	88503.10602178637	445079	0.049085978322108745	7.787028374624559e-4	271150	0.1986871832023888	TRUE	TRUE	CRU	CRU001	Important
Individual_2718	Protocol_7	Site_345	594058	chr11	28981	0.04878479879069047	4568.51139492005	88503.10602178637	594058	0.04908597832210875	7.616286937280689e-4	271150	-0.3954414190253917	FALSE	TRUE	CRU	Reference	Control
Individual_2723	Protocol_7	Site_345	517151	chr11	25512	0.04933181991333286	4568.51139492005	88503.10602178637	517151	0.04908597832210875	7.692612448298552e-4	271150	0.3195814073260419	FALSE	TRUE	CRU	Reference	Control
Individual_2724	Protocol_7	Site_345	1124129	chr11	55681	0.04953257143975469	4568.51139492005	88503.10602178637	1124129	0.04908597832210875	7.369048140020185e-4	271150	0.6060390828776883	FALSE	TRUE	CRU	Reference	Control
Individual_2725	Protocol_7	Site_345	211976	chr11	10565	0.049840547986564517	4568.51139492005	88503.10602178637	211976	0.049085978322108745	8.495302735328676e-4	271150	0.8882198645114888	FALSE	TRUE	CRU	Reference	Control
Individual_2727	Protocol_7	Site_345	242494	chr11	11842	0.04883419795953714	4568.51139492005	88503.10602178637	242494	0.04908597832210876	8.330606423014839e-4	271150	-0.30223533532448354	FALSE	TRUE	CRU	Reference	Control
Individual_2728	Protocol_7	Site_345	483899	chr11	23767	0.04911562123500979	4568.51139492005	88503.10602178637	483899	0.04908597832210875	7.732819514058942e-4	271150	0.03833389987590228	FALSE	TRUE	CRU	Reference	Control
CRU013	Protocol_7	Site_345	1569953	chr11	76748	0.048885539885588934	4568.51139492005	88503.10602178637	1569953	0.04908597832210876	7.288604772249549e-4	271150	-0.27500247685670753	TRUE	TRUE	CRU	CRU013	Important
Individual_2735	Protocol_7	Site_345	833443	chr11	41158	0.0493831011838842	4568.51139492005	88503.10602178637	833443	0.04908597832210875	7.466663400286528e-4	271150	0.39793257824377704	FALSE	TRUE	CRU	Reference	Control
CRU024	Protocol_7	Site_345	977523	chr11	47940	0.04904232432382665	4568.51139492005	88503.10602178637	977523	0.049085978322108745	7.411181051993021e-4	271150	-0.05890289007357886	TRUE	TRUE	CRU	CRU024	Important
Individual_2741	Protocol_7	Site_345	543522	chr11	26657	0.04904493286380312	4568.51139492005	88503.10602178637	543522	0.04908597832210875	7.664096489028756e-4	271150	-0.05355550829036411	FALSE	TRUE	CRU	Reference	Control
Individual_2742	Protocol_7	Site_345	281290	chr11	13876	0.04932987308471684	4568.51139492005	88503.10602178637	281290	0.04908597832210875	8.169714850551489e-4	271150	0.29853522071412975	FALSE	TRUE	CRU	Reference	Control
Individual_2743	Protocol_7	Site_345	9416	chr11	490	0.05203908241291419	4568.51139492005	88503.10602178637	9416	0.04908597832210875	0.0023363659117507725	271150	1.2639732825893304	FALSE	TRUE	CRU	Reference	Control
Individual_3641	Protocol_7	Site_468	1114139	chr11	54927	0.04929995269890023	4568.51139492005	88503.10602178637	1114139	0.04908597832210875	7.371573877366799e-4	271150	0.29026959554519516	FALSE	TRUE	ERE	Reference	Control
Individual_3642	Protocol_7	Site_468	1467102	chr11	72080	0.04913087160947228	4568.51139492005	88503.10602178637	1467102	0.04908597832210875	7.302888969593445e-4	271150	0.061473325899442335	FALSE	TRUE	ERE	Reference	Control
Individual_3643	Protocol_7	Site_468	387527	chr11	19190	0.049519130279954686	4568.51139492005	88503.10602178637	387527	0.04908597832210876	7.88639749666676e-4	271150	0.5492393174817803	FALSE	TRUE	ERE	Reference	Control
ERE004	Protocol_7	Site_468	452307	chr11	21970	0.04857320359844088	4568.51139492005	88503.10602178637	452307	0.04908597832210875	7.776260241991083e-4	271150	-0.6594104462951655	TRUE	TRUE	ERE	ERE004	Important
Individual_3645	Protocol_7	Site_468	548975	chr11	26628	0.0485049410264584	4568.51139492005	88503.10602178637	548975	0.04908597832210875	7.65852941956443e-4	271150	-0.758679981258591	FALSE	TRUE	ERE	Reference	Control
Individual_3646	Protocol_7	Site_468	7385	chr11	357	0.04834123222748815	4568.51139492005	88503.10602178637	7385	0.049085978322108745	0.002611875147257076	271150	-0.2851384743266564	FALSE	TRUE	ERE	Reference	Control
Individual_4987	Protocol_5	Site_613	741569	chr11	36880	0.04973239172619136	4443.909494151107	84178.05774757429	741569	0.05014455932838744	7.756766926407828e-4	271150	-0.5313652016445958	FALSE	TRUE	HKI	Reference	Control
HKI002	Protocol_5	Site_613	133789	chr11	6548	0.04894273819222806	4443.909494151107	84178.05774757429	133789	0.05014455932838744	9.452254774946296e-4	271150	-1.2714650258315845	TRUE	TRUE	HKI	HKI002	Important
Individual_4989	Protocol_5	Site_613	3332	chr11	169	0.0507202881152461	4443.909494151107	84178.05774757429	3332	0.050144559328387434	0.0038512371532284286	271150	0.1494919071332811	FALSE	TRUE	HKI	Reference	Control
Individual_4990	Protocol_5	Site_613	741103	chr11	37231	0.05023728145750321	4443.909494151107	84178.05774757429	741103	0.05014455932838744	7.757027250394602e-4	271150	0.11953307126909127	FALSE	TRUE	HKI	Reference	Control
Individual_4991	Protocol_5	Site_613	349770	chr11	17583	0.050270177545244016	4443.909494151107	84178.05774757429	349770	0.050144559328387434	8.207436642712791e-4	271150	0.15305414141468396	FALSE	TRUE	HKI	Reference	Control
Individual_4992	Protocol_5	Site_613	1538	chr11	81	0.05266579973992198	4443.909494151107	84178.05774757429	1538	0.050144559328387434	0.005613015329969966	271150	0.44917753886626816	FALSE	TRUE	HKI	Reference	Control
Individual_7380	Protocol_5	Site_882	8963	chr11	500	0.05578489345085351	4443.909494151107	84178.05774757429	8963	0.05014455932838744	0.0024189800441438043	271150	2.331699319356088	FALSE	TRUE	LAZ	Reference	Significant
Individual_7381	Protocol_5	Site_882	620188	chr11	31262	0.050407295852225455	4443.909494151107	84178.05774757429	620188	0.05014455932838743	7.837377251698457e-4	271150	0.33523526480888716	FALSE	TRUE	LAZ	Reference	Control
Individual_7385	Protocol_5	Site_882	42367	chr11	2081	0.04911841763636793	4443.909494151107	84178.05774757429	42367	0.05014455932838743	0.0012890537484266547	271150	-0.7960425957970708	FALSE	TRUE	LAZ	Reference	Control
Individual_7386	Protocol_5	Site_882	116244	chr11	5921	0.050935962286225524	4443.909494151107	84178.05774757429	116244	0.050144559328387434	9.732337471684105e-4	271150	0.8131684296199647	FALSE	TRUE	LAZ	Reference	Control
LAZ019	Protocol_5	Site_882	142574	chr11	7107	0.049847798336302554	4443.909494151107	84178.05774757429	142574	0.050144559328387434	9.33549785659003e-4	271150	-0.317884484195337	TRUE	TRUE	LAZ	LAZ019	Important
Individual_7388	Protocol_5	Site_882	613669	chr11	30810	0.05020621866185191	4443.909494151107	84178.05774757429	613669	0.05014455932838743	7.842580265628844e-4	271150	0.07862123354314152	FALSE	TRUE	LAZ	Reference	Control
Individual_7389	Protocol_5	Site_882	117680	chr11	5843	0.04965159755268525	4443.909494151107	84178.05774757429	117680	0.050144559328387434	9.706616653896128e-4	271150	-0.5078615889340945	FALSE	TRUE	LAZ	Reference	Control
Individual_15207	Protocol_5	Site_1791	1488	chr11	75	0.05040322580645161	4443.909494151107	84178.05774757429	1488	0.05014455932838744	0.005704958292551541	271150	0.04534064313877407	FALSE	TRUE	YUN	Reference	Control
Individual_15478	Protocol_5	Site_1791	322625	chr11	16233	0.050315381635025185	4443.909494151107	84178.05774757429	322625	0.050144559328387434	8.276941178117085e-4	271150	0.2063833763726362	FALSE	TRUE	YUN	Reference	Control
Individual_15482	Protocol_5	Site_1791	987933	chr11	49458	0.05006209935289134	4443.909494151107	84178.05774757429	987933	0.05014455932838743	7.65282675383867e-4	271150	-0.10775100253605588	FALSE	TRUE	YUN	Reference	Control
Individual_15484	Protocol_5	Site_1791	463887	chr11	23379	0.05039804952499208	4443.909494151107	84178.05774757429	463887	0.05014455932838744	8.000757143885722e-4	271150	0.3168327597574409	FALSE	TRUE	YUN	Reference	Control
Individual_15498	Protocol_5	Site_1791	290862	chr11	14527	0.049944647289780035	4443.909494151107	84178.05774757429	290862	0.050144559328387434	8.3737645712399e-4	271150	-0.23873615851824415	FALSE	TRUE	YUN	Reference	Control
Individual_15500	Protocol_5	Site_1791	546869	chr11	27206	0.04974866009958509	4443.909494151107	84178.05774757429	546869	0.050144559328387434	7.902792184385047e-4	271150	-0.5009612040470859	FALSE	TRUE	YUN	Reference	Control
Individual_15502	Protocol_5	Site_1791	759710	chr11	37729	0.04966237116794566	4443.909494151107	84178.05774757429	759710	0.05014455932838743	7.746874461172387e-4	271150	-0.6224292943670507	FALSE	TRUE	YUN	Reference	Control
Individual_15503	Protocol_5	Site_1791	545022	chr11	26998	0.04953561507608867	4443.909494151107	84178.05774757429	545022	0.05014455932838743	7.904659355546252e-4	271150	-0.7703611565139702	FALSE	TRUE	YUN	Reference	Control
Individual_15509	Protocol_5	Site_1791	24853	chr11	1193	0.04800225324910474	4443.909494151107	84178.05774757429	24853	0.050144559328387434	0.0015664918746998357	271150	-1.367581992529131	FALSE	TRUE	YUN	Reference	Control
YUN039	Protocol_5	Site_1791	254544	chr11	12745	0.05006992897102269	4443.909494151107	84178.05774757429	254544	0.05014455932838744	8.512129001543449e-4	271150	-0.08767531289905946	TRUE	TRUE	YUN	YUN039	Important
Individual_15519	Protocol_5	Site_1791	16293	chr11	815	0.050021481617872704	4443.909494151107	84178.05774757429	16293	0.050144559328387434	0.0018603117081830752	271150	-0.06615972472427045	FALSE	TRUE	YUN	Reference	Control
CRU001	Protocol_7	Site_345	445079	chr12	21798	0.04897557512261868	13245.826627872395	255936.79797417799	445079	0.049207584061023754	5.2813465331077e-4	271150	-0.4392988359136392	TRUE	TRUE	CRU	CRU001	Important
Individual_2718	Protocol_7	Site_345	594058	chr12	29531	0.04971063431516788	13245.826627872395	255936.79797417799	594058	0.049207584061023754	5.025578584517731e-4	271150	1.0009797791121426	FALSE	TRUE	CRU	Reference	Control
Individual_2723	Protocol_7	Site_345	517151	chr12	25523	0.0493530902966445	13245.826627872395	255936.79797417799	517151	0.04920758406102375	5.140783292405086e-4	271150	0.28304292817735444	FALSE	TRUE	CRU	Reference	Control
Individual_2724	Protocol_7	Site_345	1124129	chr12	55442	0.04931996238865824	13245.826627872395	255936.79797417799	1124129	0.04920758406102375	4.641417250049416e-4	271150	0.24212071783310532	FALSE	TRUE	CRU	Reference	Control
Individual_2725	Protocol_7	Site_345	211976	chr12	10448	0.04928859870928785	13245.826627872395	255936.79797417799	211976	0.049207584061023754	6.281094806288094e-4	271150	0.1289817313105791	FALSE	TRUE	CRU	Reference	Control
Individual_2727	Protocol_7	Site_345	242494	chr12	12053	0.04970432258117727	13245.826627872395	255936.79797417799	242494	0.049207584061023754	6.055943957874842e-4	271150	0.8202495327051046	FALSE	TRUE	CRU	Reference	Control
Individual_2728	Protocol_7	Site_345	483899	chr12	23931	0.04945453493394283	13245.826627872395	255936.79797417799	483899	0.04920758406102375	5.200896613959698e-4	271150	0.47482365301444474	FALSE	TRUE	CRU	Reference	Control
CRU013	Protocol_7	Site_345	1569953	chr12	76250	0.04856833293735545	13245.826627872395	255936.79797417799	1569953	0.04920758406102375	4.5123015021449286e-4	271150	-1.4166853065213603	TRUE	TRUE	CRU	CRU013	Important
Individual_2735	Protocol_7	Site_345	833443	chr12	40817	0.048973955027518376	13245.826627872395	255936.79797417799	833443	0.04920758406102375	4.7952432923417665e-4	271150	-0.48720996884243173	FALSE	TRUE	CRU	Reference	Control
CRU024	Protocol_7	Site_345	977523	chr12	47866	0.048966622780231256	13245.826627872395	255936.79797417799	977523	0.049207584061023754	4.708179637723489e-4	271150	-0.5117928782110116	TRUE	TRUE	CRU	CRU024	Important
Individual_2741	Protocol_7	Site_345	543522	chr12	26884	0.04946257925162183	13245.826627872395	255936.79797417799	543522	0.04920758406102375	5.097912292782764e-4	271150	0.5001953269362494	FALSE	TRUE	CRU	Reference	Control
Individual_2742	Protocol_7	Site_345	281290	chr12	13739	0.04884283124177895	13245.826627872395	255936.79797417799	281290	0.04920758406102375	5.832104191756605e-4	271150	-0.6254223300063128	FALSE	TRUE	CRU	Reference	Control
Individual_2743	Protocol_7	Site_345	9416	chr12	454	0.04821580288870009	13245.826627872395	255936.79797417799	9416	0.04920758406102375	0.002267727239428518	271150	-0.4373458831731433	FALSE	TRUE	CRU	Reference	Control
Individual_3641	Protocol_7	Site_468	1114139	chr12	54581	0.04898939898881558	13245.826627872395	255936.79797417799	1114139	0.04920758406102375	4.645435690434059e-4	271150	-0.46967623006267256	FALSE	TRUE	ERE	Reference	Control
Individual_3642	Protocol_7	Site_468	1467102	chr12	72525	0.04943419066976938	13245.826627872395	255936.79797417799	1467102	0.04920758406102375	4.535392345776715e-4	271150	0.4996405855750207	FALSE	TRUE	ERE	Reference	Control
Individual_3643	Protocol_7	Site_468	387527	chr12	18974	0.04896174976195207	13245.826627872395	255936.79797417799	387527	0.049207584061023754	5.42713050530553e-4	271150	-0.45297289024348747	FALSE	TRUE	ERE	Reference	Control
ERE004	Protocol_7	Site_468	452307	chr12	22022	0.048688169760804055	13245.826627872395	255936.79797417799	452307	0.049207584061023754	5.265419144639493e-4	271150	-0.986463348788659	TRUE	TRUE	ERE	ERE004	Important
Individual_3645	Protocol_7	Site_468	548975	chr12	26947	0.049086023953731954	13245.826627872395	255936.79797417799	548975	0.049207584061023754	5.089519292532734e-4	271150	-0.238843985659218	FALSE	TRUE	ERE	Reference	Control
Individual_3646	Protocol_7	Site_468	7385	chr12	352	0.04766418415707515	13245.826627872395	255936.79797417799	7385	0.049207584061023754	0.002551290886027107	271150	-0.6049486212652139	FALSE	TRUE	ERE	Reference	Control
Individual_4987	Protocol_5	Site_613	741569	chr12	36543	0.049277949860363636	9967.596980338301	193480.9471392073	741569	0.04899320869301172	5.402260753753974e-4	271150	0.5270777926705065	FALSE	TRUE	HKI	Reference	Control
HKI002	Protocol_5	Site_613	133789	chr12	6545	0.04892031482408868	9967.596980338301	193480.9471392073	133789	0.04899320869301173	7.597822537892948e-4	271150	-0.09594047315464703	TRUE	TRUE	HKI	HKI002	Important
Individual_4989	Protocol_5	Site_613	3332	chr12	155	0.04651860744297719	9967.596980338301	193480.9471392073	3332	0.04899320869301172	0.0037699338593163833	271150	-0.6564044204434019	FALSE	TRUE	HKI	Reference	Control
Individual_4990	Protocol_5	Site_613	741103	chr12	36221	0.04887444795122945	9967.596980338301	193480.9471392073	741103	0.04899320869301172	5.402626393089247e-4	271150	-0.21982038575568072	FALSE	TRUE	HKI	Reference	Control
Individual_4991	Protocol_5	Site_613	349770	chr12	17435	0.04984704234211053	9967.596980338301	193480.9471392073	349770	0.04899320869301173	6.018502933860079e-4	271150	1.4186811213385564	FALSE	TRUE	HKI	Reference	Control
Individual_4992	Protocol_5	Site_613	1538	chr12	83	0.053966189856957086	9967.596980338301	193480.9471392073	1538	0.04899320869301172	0.00552479158469869	271150	0.900121043066746	FALSE	TRUE	HKI	Reference	Control
Individual_7380	Protocol_5	Site_882	8963	chr12	440	0.04909070623675109	9967.596980338301	193480.9471392073	8963	0.04899320869301172	0.002329666475842989	271150	0.041850429986587896	FALSE	TRUE	LAZ	Reference	Control
Individual_7381	Protocol_5	Site_882	620188	chr12	30504	0.04918508581268906	9967.596980338301	193480.9471392073	620188	0.04899320869301172	5.514898385781092e-4	271150	0.3479250318955085	FALSE	TRUE	LAZ	Reference	Control
Individual_7385	Protocol_5	Site_882	42367	chr12	2090	0.04933084712158047	9967.596980338301	193480.9471392073	42367	0.04899320869301173	0.0011527156911949898	271150	0.2929069424037452	FALSE	TRUE	LAZ	Reference	Control
Individual_7386	Protocol_5	Site_882	116244	chr12	5546	0.04770998933278277	9967.596980338301	193480.9471392073	116244	0.04899320869301173	7.936195750069938e-4	271150	-1.6169199962307526	FALSE	TRUE	LAZ	Reference	Control
LAZ019	Protocol_5	Site_882	142574	chr12	6898	0.048381892911751094	9967.596980338301	193480.9471392073	142574	0.04899320869301173	7.455270760121905e-4	271150	-0.8199779738792985	TRUE	TRUE	LAZ	LAZ019	Important
Individual_7388	Protocol_5	Site_882	613669	chr12	30182	0.04918286568166227	9967.596980338301	193480.9471392073	613669	0.04899320869301172	5.522129224506513e-4	271150	0.3434490229038337	FALSE	TRUE	LAZ	Reference	Control
Individual_7389	Protocol_5	Site_882	117680	chr12	5822	0.04947314751869476	9967.596980338301	193480.9471392073	117680	0.04899320869301173	7.905321114683321e-4	271150	0.6071085775271013	FALSE	TRUE	LAZ	Reference	Control
Individual_15207	Protocol_5	Site_1791	1488	chr12	75	0.05040322580645161	9967.596980338301	193480.9471392073	1488	0.04899320869301173	0.005616162029426436	271150	0.25106417978184353	FALSE	TRUE	YUN	Reference	Control
Individual_15478	Protocol_5	Site_1791	322625	chr12	15998	0.04958698179000388	9967.596980338301	193480.9471392073	322625	0.04899320869301173	6.110906130499075e-4	271150	0.9716612959061377	FALSE	TRUE	YUN	Reference	Control
Individual_15482	Protocol_5	Site_1791	987933	chr12	48423	0.04901445745814747	9967.596980338301	193480.9471392073	987933	0.04899320869301172	5.255246337249299e-4	271150	0.040433433129739724	FALSE	TRUE	YUN	Reference	Control
Individual_15484	Protocol_5	Site_1791	463887	chr12	22662	0.04885241448887337	9967.596980338301	193480.9471392073	463887	0.04899320869301173	5.739808696970146e-4	271150	-0.2452942451072964	FALSE	TRUE	YUN	Reference	Control
Individual_15498	Protocol_5	Site_1791	290862	chr12	14204	0.04883415502884529	9967.596980338301	193480.9471392073	290862	0.04899320869301173	6.238609964946324e-4	271150	-0.25495048586164476	FALSE	TRUE	YUN	Reference	Control
Individual_15500	Protocol_5	Site_1791	546869	chr12	26912	0.04921105420128038	9967.596980338301	193480.9471392073	546869	0.04899320869301172	5.60547330022284e-4	271150	0.38862999893335914	FALSE	TRUE	YUN	Reference	Control
Individual_15502	Protocol_5	Site_1791	759710	chr12	37341	0.049151649971699726	9967.596980338301	193480.9471392073	759710	0.04899320869301173	5.388356974196187e-4	271150	0.2940437677881097	FALSE	TRUE	YUN	Reference	Control
Individual_15503	Protocol_5	Site_1791	545022	chr12	26701	0.048990682944908645	9967.596980338301	193480.9471392073	545022	0.04899320869301173	5.608048108564431e-4	271150	-0.004503791790276303	FALSE	TRUE	YUN	Reference	Control
Individual_15509	Protocol_5	Site_1791	24853	chr12	1249	0.05025550235384058	9967.596980338301	193480.9471392073	24853	0.04899320869301172	0.001450428767533924	271150	0.8702900060201253	FALSE	TRUE	YUN	Reference	Control
YUN039	Protocol_5	Site_1791	254544	chr12	12397	0.048702778301590297	9967.596980338301	193480.9471392073	254544	0.04899320869301173	6.419174209225376e-4	271150	-0.45244198389885804	TRUE	TRUE	YUN	YUN039	Important
Individual_15519	Protocol_5	Site_1791	16293	chr12	773	0.04744368747314798	9967.596980338301	193480.9471392073	16293	0.04899320869301172	0.0017574660635509838	271150	-0.8816791698002492	FALSE	TRUE	YUN	Reference	Control
CRU001	Protocol_7	Site_345	445079	chr13	16264	0.0365418274059212	775.7305219884826	20210.460284898698	445079	0.03696385538122076	0.0013327158153018006	271150	-0.3166676424590874	TRUE	TRUE	CRU	CRU001	Important
Individual_2718	Protocol_7	Site_345	594058	chr13	22487	0.03785320625258813	775.7305219884826	20210.460284898698	594058	0.03696385538122077	0.0013251697252445879	271150	0.6711222377218253	FALSE	TRUE	CRU	Reference	Control
Individual_2723	Protocol_7	Site_345	517151	chr13	19314	0.03734692575282655	775.7305219884826	20210.460284898698	517151	0.03696385538122077	0.001328527622617093	271150	0.288342045046201	FALSE	TRUE	CRU	Reference	Control
Individual_2724	Protocol_7	Site_345	1124129	chr13	40785	0.03628142321744213	775.7305219884826	20210.460284898698	1124129	0.03696385538122077	0.001314465771090281	271150	-0.5191707374872137	FALSE	TRUE	CRU	Reference	Control
Individual_2725	Protocol_7	Site_345	211976	chr13	7945	0.03748065818771937	775.7305219884826	20210.460284898698	211976	0.03696385538122077	0.0013653127438144526	271150	0.3785233887546829	FALSE	TRUE	CRU	Reference	Control
Individual_2727	Protocol_7	Site_345	242494	chr13	8963	0.03696173925952807	775.7305219884826	20210.460284898698	242494	0.036963855381220774	0.0013575513168540953	271150	-0.0015587784170139121	FALSE	TRUE	CRU	Reference	Control
Individual_2728	Protocol_7	Site_345	483899	chr13	17959	0.03711311658011279	775.7305219884826	20210.460284898698	483899	0.03696385538122077	0.0013303065310159312	271150	0.11220060595961857	FALSE	TRUE	CRU	Reference	Control
CRU013	Protocol_7	Site_345	1569953	chr13	56081	0.03572145153389942	775.7305219884826	20210.460284898698	1569953	0.03696385538122077	0.0013110408807206796	271150	-0.9476469159667991	TRUE	TRUE	CRU	CRU013	Important
Individual_2735	Protocol_7	Site_345	833443	chr13	30454	0.03653999133714003	775.7305219884826	20210.460284898698	833443	0.03696385538122077	0.0013186600721591057	271150	-0.3214354123779012	FALSE	TRUE	CRU	Reference	Control
CRU024	Protocol_7	Site_345	977523	chr13	36110	0.03694030728688737	775.7305219884826	20210.460284898698	977523	0.03696385538122077	0.0013162709920624036	271150	-0.01789000477515958	TRUE	TRUE	CRU	CRU024	Important
Individual_2741	Protocol_7	Site_345	543522	chr13	19675	0.03619908669750258	775.7305219884826	20210.460284898698	543522	0.03696385538122077	0.0013272701566064353	271150	-0.5761966996030002	FALSE	TRUE	CRU	Reference	Control
Individual_2742	Protocol_7	Site_345	281290	chr13	10319	0.03668456041807387	775.7305219884826	20210.460284898698	281290	0.03696385538122077	0.0013500740610208782	271150	-0.20687380878623948	FALSE	TRUE	CRU	Reference	Control
Individual_2743	Protocol_7	Site_345	9416	chr13	360	0.038232795242141036	775.7305219884826	20210.460284898698	9416	0.03696385538122077	0.0023401946635123443	271150	0.5422368834119751	FALSE	TRUE	CRU	Reference	Control
Individual_3641	Protocol_7	Site_468	1114139	chr13	41537	0.03728170362943942	775.7305219884826	20210.460284898698	1114139	0.03696385538122077	0.0013145737681664565	271150	0.241788065390943	FALSE	TRUE	ERE	Reference	Control
Individual_3642	Protocol_7	Site_468	1467102	chr13	54440	0.03710716773612196	775.7305219884826	20210.460284898698	1467102	0.03696385538122076	0.0013116469386185855	271150	0.10926138024012283	FALSE	TRUE	ERE	Reference	Control
Individual_3643	Protocol_7	Site_468	387527	chr13	14422	0.03721547143811915	775.7305219884826	20210.460284898698	387527	0.036963855381220774	0.0013371644702112365	271150	0.18817135999629825	FALSE	TRUE	ERE	Reference	Control
ERE004	Protocol_7	Site_468	452307	chr13	16572	0.036638831590048354	775.7305219884826	20210.460284898698	452307	0.03696385538122077	0.0013322362392508115	271150	-0.24396858574811883	TRUE	TRUE	ERE	ERE004	Important
Individual_3645	Protocol_7	Site_468	548975	chr13	20896	0.038063664101279655	775.7305219884826	20210.460284898698	548975	0.03696385538122076	0.0013270250721705184	271150	0.828777649438091	FALSE	TRUE	ERE	Reference	Control
Individual_3646	Protocol_7	Site_468	7385	chr13	288	0.03899796885578876	775.7305219884826	20210.460284898698	7385	0.03696385538122077	0.0025526795657799593	271150	0.7968542161877177	FALSE	TRUE	ERE	Reference	Control
Individual_4987	Protocol_5	Site_613	741569	chr13	26435	0.03564739086989882	553.2560683656096	15762.322673281784	741569	0.03390968087165427	0.0014324580674155932	271150	1.213096590938741	FALSE	TRUE	HKI	Reference	Control
HKI002	Protocol_5	Site_613	133789	chr13	4606	0.03442734455000038	553.2560683656096	15762.322673281784	133789	0.03390968087165427	0.0015008694995526555	271150	0.34490918664174547	TRUE	TRUE	HKI	HKI002	Important
Individual_4989	Protocol_5	Site_613	3332	chr13	121	0.03631452581032413	553.2560683656096	15762.322673281784	3332	0.03390968087165427	0.0034407901671270925	271150	0.6989222887363107	FALSE	TRUE	HKI	Reference	Control
Individual_4990	Protocol_5	Site_613	741103	chr13	25589	0.03452826395251402	553.2560683656096	15762.322673281784	741103	0.03390968087165427	0.0014324677626253832	271150	0.43183036784439405	FALSE	TRUE	HKI	Reference	Control
Individual_4991	Protocol_5	Site_613	349770	chr13	12428	0.03553192097664179	553.2560683656096	15762.322673281784	349770	0.03390968087165427	0.001449626761230426	271150	1.1190743358039172	FALSE	TRUE	HKI	Reference	Control
Individual_4992	Protocol_5	Site_613	1538	chr13	63	0.04096228868660598	553.2560683656096	15762.322673281784	1538	0.03390968087165427	0.0048277040590667016	271150	1.4608616701983868	FALSE	TRUE	HKI	Reference	Control
Individual_7380	Protocol_5	Site_882	8963	chr13	318	0.03547919223474283	553.2560683656096	15762.322673281784	8963	0.03390968087165427	0.0023796100470997077	271150	0.6595666231118404	FALSE	TRUE	LAZ	Reference	Control
Individual_7381	Protocol_5	Site_882	620188	chr13	20114	0.03243210123381942	553.2560683656096	15762.322673281784	620188	0.03390968087165427	0.0014354726136623596	271150	-1.0293332131673754	FALSE	TRUE	LAZ	Reference	Control
Individual_7385	Protocol_5	Site_882	42367	chr13	1511	0.03566455023957325	553.2560683656096	15762.322673281784	42367	0.03390968087165427	0.001667619268499167	271150	1.0523201554862958	FALSE	TRUE	LAZ	Reference	Control
Individual_7386	Protocol_5	Site_882	116244	chr13	3715	0.031958638725439595	553.2560683656096	15762.322673281784	116244	0.03390968087165427	0.0015131307271409927	271150	-1.2894075252183252	FALSE	TRUE	LAZ	Reference	Control
LAZ019	Protocol_5	Site_882	142574	chr13	5026	0.03525186920476384	553.2560683656096	15762.322673281784	142574	0.03390968087165427	0.0014958350509443725	271150	0.8972836491979552	TRUE	TRUE	LAZ	LAZ019	Important
Individual_7388	Protocol_5	Site_882	613669	chr13	21083	0.03435565426964699	553.2560683656096	15762.322673281784	613669	0.03390968087165427	0.0014356680403106977	271150	0.3106382432920982	FALSE	TRUE	LAZ	Reference	Control
Individual_7389	Protocol_5	Site_882	117680	chr13	4213	0.03580047586675731	553.2560683656096	15762.322673281784	117680	0.03390968087165427	0.001511994009073722	271150	1.2505307453310492	FALSE	TRUE	LAZ	Reference	Control
Individual_15207	Protocol_5	Site_1791	1488	chr13	53	0.035618279569892476	553.2560683656096	15762.322673281784	1488	0.03390968087165427	0.004901266925703777	271150	0.34860347827166543	FALSE	TRUE	YUN	Reference	Control
Individual_15478	Protocol_5	Site_1791	322625	chr13	10970	0.03400232468035645	553.2560683656096	15762.322673281784	322625	0.03390968087165427	0.0014523421457124847	271150	0.06378924482476965	FALSE	TRUE	YUN	Reference	Control
Individual_15482	Protocol_5	Site_1791	987933	chr13	33298	0.033704714793412104	553.2560683656096	15762.322673281784	987933	0.03390968087165427	0.0014286078510209945	271150	-0.14347259683311897	FALSE	TRUE	YUN	Reference	Control
Individual_15484	Protocol_5	Site_1791	463887	chr13	15308	0.03299941580600448	553.2560683656096	15762.322673281784	463887	0.03390968087165427	0.001441658207527225	271150	-0.6314014382168284	FALSE	TRUE	YUN	Reference	Control
Individual_15498	Protocol_5	Site_1791	290862	chr13	9623	0.03308441804017025	553.2560683656096	15762.322673281784	290862	0.03390968087165427	0.001456154407998148	271150	-0.5667412926480414	FALSE	TRUE	YUN	Reference	Control
Individual_15500	Protocol_5	Site_1791	546869	chr13	19128	0.03497729803664132	553.2560683656096	15762.322673281784	546869	0.03390968087165427	0.0014379371040447804	271150	0.74246443880191	FALSE	TRUE	YUN	Reference	Control
Individual_15502	Protocol_5	Site_1791	759710	chr13	25896	0.03408669097418752	553.2560683656096	15762.322673281784	759710	0.03390968087165427	0.0014320898362525749	271150	0.12360265260763437	FALSE	TRUE	YUN	Reference	Control
Individual_15503	Protocol_5	Site_1791	545022	chr13	18874	0.034629794760578474	553.2560683656096	15762.322673281784	545022	0.03390968087165427	0.0014380076876483886	271150	0.500771932660407	FALSE	TRUE	YUN	Reference	Control
Individual_15509	Protocol_5	Site_1791	24853	chr13	903	0.03633364181386553	553.2560683656096	15762.322673281784	24853	0.03390968087165427	0.0018236844414877213	271150	1.3291559038765772	FALSE	TRUE	YUN	Reference	Control
YUN039	Protocol_5	Site_1791	254544	chr13	8815	0.03463055503174304	553.2560683656096	15762.322673281784	254544	0.03390968087165427	0.0014616615844122518	271150	0.4931881413430198	TRUE	TRUE	YUN	YUN039	Important
Individual_15519	Protocol_5	Site_1791	16293	chr13	583	0.035782237770821824	553.2560683656096	15762.322673281784	16293	0.03390968087165427	0.002004571595766754	271150	0.9341431870640166	FALSE	TRUE	YUN	Reference	Control
CRU001	Protocol_7	Site_345	445079	chr14	14753	0.033146924478575715	8530.587302426711	247715.09518143875	445079	0.03329065769903788	4.4485761566915216e-4	271150	-0.32309938146379674	TRUE	TRUE	CRU	CRU001	Important
Individual_2718	Protocol_7	Site_345	594058	chr14	19565	0.03293449461163725	8530.587302426711	247715.09518143875	594058	0.03329065769903788	4.2398708253530554e-4	271150	-0.840032873810419	FALSE	TRUE	CRU	Reference	Control
Individual_2723	Protocol_7	Site_345	517151	chr14	17121	0.033106384788968796	8530.587302426711	247715.09518143875	517151	0.03329065769903788	4.33383614874042e-4	271150	-0.42519583977035824	FALSE	TRUE	CRU	Reference	Control
Individual_2724	Protocol_7	Site_345	1124129	chr14	37301	0.03318213479058008	8530.587302426711	247715.09518143875	1124129	0.03329065769903788	3.9270862206474067e-4	271150	-0.2763446035058129	FALSE	TRUE	CRU	Reference	Control
Individual_2725	Protocol_7	Site_345	211976	chr14	7115	0.033565120579688267	8530.587302426711	247715.09518143875	211976	0.03329065769903788	5.266989274283306e-4	271150	0.5211001320820726	FALSE	TRUE	CRU	Reference	Control
Individual_2727	Protocol_7	Site_345	242494	chr14	8096	0.03338639306539543	8530.587302426711	247715.09518143875	242494	0.03329065769903788	5.082372392796342e-4	271150	0.18836747675799684	FALSE	TRUE	CRU	Reference	Control
Individual_2728	Protocol_7	Site_345	483899	chr14	16124	0.03332100293656321	8530.587302426711	247715.09518143875	483899	0.03329065769903788	4.382894016961172e-4	271150	0.0692356178540984	FALSE	TRUE	CRU	Reference	Control
CRU013	Protocol_7	Site_345	1569953	chr14	51581	0.03285512368841615	8530.587302426711	247715.09518143875	1569953	0.03329065769903788	3.8221762252708323e-4	271150	-1.1394922289091103	TRUE	TRUE	CRU	CRU013	Important
Individual_2735	Protocol_7	Site_345	833443	chr14	27662	0.033190032191763565	8530.587302426711	247715.09518143875	833443	0.03329065769903787	4.052222542667296e-4	271150	-0.24832176963329156	FALSE	TRUE	CRU	Reference	Control
CRU024	Protocol_7	Site_345	977523	chr14	32260	0.03300178103226216	8530.587302426711	247715.09518143875	977523	0.03329065769903788	3.981377872704896e-4	271150	-0.7255695792056517	TRUE	TRUE	CRU	CRU024	Important
Individual_2741	Protocol_7	Site_345	543522	chr14	18034	0.033179889682478356	8530.587302426711	247715.09518143875	543522	0.03329065769903787	4.298860787900948e-4	271150	-0.25766830335904123	FALSE	TRUE	CRU	Reference	Control
Individual_2742	Protocol_7	Site_345	281290	chr14	9218	0.03277045042482847	8530.587302426711	247715.09518143875	281290	0.03329065769903788	4.898989657001504e-4	271150	-1.0618664472294623	FALSE	TRUE	CRU	Reference	Control
Individual_2743	Protocol_7	Site_345	9416	chr14	303	0.03217926932880204	8530.587302426711	247715.09518143875	9416	0.03329065769903788	0.0018823971394380805	271150	-0.5904112086398534	FALSE	TRUE	CRU	Reference	Control
Individual_3641	Protocol_7	Site_468	1114139	chr14	37299	0.033477869457940165	8530.587302426711	247715.09518143875	1114139	0.03329065769903788	3.930353193417752e-4	271150	0.47632299106303083	FALSE	TRUE	ERE	Reference	Control
Individual_3642	Protocol_7	Site_468	1467102	chr14	49376	0.033655464991527516	8530.587302426711	247715.09518143875	1467102	0.03329065769903788	3.840929337225432e-4	271150	0.9497891277353305	FALSE	TRUE	ERE	Reference	Control
Individual_3643	Protocol_7	Site_468	387527	chr14	12883	0.03324413524735051	8530.587302426711	247715.09518143875	387527	0.03329065769903787	4.5676761914818846e-4	271150	-0.10185146612213801	FALSE	TRUE	ERE	Reference	Control
ERE004	Protocol_7	Site_468	452307	chr14	14999	0.03316110517856235	8530.587302426711	247715.09518143875	452307	0.03329065769903788	4.435570010473465e-4	271150	-0.29207637388120045	TRUE	TRUE	ERE	ERE004	Important
Individual_3645	Protocol_7	Site_468	548975	chr14	18107	0.032983287034928734	8530.587302426711	247715.09518143875	548975	0.03329065769903788	4.2920146605092397e-4	271150	-0.7161454198590155	FALSE	TRUE	ERE	Reference	Control
Individual_3646	Protocol_7	Site_468	7385	chr14	231	0.031279620853080566	8530.587302426711	247715.09518143875	7385	0.03329065769903788	0.0021173992107892422	271150	-0.9497674485331065	FALSE	TRUE	ERE	Reference	Control
Individual_4987	Protocol_5	Site_613	741569	chr14	24603	0.03317695318979084	9594.515021768195	279860.14099008794	741569	0.033146867125796724	3.923458015835098e-4	271150	0.07668251800500135	FALSE	TRUE	HKI	Reference	Control
HKI002	Protocol_5	Site_613	133789	chr14	4480	0.03348556308814626	9594.515021768195	279860.14099008794	133789	0.03314686712579673	5.918279925650268e-4	271150	0.5722878380280608	TRUE	TRUE	HKI	HKI002	Important
Individual_4989	Protocol_5	Site_613	3332	chr14	114	0.034213685474189674	9594.515021768195	279860.14099008794	3332	0.033146867125796724	0.003119131045721953	271150	0.3420242153198873	FALSE	TRUE	HKI	Reference	Control
Individual_4990	Protocol_5	Site_613	741103	chr14	24476	0.03302644841540245	9594.515021768195	279860.14099008794	741103	0.033146867125796724	3.9238043051602106e-4	271150	-0.3068927526174334	FALSE	TRUE	HKI	Reference	Control
Individual_4991	Protocol_5	Site_613	349770	chr14	11855	0.03389370157532093	9594.515021768195	279860.14099008794	349770	0.03314686712579673	4.498274546769503e-4	271150	1.660268713612749	FALSE	TRUE	HKI	Reference	Control
Individual_4992	Protocol_5	Site_613	1538	chr14	63	0.04096228868660598	9594.515021768195	279860.14099008794	1538	0.033146867125796724	0.004576920032331239	271150	1.7075722332051533	FALSE	TRUE	HKI	Reference	Control
Individual_7380	Protocol_5	Site_882	8963	chr14	280	0.031239540332477965	9594.515021768195	279860.14099008794	8963	0.03314686712579673	0.0019199770485896386	271150	-0.993411246618721	FALSE	TRUE	LAZ	Reference	Control
Individual_7381	Protocol_5	Site_882	620188	chr14	20590	0.033199610440705074	9594.515021768195	279860.14099008794	620188	0.03314686712579673	4.029806633048945e-4	271150	0.13088299194256345	FALSE	TRUE	LAZ	Reference	Control
Individual_7385	Protocol_5	Site_882	42367	chr14	1410	0.033280619349965776	9594.515021768195	279860.14099008794	42367	0.033146867125796724	9.312129026391647e-4	271150	0.14363227119167166	FALSE	TRUE	LAZ	Reference	Control
Individual_7386	Protocol_5	Site_882	116244	chr14	3878	0.03336086163586938	9594.515021768195	279860.14099008794	116244	0.03314686712579673	6.21622877831355e-4	271150	0.34425134225948195	FALSE	TRUE	LAZ	Reference	Control
LAZ019	Protocol_5	Site_882	142574	chr14	4847	0.03399638082679871	9594.515021768195	279860.14099008794	142574	0.03314686712579673	5.792240526868405e-4	271150	1.4666409260136066	TRUE	TRUE	LAZ	LAZ019	Important
Individual_7388	Protocol_5	Site_882	613669	chr14	20446	0.03331763540279858	9594.515021768195	279860.14099008794	613669	0.033146867125796724	4.036611884576831e-4	271150	0.4230485414124866	FALSE	TRUE	LAZ	Reference	Control
Individual_7389	Protocol_5	Site_882	117680	chr14	3848	0.032698844323589396	9594.515021768195	279860.14099008794	117680	0.033146867125796724	6.18910975090944e-4	271150	-0.7238889278728564	FALSE	TRUE	LAZ	Reference	Control
Individual_15207	Protocol_5	Site_1791	1488	chr14	56	0.03763440860215054	9594.515021768195	279860.14099008794	1488	0.033146867125796724	0.0046527820779197196	271150	0.9644856348742247	FALSE	TRUE	YUN	Reference	Control
Individual_15478	Protocol_5	Site_1791	322625	chr14	10562	0.032737698566447114	9594.515021768195	279860.14099008794	322625	0.03314686712579673	4.5831644613690125e-4	271150	-0.8927642959323264	FALSE	TRUE	YUN	Reference	Control
Individual_15482	Protocol_5	Site_1791	987933	chr14	32674	0.03307309301339261	9594.515021768195	279860.14099008794	987933	0.03314686712579673	3.783625025523156e-4	271150	-0.19498262091634933	FALSE	TRUE	YUN	Reference	Control
Individual_15484	Protocol_5	Site_1791	463887	chr14	15182	0.03272779793354847	9594.515021768195	279860.14099008794	463887	0.033146867125796724	4.240336948866542e-4	271150	-0.9882921977704434	FALSE	TRUE	YUN	Reference	Control
Individual_15498	Protocol_5	Site_1791	290862	chr14	9724	0.03343166175024582	9594.515021768195	279860.14099008794	290862	0.03314686712579673	4.7000178011498623e-4	271150	0.6059437144672355	FALSE	TRUE	YUN	Reference	Control
Individual_15500	Protocol_5	Site_1791	546869	chr14	18160	0.0332072214735156	9594.515021768195	279860.14099008794	546869	0.033146867125796724	4.1148690209790703e-4	271150	0.14667380033523572	FALSE	TRUE	YUN	Reference	Control
Individual_15502	Protocol_5	Site_1791	759710	chr14	24918	0.03279935764962946	9594.515021768195	279860.14099008794	759710	0.03314686712579673	3.910284733382978e-4	271150	-0.8887063215640073	FALSE	TRUE	YUN	Reference	Control
Individual_15503	Protocol_5	Site_1791	545022	chr14	18076	0.033165633680842244	9594.515021768195	279860.14099008794	545022	0.03314686712579673	4.1172814678163224e-4	271150	0.04557996627679219	FALSE	TRUE	YUN	Reference	Control
Individual_15509	Protocol_5	Site_1791	24853	chr14	805	0.0323904558805778	9594.515021768195	279860.14099008794	24853	0.03314686712579673	0.001183310036255548	271150	-0.6392333556237827	FALSE	TRUE	YUN	Reference	Control
YUN039	Protocol_5	Site_1791	254544	chr14	8459	0.03323197561128921	9594.515021768195	279860.14099008794	254544	0.033146867125796724	4.864385207467451e-4	271150	0.17496247082125513	TRUE	TRUE	YUN	YUN039	Important
Individual_15519	Protocol_5	Site_1791	16293	chr14	568	0.034861597004848706	9594.515021768195	279860.14099008794	16293	0.033146867125796724	0.001441423231604472	271150	1.189608882009823	FALSE	TRUE	YUN	Reference	Control
CRU001	Protocol_7	Site_345	445079	chr15	13035	0.029286935577728896	2468.0893008216262	81534.96880443886	445079	0.029380945842816506	6.352579732306832e-4	271150	-0.14798754057270508	TRUE	TRUE	CRU	CRU001	Important
Individual_2718	Protocol_7	Site_345	594058	chr15	17253	0.02904261873419767	2468.0893008216262	81534.96880443886	594058	0.029380945842816506	6.22482485584583e-4	271150	-0.5435126553016303	FALSE	TRUE	CRU	Reference	Control
Individual_2723	Protocol_7	Site_345	517151	chr15	14995	0.028995399796191056	2468.0893008216262	81534.96880443886	517151	0.029380945842816503	6.281905031137096e-4	271150	-0.6137406482817503	FALSE	TRUE	CRU	Reference	Control
Individual_2724	Protocol_7	Site_345	1124129	chr15	33083	0.02942989639089464	2468.0893008216262	81534.96880443886	1124129	0.029380945842816506	6.0402691061136e-4	271150	0.081040343100921	FALSE	TRUE	CRU	Reference	Control
Individual_2725	Protocol_7	Site_345	211976	chr15	6109	0.02881930029814696	2468.0893008216262	81534.96880443886	211976	0.029380945842816506	6.884847180171839e-4	271150	-0.8157705319692035	FALSE	TRUE	CRU	Reference	Control
Individual_2727	Protocol_7	Site_345	242494	chr15	7045	0.029052265210685626	2468.0893008216262	81534.96880443886	242494	0.029380945842816503	6.760772105943463e-4	271150	-0.4861584253696857	FALSE	TRUE	CRU	Reference	Control
Individual_2728	Protocol_7	Site_345	483899	chr15	14143	0.02922717343908543	2468.0893008216262	81534.96880443886	483899	0.0293809458428165	6.311993141697635e-4	271150	-0.24361940876525043	FALSE	TRUE	CRU	Reference	Control
CRU013	Protocol_7	Site_345	1569953	chr15	46016	0.029310431586168504	2468.0893008216262	81534.96880443886	1569953	0.029380945842816506	5.980339198125735e-4	271150	-0.1179101290276338	TRUE	TRUE	CRU	CRU013	Important
Individual_2735	Protocol_7	Site_345	833443	chr15	24223	0.029063775207182736	2468.0893008216262	81534.96880443886	833443	0.029380945842816503	6.113071524422365e-4	271150	-0.5188400534275385	FALSE	TRUE	CRU	Reference	Control
CRU024	Protocol_7	Site_345	977523	chr15	28468	0.029122588419914417	2468.0893008216262	81534.96880443886	977523	0.029380945842816503	6.071681709068852e-4	271150	-0.42551213202792726	TRUE	TRUE	CRU	CRU024	Important
Individual_2741	Protocol_7	Site_345	543522	chr15	16158	0.02972832746420568	2468.0893008216262	81534.96880443886	543522	0.029380945842816503	6.260573690802999e-4	271150	0.5548718672531444	FALSE	TRUE	CRU	Reference	Control
Individual_2742	Protocol_7	Site_345	281290	chr15	8224	0.029236730776067404	2468.0893008216262	81534.96880443886	281290	0.029380945842816503	6.63973463121692e-4	271150	-0.21720004602453127	FALSE	TRUE	CRU	Reference	Control
Individual_2743	Protocol_7	Site_345	9416	chr15	251	0.026656754460492777	2468.0893008216262	81534.96880443886	9416	0.029380945842816506	0.0018352349721110423	271150	-1.4843828848739373	FALSE	TRUE	CRU	Reference	Control
Individual_3641	Protocol_7	Site_468	1114139	chr15	32651	0.029306038115531365	2468.0893008216262	81534.96880443886	1114139	0.029380945842816503	6.042151738027208e-4	271150	-0.12397525009789834	FALSE	TRUE	ERE	Reference	Control
Individual_3642	Protocol_7	Site_468	1467102	chr15	43071	0.029357876957430362	2468.0893008216262	81534.96880443886	1467102	0.029380945842816506	5.99097644141006e-4	271150	-0.038506052580494506	FALSE	TRUE	ERE	Reference	Control
Individual_3643	Protocol_7	Site_468	387527	chr15	11374	0.029350213017415562	2468.0893008216262	81534.96880443886	387527	0.029380945842816503	6.427037995691854e-4	271150	-0.047818023514940064	FALSE	TRUE	ERE	Reference	Control
ERE004	Protocol_7	Site_468	452307	chr15	13207	0.029199194352508364	2468.0893008216262	81534.96880443886	452307	0.029380945842816506	6.34451569063915e-4	271150	-0.28647023535035565	TRUE	TRUE	ERE	ERE004	Important
Individual_3645	Protocol_7	Site_468	548975	chr15	15861	0.028892026048545016	2468.0893008216262	81534.96880443886	548975	0.029380945842816503	6.256410028190832e-4	271150	-0.7814701914811477	FALSE	TRUE	ERE	Reference	Control
Individual_3646	Protocol_7	Site_468	7385	chr15	201	0.02721733243060257	2468.0893008216262	81534.96880443886	7385	0.029380945842816503	0.00204963549797498	271150	-1.0556088701388908	FALSE	TRUE	ERE	Reference	Control
Individual_4987	Protocol_5	Site_613	741569	chr15	22234	0.029982375207162112	2280.803284519231	72421.25663691731	741569	0.030531999879493687	6.604144786185663e-4	271150	-0.8322420088082586	FALSE	TRUE	HKI	Reference	Control
HKI002	Protocol_5	Site_613	133789	chr15	4003	0.02992024755398426	2280.803284519231	72421.25663691731	133789	0.030531999879493687	7.857939565786628e-4	271150	-0.7785149279755099	TRUE	TRUE	HKI	HKI002	Important
Individual_4989	Protocol_5	Site_613	3332	chr15	101	0.030312124849939975	2280.803284519231	72421.25663691731	3332	0.030531999879493687	0.0030462446161853393	271150	-0.07217904576194215	FALSE	TRUE	HKI	Reference	Control
Individual_4990	Protocol_5	Site_613	741103	chr15	22419	0.030250855818961735	2280.803284519231	72421.25663691731	741103	0.03053199987949369	6.60433480030204e-4	271150	-0.42569625712963133	FALSE	TRUE	HKI	Reference	Control
Individual_4991	Protocol_5	Site_613	349770	chr15	10521	0.030079766703833947	2280.803284519231	72421.25663691731	349770	0.030531999879493687	6.934392909255413e-4	271150	-0.6521597226718135	FALSE	TRUE	HKI	Reference	Control
Individual_4992	Protocol_5	Site_613	1538	chr15	50	0.032509752925877766	2280.803284519231	72421.25663691731	1538	0.030531999879493683	0.004431886364515161	271150	0.4462553602951968	FALSE	TRUE	HKI	Reference	Control
Individual_7380	Protocol_5	Site_882	8963	chr15	292	0.03257837777529845	2280.803284519231	72421.25663691731	8963	0.03053199987949369	0.0019231826600470921	271150	1.064058000478566	FALSE	TRUE	LAZ	Reference	Control
Individual_7381	Protocol_5	Site_882	620188	chr15	19267	0.031066386321567007	2280.803284519231	72421.25663691731	620188	0.03053199987949369	6.663026489792972e-4	271150	0.8020175859902978	FALSE	TRUE	LAZ	Reference	Control
Individual_7385	Protocol_5	Site_882	42367	chr15	1284	0.03030660655699011	2280.803284519231	72421.25663691731	42367	0.03053199987949369	0.0010463630104697974	271150	-0.21540643184852534	FALSE	TRUE	LAZ	Reference	Control
Individual_7386	Protocol_5	Site_882	116244	chr15	3707	0.03188981796909948	2280.803284519231	72421.25663691731	116244	0.030531999879493687	8.06761653468041e-4	271150	1.6830473830392383	FALSE	TRUE	LAZ	Reference	Control
LAZ019	Protocol_5	Site_882	142574	chr15	4282	0.030033526449422757	2280.803284519231	72421.25663691731	142574	0.03053199987949369	7.770714286524552e-4	271150	-0.6414769758493785	TRUE	TRUE	LAZ	LAZ019	Important
Individual_7388	Protocol_5	Site_882	613669	chr15	18825	0.030676146261258103	2280.803284519231	72421.25663691731	613669	0.030531999879493687	6.666829967554494e-4	271150	0.21621427644912894	FALSE	TRUE	LAZ	Reference	Control
Individual_7389	Protocol_5	Site_882	117680	chr15	3498	0.029724677090414684	2280.803284519231	72421.25663691731	117680	0.03053199987949369	8.048336484554866e-4	271150	-1.0030927392614566	FALSE	TRUE	LAZ	Reference	Control
Individual_15207	Protocol_5	Site_1791	1488	chr15	44	0.02956989247311828	2280.803284519231	72421.25663691731	1488	0.03053199987949369	0.0045042538826237394	271150	-0.2135997284893229	FALSE	TRUE	YUN	Reference	Control
Individual_15478	Protocol_5	Site_1791	322625	chr15	9615	0.029802402169701665	2280.803284519231	72421.25663691731	322625	0.030531999879493687	6.985544002635002e-4	271150	-1.0444393586481058	FALSE	TRUE	YUN	Reference	Control
Individual_15482	Protocol_5	Site_1791	987933	chr15	30604	0.03097780922390486	2280.803284519231	72421.25663691731	987933	0.030531999879493687	6.528350959227971e-4	271150	0.6828820129239682	FALSE	TRUE	YUN	Reference	Control
Individual_15484	Protocol_5	Site_1791	463887	chr15	14345	0.030923479209376423	2280.803284519231	72421.25663691731	463887	0.030531999879493687	6.782625407444655e-4	271150	0.5771796411652713	FALSE	TRUE	YUN	Reference	Control
Individual_15498	Protocol_5	Site_1791	290862	chr15	8813	0.0302995922464949	2280.803284519231	72421.25663691731	290862	0.030531999879493687	7.05689121330661e-4	271150	-0.3293343002943753	FALSE	TRUE	YUN	Reference	Control
Individual_15500	Protocol_5	Site_1791	546869	chr15	16558	0.03027781790520216	2280.803284519231	72421.25663691731	546869	0.03053199987949369	6.710871294474698e-4	271150	-0.3787615097026361	FALSE	TRUE	YUN	Reference	Control
Individual_15502	Protocol_5	Site_1791	759710	chr15	23144	0.0304642560977215	2280.803284519231	72421.25663691731	759710	0.03053199987949369	6.596924812580003e-4	271150	-0.10268994068722252	FALSE	TRUE	YUN	Reference	Control
Individual_15503	Protocol_5	Site_1791	545022	chr15	16204	0.029730909944919656	2280.803284519231	72421.25663691731	545022	0.03053199987949369	6.7122377621265e-4	271150	-1.1934766957960699	FALSE	TRUE	YUN	Reference	Control
Individual_15509	Protocol_5	Site_1791	24853	chr15	684	0.02752182835070213	2280.803284519231	72421.25663691731	24853	0.03053199987949369	0.0012598459051809175	271150	-2.389317230315792	FALSE	TRUE	YUN	Reference	Significant
YUN039	Protocol_5	Site_1791	254544	chr15	7516	0.029527311584637627	2280.803284519231	72421.25663691731	254544	0.030531999879493683	7.159027498777713e-4	271150	-1.403386556382959	TRUE	TRUE	YUN	YUN039	Important
Individual_15519	Protocol_5	Site_1791	16293	chr15	499	0.030626649481372368	2280.803284519231	72421.25663691731	16293	0.03053199987949369	0.0014875910216684339	271150	0.06362609110972023	FALSE	TRUE	YUN	Reference	Control
CRU001	Protocol_7	Site_345	445079	chr16	12331	0.02770519390939586	355.76032460475176	12349.347472239459	445079	0.028001362152402846	0.001484321382581687	271150	-0.19953107627666097	TRUE	TRUE	CRU	CRU001	Important
Individual_2718	Protocol_7	Site_345	594058	chr16	16391	0.027591581966743987	355.76032460475176	12349.347472239459	594058	0.028001362152402846	0.0014791468698849293	271150	-0.2770381995201986	FALSE	TRUE	CRU	Reference	Control
Individual_2723	Protocol_7	Site_345	517151	chr16	14211	0.02747940156743388	355.76032460475176	12349.347472239459	517151	0.02800136215240285	0.0014814480536238395	271150	-0.3523313447894276	FALSE	TRUE	CRU	Reference	Control
Individual_2724	Protocol_7	Site_345	1124129	chr16	32102	0.028557220746017582	355.76032460475176	12349.347472239459	1124129	0.028001362152402846	0.0014718264769913113	271150	0.37766584737014347	FALSE	TRUE	CRU	Reference	Control
Individual_2725	Protocol_7	Site_345	211976	chr16	5929	0.027970147563875156	355.76032460475176	12349.347472239459	211976	0.028001362152402846	0.0015068015960451114	271150	-0.020715792052263992	FALSE	TRUE	CRU	Reference	Control
Individual_2727	Protocol_7	Site_345	242494	chr16	6736	0.027778006878520705	355.76032460475176	12349.347472239459	242494	0.028001362152402846	0.0015014304411117767	271150	-0.1487616527321445	FALSE	TRUE	CRU	Reference	Control
Individual_2728	Protocol_7	Site_345	483899	chr16	13593	0.02809057261949291	355.76032460475176	12349.347472239459	483899	0.02800136215240285	0.0014826680571896273	271150	0.06016887371213576	FALSE	TRUE	CRU	Reference	Control
CRU013	Protocol_7	Site_345	1569953	chr16	44408	0.028286197102715814	355.76032460475176	12349.347472239459	1569953	0.028001362152402846	0.0014694890952210986	271150	0.1938326396835985	TRUE	TRUE	CRU	CRU013	Important
Individual_2735	Protocol_7	Site_345	833443	chr16	23648	0.028373865999234502	355.76032460475176	12349.347472239459	833443	0.02800136215240285	0.0014746921952884715	271150	0.2525976932825537	FALSE	TRUE	CRU	Reference	Control
CRU024	Protocol_7	Site_345	977523	chr16	26735	0.027349740108416887	355.76032460475176	12349.347472239459	977523	0.02800136215240285	0.0014730594420416252	271150	-0.44235963966452646	TRUE	TRUE	CRU	CRU024	Important
Individual_2741	Protocol_7	Site_345	543522	chr16	15458	0.028440431114103937	355.76032460475176	12349.347472239459	543522	0.028001362152402846	0.001480586042872828	271150	0.2965507906917397	FALSE	TRUE	CRU	Reference	Control
Individual_2742	Protocol_7	Site_345	281290	chr16	7967	0.0283230829393153	355.76032460475176	12349.347472239459	281290	0.028001362152402846	0.0014962668181557983	271150	0.2150156529628754	FALSE	TRUE	CRU	Reference	Control
Individual_2743	Protocol_7	Site_345	9416	chr16	274	0.029099405267629566	355.76032460475176	12349.347472239459	9416	0.02800136215240285	0.0022432948059105087	271150	0.48947784853495574	FALSE	TRUE	CRU	Reference	Control
Individual_3641	Protocol_7	Site_468	1114139	chr16	31128	0.02793906325871368	355.76032460475176	12349.347472239459	1114139	0.028001362152402846	0.0014719002203827044	271150	-0.042325487031293796	FALSE	TRUE	ERE	Reference	Control
Individual_3642	Protocol_7	Site_468	1467102	chr16	41044	0.027976241597380415	355.76032460475176	12349.347472239459	1467102	0.028001362152402846	0.0014699025373596313	271150	-0.017089946022921052	FALSE	TRUE	ERE	Reference	Control
Individual_3643	Protocol_7	Site_468	387527	chr16	10616	0.027394220273684156	355.76032460475176	12349.347472239459	387527	0.02800136215240285	0.0014873771987690353	271150	-0.4081963063714899	FALSE	TRUE	ERE	Reference	Control
ERE004	Protocol_7	Site_468	452307	chr16	12735	0.028155655340288785	355.76032460475176	12349.347472239459	452307	0.028001362152402846	0.0014839921911014994	271150	0.10397169797195124	TRUE	TRUE	ERE	ERE004	Important
Individual_3645	Protocol_7	Site_468	548975	chr16	14652	0.026689739969943987	355.76032460475176	12349.347472239459	548975	0.028001362152402846	0.0014804180706669914	271150	-0.8859809323105042	FALSE	TRUE	ERE	Reference	Control
Individual_3646	Protocol_7	Site_468	7385	chr16	198	0.026811103588354774	355.76032460475176	12349.347472239459	7385	0.02800136215240285	0.0024139708605553077	271150	-0.49307080855742774	FALSE	TRUE	ERE	Reference	Control
Individual_4987	Protocol_5	Site_613	741569	chr16	21943	0.02958996398177378	289.0979494145044	8812.726483394026	741569	0.03176263743040559	0.001849311622526659	271150	-1.1748552391961664	FALSE	TRUE	HKI	Reference	Control
HKI002	Protocol_5	Site_613	133789	chr16	3960	0.029598845943986426	289.0979494145044	8812.726483394026	133789	0.03176263743040559	0.0018995602855521921	271150	-1.1391012451021847	TRUE	TRUE	HKI	HKI002	Important
Individual_4989	Protocol_5	Site_613	3332	chr16	96	0.028811524609843937	289.0979494145044	8812.726483394026	3332	0.031762637430405596	0.0035506754959456497	271150	-0.8311412360637848	FALSE	TRUE	HKI	Reference	Control
Individual_4990	Protocol_5	Site_613	741103	chr16	22780	0.030737967596946712	289.0979494145044	8812.726483394026	741103	0.03176263743040559	0.0018493186721439097	271150	-0.5540796450570525	FALSE	TRUE	HKI	Reference	Control
Individual_4991	Protocol_5	Site_613	349770	chr16	10403	0.029742402149984276	289.0979494145044	8812.726483394026	349770	0.03176263743040559	0.0018618278258055196	271150	-1.085081688231434	FALSE	TRUE	HKI	Reference	Control
Individual_4992	Protocol_5	Site_613	1538	chr16	32	0.02080624187256177	289.0979494145044	8812.726483394026	1538	0.03176263743040559	0.004834484554980321	271150	-2.2663006641642727	FALSE	TRUE	HKI	Reference	Significant
Individual_7380	Protocol_5	Site_882	8963	chr16	286	0.03190895905388821	289.0979494145044	8812.726483394026	8963	0.031762637430405596	0.0026094638713195476	271150	0.05607344293623773	FALSE	TRUE	LAZ	Reference	Control
Individual_7381	Protocol_5	Site_882	620188	chr16	20658	0.03330925461311731	289.0979494145044	8812.726483394026	620188	0.03176263743040559	0.001851504573646946	271150	0.8353299282784474	FALSE	TRUE	LAZ	Reference	Control
Individual_7385	Protocol_5	Site_882	42367	chr16	1304	0.03077867207968466	289.0979494145044	8812.726483394026	42367	0.031762637430405596	0.0020259064262212394	271150	-0.48569141100768726	FALSE	TRUE	LAZ	Reference	Control
Individual_7386	Protocol_5	Site_882	116244	chr16	3943	0.03392003028113279	289.0979494145044	8812.726483394026	116244	0.031762637430405596	0.0019086696889377304	271150	1.1303123129324109	FALSE	TRUE	LAZ	Reference	Control
LAZ019	Protocol_5	Site_882	142574	chr16	4477	0.03140123725223393	289.0979494145044	8812.726483394026	142574	0.03176263743040559	0.0018958288547228689	271150	-0.19062911574077293	TRUE	TRUE	LAZ	LAZ019	Important
Individual_7388	Protocol_5	Site_882	613669	chr16	19062	0.03106234794327235	289.0979494145044	8812.726483394026	613669	0.03176263743040559	0.0018516468073945802	271150	-0.3781981986719189	FALSE	TRUE	LAZ	Reference	Control
Individual_7389	Protocol_5	Site_882	117680	chr16	3494	0.02969068660774983	289.0979494145044	8812.726483394026	117680	0.03176263743040559	0.0019078238895228136	271150	-1.0860283457159126	FALSE	TRUE	LAZ	Reference	Control
Individual_15207	Protocol_5	Site_1791	1488	chr16	52	0.03494623655913978	289.0979494145044	8812.726483394026	1488	0.03176263743040559	0.0049034757109066435	271150	0.6492535736748966	FALSE	TRUE	YUN	Reference	Control
Individual_15478	Protocol_5	Site_1791	322625	chr16	10237	0.03173033707865169	289.0979494145044	8812.726483394026	322625	0.03176263743040559	0.0018638132757262539	271150	-0.017330250929410627	FALSE	TRUE	YUN	Reference	Control
Individual_15482	Protocol_5	Site_1791	987933	chr16	31633	0.032019377832302395	289.0979494145044	8812.726483394026	987933	0.031762637430405596	0.001846513688729944	271150	0.13904061663002795	FALSE	TRUE	YUN	Reference	Control
Individual_15484	Protocol_5	Site_1791	463887	chr16	15277	0.0329325891865907	289.0979494145044	8812.726483394026	463887	0.03176263743040559	0.0018560106022104006	271150	0.6303583367421315	FALSE	TRUE	YUN	Reference	Control
Individual_15498	Protocol_5	Site_1791	290862	chr16	9397	0.03230741726316948	289.0979494145044	8812.726483394026	290862	0.03176263743040559	0.0018666034404552635	271150	0.2918562244967342	FALSE	TRUE	YUN	Reference	Control
Individual_15500	Protocol_5	Site_1791	546869	chr16	16986	0.031060455063278408	289.0979494145044	8812.726483394026	546869	0.03176263743040559	0.001853298874974089	271150	-0.3788824223707572	FALSE	TRUE	YUN	Reference	Control
Individual_15502	Protocol_5	Site_1791	759710	chr16	23980	0.03156467599478748	289.0979494145044	8812.726483394026	759710	0.031762637430405596	0.0018490438883336721	271150	-0.10706151263749292	FALSE	TRUE	YUN	Reference	Control
Individual_15503	Protocol_5	Site_1791	545022	chr16	17316	0.03177119455728392	289.0979494145044	8812.726483394026	545022	0.03176263743040559	0.0018533502839269168	271150	0.004617112562339013	FALSE	TRUE	YUN	Reference	Control
Individual_15509	Protocol_5	Site_1791	24853	chr16	744	0.029936023820061965	289.0979494145044	8812.726483394026	24853	0.031762637430405596	0.0021484361370600297	271150	-0.8502061470829717	FALSE	TRUE	YUN	Reference	Control
YUN039	Protocol_5	Site_1791	254544	chr16	7751	0.030450531145892263	289.0979494145044	8812.726483394026	254544	0.03176263743040559	0.0018706396286755852	271150	-0.7014211954027185	TRUE	TRUE	YUN	YUN039	Important
Individual_15519	Protocol_5	Site_1791	16293	chr16	557	0.034186460443135086	289.0979494145044	8812.726483394026	16293	0.031762637430405596	0.002294738449604208	271150	1.0562524078278053	FALSE	TRUE	YUN	Reference	Control
CRU001	Protocol_7	Site_345	445079	chr17	11949	0.026846919310953787	235.2578340624368	8287.679741427946	445079	0.027602904747181703	0.0017914223500221794	271150	-0.4220029052437332	TRUE	TRUE	CRU	CRU001	Important
Individual_2718	Protocol_7	Site_345	594058	chr17	15468	0.026037861622939175	235.2578340624368	8287.679741427946	594058	0.027602904747181703	0.0017871967234317824	271150	-0.8756971763227754	FALSE	TRUE	CRU	Reference	Control
Individual_2723	Protocol_7	Site_345	517151	chr17	13859	0.026798749301461276	235.2578340624368	8287.679741427946	517151	0.027602904747181703	0.0017890753332612708	271150	-0.4494810423966593	FALSE	TRUE	CRU	Reference	Control
Individual_2724	Protocol_7	Site_345	1124129	chr17	31529	0.028047492769957896	235.2578340624368	8287.679741427946	1124129	0.027602904747181703	0.0017812269187427335	271150	0.24959651019085355	FALSE	TRUE	CRU	Reference	Control
Individual_2725	Protocol_7	Site_345	211976	chr17	5740	0.02707853719288976	235.2578340624368	8287.679741427946	211976	0.027602904747181703	0.001809835046320041	271150	-0.28973223574056994	FALSE	TRUE	CRU	Reference	Control
Individual_2727	Protocol_7	Site_345	242494	chr17	6536	0.026953244203980306	235.2578340624368	8287.679741427946	242494	0.027602904747181706	0.001805427711975158	271150	-0.3598374716928791	FALSE	TRUE	CRU	Reference	Control
Individual_2728	Protocol_7	Site_345	483899	chr17	13076	0.027022167849075945	235.2578340624368	8287.679741427946	483899	0.027602904747181703	0.001790071687165162	271150	-0.3244210286491036	FALSE	TRUE	CRU	Reference	Control
CRU013	Protocol_7	Site_345	1569953	chr17	43594	0.027767710243555063	235.2578340624368	8287.679741427946	1569953	0.0276029047471817	0.0017793228129608463	271150	0.09262259505295826	TRUE	TRUE	CRU	CRU013	Important
Individual_2735	Protocol_7	Site_345	833443	chr17	22845	0.027410392792308533	235.2578340624368	8287.679741427946	833443	0.027602904747181703	0.0017835627724193776	271150	-0.10793674203685567	FALSE	TRUE	CRU	Reference	Control
CRU024	Protocol_7	Site_345	977523	chr17	26434	0.02704181896487346	235.2578340624368	8287.679741427946	977523	0.027602904747181703	0.0017822317297209042	271150	-0.3148220138556883	TRUE	TRUE	CRU	CRU024	Important
Individual_2741	Protocol_7	Site_345	543522	chr17	15283	0.0281184570265785	235.2578340624368	8287.679741427946	543522	0.027602904747181703	0.001788371505488149	271150	0.28828030295420787	FALSE	TRUE	CRU	Reference	Control
Individual_2742	Protocol_7	Site_345	281290	chr17	7565	0.026893952860037682	235.2578340624368	8287.679741427946	281290	0.027602904747181703	0.001801195393051082	271150	-0.3936007664016465	FALSE	TRUE	CRU	Reference	Control
Individual_2743	Protocol_7	Site_345	9416	chr17	216	0.022939677145284623	235.2578340624368	8287.679741427946	9416	0.027602904747181703	0.0024493126410179843	271150	-1.9038923507776235	FALSE	TRUE	CRU	Reference	Control
Individual_3641	Protocol_7	Site_468	1114139	chr17	29711	0.026667229133887242	235.2578340624368	8287.679741427946	1114139	0.027602904747181703	0.0017812870085589063	271150	-0.5252806587588821	FALSE	TRUE	ERE	Reference	Control
Individual_3642	Protocol_7	Site_468	1467102	chr17	39327	0.026805907155739682	235.2578340624368	8287.679741427946	1467102	0.027602904747181703	0.0017796595440460574	271150	-0.44783711250189256	FALSE	TRUE	ERE	Reference	Control
Individual_3643	Protocol_7	Site_468	387527	chr17	10160	0.026217528069011967	235.2578340624368	8287.679741427946	387527	0.027602904747181706	0.0017939200381040465	271150	-0.7722622239249376	FALSE	TRUE	ERE	Reference	Control
ERE004	Protocol_7	Site_468	452307	chr17	12248	0.02707895301200291	235.2578340624368	8287.679741427946	452307	0.027602904747181706	0.0017911533825024908	271150	-0.29252198069534635	TRUE	TRUE	ERE	ERE004	Important
Individual_3645	Protocol_7	Site_468	548975	chr17	14071	0.025631403980144817	235.2578340624368	8287.679741427946	548975	0.027602904747181703	0.0017882343724166644	271150	-1.1024845498146594	FALSE	TRUE	ERE	Reference	Control
Individual_3646	Protocol_7	Site_468	7385	chr17	173	0.023425863236289778	235.2578340624368	8287.679741427946	7385	0.027602904747181706	0.002604418542847761	271150	-1.6038288171319068	FALSE	TRUE	ERE	Reference	Control
Individual_4987	Protocol_5	Site_613	741569	chr17	21617	0.02915035552996417	193.0904563899155	5807.833551320799	741569	0.032176787465031956	0.0022870425195347243	271150	-1.3232950018277245	FALSE	TRUE	HKI	Reference	Control
HKI002	Protocol_5	Site_613	133789	chr17	4168	0.03115353280165036	193.0904563899155	5807.833551320799	133789	0.032176787465031956	0.0023283691821355383	271150	-0.43947268810828644	TRUE	TRUE	HKI	HKI002	Important
Individual_4989	Protocol_5	Site_613	3332	chr17	110	0.033013205282112844	193.0904563899155	5807.833551320799	3332	0.03217678746503196	0.003812242162909508	271150	0.21940311799146728	FALSE	TRUE	HKI	Reference	Control
Individual_4990	Protocol_5	Site_613	741103	chr17	22223	0.029986385158338315	193.0904563899155	5807.833551320799	741103	0.03217678746503196	0.002287048291415438	271150	-0.9577420445888454	FALSE	TRUE	HKI	Reference	Control
Individual_4991	Protocol_5	Site_613	349770	chr17	10265	0.029347857163278725	193.0904563899155	5807.833551320799	349770	0.032176787465031956	0.002297301833440113	271150	-1.231414288089879	FALSE	TRUE	HKI	Reference	Control
Individual_4992	Protocol_5	Site_613	1538	chr17	45	0.029258777633289986	193.0904563899155	5807.833551320799	1538	0.032176787465031956	0.005043135382624233	271150	-0.5786102514312359	FALSE	TRUE	HKI	Reference	Control
Individual_7380	Protocol_5	Site_882	8963	chr17	284	0.031685819480084795	193.0904563899155	5807.833551320799	8963	0.032176787465031956	0.0029432026146043078	271150	-0.16681419842145917	FALSE	TRUE	LAZ	Reference	Control
Individual_7381	Protocol_5	Site_882	620188	chr17	21513	0.034687868839771166	193.0904563899155	5807.833551320799	620188	0.03217678746503196	0.0022888383586484678	271150	1.0970986069203976	FALSE	TRUE	LAZ	Reference	Control
Individual_7385	Protocol_5	Site_882	42367	chr17	1294	0.030542639318337384	193.0904563899155	5807.833551320799	42367	0.032176787465031956	0.0024338229341922773	271150	-0.6714326353559911	FALSE	TRUE	LAZ	Reference	Control
Individual_7386	Protocol_5	Site_882	116244	chr17	4123	0.03546849729878531	193.0904563899155	5807.833551320799	116244	0.03217678746503196	0.0023359000522749232	271150	1.4091826534048688	FALSE	TRUE	LAZ	Reference	Control
LAZ019	Protocol_5	Site_882	142574	chr17	4350	0.030510471755018448	193.0904563899155	5807.833551320799	142574	0.032176787465031956	0.0023252877471351538	271150	-0.716606240267027	TRUE	TRUE	LAZ	LAZ019	Important
Individual_7388	Protocol_5	Site_882	613669	chr17	18739	0.030536005566518757	193.0904563899155	5807.833551320799	613669	0.032176787465031956	0.0022889548607116115	271150	-0.7168257997027941	FALSE	TRUE	LAZ	Reference	Control
Individual_7389	Protocol_5	Site_882	117680	chr17	3490	0.029656696125084977	193.0904563899155	5807.833551320799	117680	0.03217678746503196	0.002335200325672774	271150	-1.0791756545430187	FALSE	TRUE	LAZ	Reference	Control
Individual_15207	Protocol_5	Site_1791	1488	chr17	60	0.04032258064516129	193.0904563899155	5807.833551320799	1488	0.032176787465031956	0.005110134818278163	271150	1.5940466288664419	FALSE	TRUE	YUN	Reference	Control
Individual_15478	Protocol_5	Site_1791	322625	chr17	10278	0.031857419604804336	193.0904563899155	5807.833551320799	322625	0.032176787465031956	0.002298931405474854	271150	-0.138920134575156	FALSE	TRUE	YUN	Reference	Control
Individual_15482	Protocol_5	Site_1791	987933	chr17	32317	0.0327117324757853	193.0904563899155	5807.833551320799	987933	0.03217678746503196	0.002284752296345788	271150	0.23413698351848639	FALSE	TRUE	YUN	Reference	Control
Individual_15484	Protocol_5	Site_1791	463887	chr17	15549	0.03351893887951161	193.0904563899155	5807.833551320799	463887	0.03217678746503196	0.002292530661127527	271150	0.5854453496467259	FALSE	TRUE	YUN	Reference	Control
Individual_15498	Protocol_5	Site_1791	290862	chr17	9671	0.03324944475386953	193.0904563899155	5807.833551320799	290862	0.03217678746503196	0.0023012224340503424	271150	0.4661249920763217	FALSE	TRUE	YUN	Reference	Control
Individual_15500	Protocol_5	Site_1791	546869	chr17	16810	0.030738622960891915	193.0904563899155	5807.833551320799	546869	0.03217678746503196	0.0022903082717775835	271150	-0.627934903725358	FALSE	TRUE	YUN	Reference	Control
Individual_15502	Protocol_5	Site_1791	759710	chr17	24261	0.031934553974542916	193.0904563899155	5807.833551320799	759710	0.032176787465031956	0.0022868233174182964	271150	-0.10592575676659996	FALSE	TRUE	YUN	Reference	Control
Individual_15503	Protocol_5	Site_1791	545022	chr17	17227	0.031607898396761966	193.0904563899155	5807.833551320799	545022	0.032176787465031956	0.0022903503936799133	271150	-0.24838516841781313	FALSE	TRUE	YUN	Reference	Control
Individual_15509	Protocol_5	Site_1791	24853	chr17	689	0.027723011306482116	193.0904563899155	5807.833551320799	24853	0.032176787465031956	0.002537989988883498	271150	-1.7548438638676924	FALSE	TRUE	YUN	Reference	Control
YUN039	Protocol_5	Site_1791	254544	chr17	7627	0.02996338550506003	193.0904563899155	5807.833551320799	254544	0.03217678746503196	0.002304538605857565	271150	-0.9604534089149185	TRUE	TRUE	YUN	YUN039	Important
Individual_15519	Protocol_5	Site_1791	16293	chr17	489	0.030012888970723624	193.0904563899155	5807.833551320799	16293	0.03217678746503196	0.0026645068513119715	271150	-0.8121196960866737	FALSE	TRUE	YUN	Reference	Control
CRU001	Protocol_7	Site_345	445079	chr18	12899	0.028981371846346377	2290.3484812228235	76900.55618949946	445079	0.02892186281677357	6.463365819126934e-4	271150	0.09207126942545109	TRUE	TRUE	CRU	CRU001	Important
Individual_2718	Protocol_7	Site_345	594058	chr18	17538	0.02952236986960869	2290.3484812228235	76900.55618949946	594058	0.028921862816773572	6.339765998699492e-4	271150	0.9472069678254739	FALSE	TRUE	CRU	Reference	Control
Individual_2723	Protocol_7	Site_345	517151	chr18	15125	0.029246777053510482	2290.3484812228235	76900.55618949946	517151	0.028921862816773572	6.394974316454885e-4	271150	0.5080774693666474	FALSE	TRUE	CRU	Reference	Control
Individual_2724	Protocol_7	Site_345	1124129	chr18	32638	0.029034034350150204	2290.3484812228235	76900.55618949946	1124129	0.028921862816773572	6.161441073919206e-4	271150	0.18205405526224	FALSE	TRUE	CRU	Reference	Control
Individual_2725	Protocol_7	Site_345	211976	chr18	6181	0.02915896139185568	2290.3484812228235	76900.55618949946	211976	0.028921862816773572	6.979550973866079e-4	271150	0.33970462565556137	FALSE	TRUE	CRU	Reference	Control
Individual_2727	Protocol_7	Site_345	242494	chr18	6957	0.028689369633887848	2290.3484812228235	76900.55618949946	242494	0.028921862816773572	6.859061030645827e-4	271150	-0.3389577404938667	FALSE	TRUE	CRU	Reference	Control
Individual_2728	Protocol_7	Site_345	483899	chr18	13971	0.028871727364594677	2290.3484812228235	76900.55618949946	483899	0.028921862816773575	6.42408580738622e-4	271150	-0.07804293666385032	FALSE	TRUE	CRU	Reference	Control
CRU013	Protocol_7	Site_345	1569953	chr18	66961	0.04265159530253453	2290.3484812228235	76900.55618949946	1569953	0.02892186281677357	6.103595953181128e-4	271150	22.494497655280043	TRUE	TRUE	CRU	CRU013	Important
Individual_2735	Protocol_7	Site_345	833443	chr18	24198	0.029033779154663247	2290.3484812228235	76900.55618949946	833443	0.028921862816773572	6.231752157948429e-4	271150	0.17959048282581078	FALSE	TRUE	CRU	Reference	Control
CRU024	Protocol_7	Site_345	977523	chr18	28648	0.02930672730974105	2290.3484812228235	76900.55618949946	977523	0.02892186281677357	6.19177325123107e-4	271150	0.6215739455429208	TRUE	TRUE	CRU	CRU024	Important
Individual_2741	Protocol_7	Site_345	543522	chr18	15792	0.02905494165829534	2290.3484812228235	76900.55618949946	543522	0.02892186281677357	6.374339553009181e-4	271150	0.20877275271435328	FALSE	TRUE	CRU	Reference	Control
Individual_2742	Protocol_7	Site_345	281290	chr18	8177	0.02906964342849017	2290.3484812228235	76900.55618949946	281290	0.028921862816773572	6.741612878998946e-4	271150	0.2192066117841839	FALSE	TRUE	CRU	Reference	Control
Individual_2743	Protocol_7	Site_345	9416	chr18	280	0.029736618521665252	2290.3484812228235	76900.55618949946	9416	0.028921862816773572	0.0018268394554826343	271150	0.44599195755624244	FALSE	TRUE	CRU	Reference	Control
Individual_3641	Protocol_7	Site_468	1114139	chr18	32592	0.029253082425083406	2290.3484812228235	76900.55618949946	1114139	0.028921862816773572	6.163258716819813e-4	271150	0.5374098728095258	FALSE	TRUE	ERE	Reference	Control
Individual_3642	Protocol_7	Site_468	1467102	chr18	43139	0.029404226836307223	2290.3484812228235	76900.55618949946	1467102	0.028921862816773572	6.113860876266499e-4	271150	0.7889679358032968	FALSE	TRUE	ERE	Reference	Control
Individual_3643	Protocol_7	Site_468	387527	chr18	11509	0.029698575841167196	2290.3484812228235	76900.55618949946	387527	0.02892186281677357	6.53545867414118e-4	271150	1.1884598512830395	FALSE	TRUE	ERE	Reference	Control
ERE004	Protocol_7	Site_468	452307	chr18	13170	0.02911739150621149	2290.3484812228235	76900.55618949946	452307	0.028921862816773572	6.455560399294155e-4	271150	0.3028841453629584	TRUE	TRUE	ERE	ERE004	Important
Individual_3645	Protocol_7	Site_468	548975	chr18	16210	0.029527756273054328	2290.3484812228235	76900.55618949946	548975	0.028921862816773572	6.370312264139087e-4	271150	0.9511204963869053	FALSE	TRUE	ERE	Reference	Control
Individual_3646	Protocol_7	Site_468	7385	chr18	243	0.03290453622207177	2290.3484812228235	76900.55618949946	7385	0.02892186281677357	0.0020390275528472707	271150	1.9532219659007788	FALSE	TRUE	ERE	Reference	Control
Individual_4987	Protocol_5	Site_613	741569	chr18	20963	0.02826844164197802	1640.5461498698623	57558.338059891554	741569	0.027712450526210252	7.010547547347518e-4	271150	0.7930780185324207	FALSE	TRUE	HKI	Reference	Control
HKI002	Protocol_5	Site_613	133789	chr18	3759	0.028096480278647723	1640.5461498698623	57558.338059891554	133789	0.02771245052621025	8.102689888040855e-4	271150	0.47395341268617747	TRUE	TRUE	HKI	HKI002	Important
Individual_4989	Protocol_5	Site_613	3332	chr18	98	0.029411764705882353	1640.5461498698623	57558.338059891554	3332	0.027712450526210245	0.0029225987050898908	271150	0.5814394486361211	FALSE	TRUE	HKI	Reference	Control
Individual_4990	Protocol_5	Site_613	741103	chr18	21000	0.02833614220965237	1640.5461498698623	57558.338059891554	741103	0.02771245052621025	7.010710488624711e-4	271150	0.8896269279042371	FALSE	TRUE	HKI	Reference	Control
Individual_4991	Protocol_5	Site_613	349770	chr18	9836	0.02812133687852017	1640.5461498698623	57558.338059891554	349770	0.027712450526210252	7.295049679428711e-4	271150	0.5604983794187659	FALSE	TRUE	HKI	Reference	Control
Individual_4992	Protocol_5	Site_613	1538	chr18	37	0.024057217165149546	1640.5461498698623	57558.338059891554	1538	0.02771245052621025	0.004239576593109806	271150	-0.8621694362123844	FALSE	TRUE	HKI	Reference	Control
Individual_7380	Protocol_5	Site_882	8963	chr18	241	0.02688831864331139	1640.5461498698623	57558.338059891554	8963	0.02771245052621025	0.0018604521060578162	271150	-0.44297398477251954	FALSE	TRUE	LAZ	Reference	Control
Individual_7381	Protocol_5	Site_882	620188	chr18	16778	0.027053087128419126	1640.5461498698623	57558.338059891554	620188	0.02771245052621025	7.06108271252599e-4	271150	-0.9337992835311878	FALSE	TRUE	LAZ	Reference	Control
Individual_7385	Protocol_5	Site_882	42367	chr18	1244	0.02936247551160101	1640.5461498698623	57558.338059891554	42367	0.027712450526210252	0.0010445625937001207	271150	1.5796324656293959	FALSE	TRUE	LAZ	Reference	Control
Individual_7386	Protocol_5	Site_882	116244	chr18	3192	0.02745948177970476	1640.5461498698623	57558.338059891554	116244	0.02771245052621025	8.28813860468902e-4	271150	-0.305217804106668	FALSE	TRUE	LAZ	Reference	Control
LAZ019	Protocol_5	Site_882	142574	chr18	3881	0.027220951926718757	1640.5461498698623	57558.338059891554	142574	0.02771245052621025	8.025750100885248e-4	271150	-0.6124020724708066	TRUE	TRUE	LAZ	LAZ019	Important
Individual_7388	Protocol_5	Site_882	613669	chr18	17065	0.027808150647987757	1640.5461498698623	57558.338059891554	613669	0.02771245052621025	7.064349974786516e-4	271150	0.13546911197643619	FALSE	TRUE	LAZ	Reference	Control
Individual_7389	Protocol_5	Site_882	117680	chr18	3398	0.028874915023793336	1640.5461498698623	57558.338059891554	117680	0.02771245052621025	8.271057958680857e-4	271150	1.4054604663518622	FALSE	TRUE	LAZ	Reference	Control
Individual_15207	Protocol_5	Site_1791	1488	chr18	30	0.020161290322580645	1640.5461498698623	57558.338059891554	1488	0.027712450526210245	0.004308443019446071	271150	-1.7526424672550132	FALSE	TRUE	YUN	Reference	Control
Individual_15478	Protocol_5	Site_1791	322625	chr18	8953	0.027750484308407593	1640.5461498698623	57558.338059891554	322625	0.02771245052621025	7.339338795352913e-4	271150	0.051821810190077276	FALSE	TRUE	YUN	Reference	Control
Individual_15482	Protocol_5	Site_1791	987933	chr18	26741	0.02706762503125212	1640.5461498698623	57558.338059891554	987933	0.02771245052621025	6.94562520653101e-4	271150	-0.9283908586829523	FALSE	TRUE	YUN	Reference	Control
Individual_15484	Protocol_5	Site_1791	463887	chr18	12906	0.02782143065013678	1640.5461498698623	57558.338059891554	463887	0.02771245052621025	7.163987150940473e-4	271150	0.1521221655349056	FALSE	TRUE	YUN	Reference	Control
Individual_15498	Protocol_5	Site_1791	290862	chr18	8052	0.02768323122305423	1640.5461498698623	57558.338059891554	290862	0.02771245052621025	7.40120951842539e-4	271150	-0.03947909200959161	FALSE	TRUE	YUN	Reference	Control
Individual_15500	Protocol_5	Site_1791	546869	chr18	15660	0.028635742746434704	1640.5461498698623	57558.338059891554	546869	0.02771245052621025	7.102207912333431e-4	271150	1.3000073098692322	FALSE	TRUE	YUN	Reference	Control
Individual_15502	Protocol_5	Site_1791	759710	chr18	20982	0.0276184333495676	1640.5461498698623	57558.338059891554	759710	0.02771245052621025	7.004356929565986e-4	271150	-0.13422670715964763	FALSE	TRUE	YUN	Reference	Control
Individual_15503	Protocol_5	Site_1791	545022	chr18	15265	0.028008043711996947	1640.5461498698623	57558.338059891554	545022	0.027712450526210245	7.103383276817921e-4	271150	0.41613013724231723	FALSE	TRUE	YUN	Reference	Control
Individual_15509	Protocol_5	Site_1791	24853	chr18	741	0.029815314046593974	1640.5461498698623	57558.338059891554	24853	0.027712450526210245	0.0012406769560912537	271150	1.694932359353872	FALSE	TRUE	YUN	Reference	Control
YUN039	Protocol_5	Site_1791	254544	chr18	7059	0.027731944182538187	1640.5461498698623	57558.338059891554	254544	0.02771245052621025	7.489967083334207e-4	271150	0.026026357807785033	TRUE	TRUE	YUN	YUN039	Important
Individual_15519	Protocol_5	Site_1791	16293	chr18	429	0.026330325906831153	1640.5461498698623	57558.338059891554	16293	0.02771245052621025	0.0014521918758026583	271150	-0.9517506897049431	FALSE	TRUE	YUN	Reference	Control
CRU001	Protocol_7	Site_345	445079	chr19	8239	0.01851132046221008	83.67375703863891	4325.998956147912	445079	0.018975049279377005	0.0020645237839334077	271150	-0.22461781296770097	TRUE	TRUE	CRU	CRU001	Important
Individual_2718	Protocol_7	Site_345	594058	chr19	10573	0.017797925455090242	83.67375703863891	4325.998956147912	594058	0.018975049279377005	0.0020619825709000143	271150	-0.5708699195129333	FALSE	TRUE	CRU	Reference	Control
Individual_2723	Protocol_7	Site_345	517151	chr19	9293	0.017969606555918873	83.67375703863891	4325.998956147912	517151	0.018975049279377005	0.0020631119772777542	271150	-0.4873427785460289	FALSE	TRUE	CRU	Reference	Control
Individual_2724	Protocol_7	Site_345	1124129	chr19	22385	0.01991319501587451	83.67375703863891	4325.998956147912	1124129	0.018975049279377005	0.002058397347087241	271150	0.45576513097679644	FALSE	TRUE	CRU	Reference	Control
Individual_2725	Protocol_7	Site_345	211976	chr19	3932	0.018549269728648527	83.67375703863891	4325.998956147912	211976	0.018975049279377005	0.0020756301521392666	271150	-0.20513266792238702	FALSE	TRUE	CRU	Reference	Control
Individual_2727	Protocol_7	Site_345	242494	chr19	4465	0.01841282670911445	83.67375703863891	4325.998956147912	242494	0.018975049279377005	0.002072966781385481	271150	-0.27121639155586874	FALSE	TRUE	CRU	Reference	Control
Individual_2728	Protocol_7	Site_345	483899	chr19	8954	0.018503861342966197	83.67375703863891	4325.998956147912	483899	0.018975049279377	0.0020637112083244477	271150	-0.22832067515559393	FALSE	TRUE	CRU	Reference	Control
CRU013	Protocol_7	Site_345	1569953	chr19	30337	0.01932350841076134	83.67375703863891	4325.998956147912	1569953	0.018975049279377005	0.0020572550305986955	271150	0.16938061941835617	TRUE	TRUE	CRU	CRU013	Important
Individual_2735	Protocol_7	Site_345	833443	chr19	16027	0.019229869349193646	83.67375703863891	4325.998956147912	833443	0.01897504927937701	0.0020597994808622586	271150	0.12371110498094065	FALSE	TRUE	CRU	Reference	Control
CRU024	Protocol_7	Site_345	977523	chr19	17926	0.01833818743906793	83.67375703863891	4325.998956147912	977523	0.018975049279377005	0.0020590003928583622	271150	-0.3093063228729963	TRUE	TRUE	CRU	CRU024	Important
Individual_2741	Protocol_7	Site_345	543522	chr19	10525	0.019364441549744076	83.67375703863891	4325.998956147912	543522	0.01897504927937701	0.0020626887746637334	271150	0.18877897390533283	FALSE	TRUE	CRU	Reference	Control
Individual_2742	Protocol_7	Site_345	281290	chr19	5172	0.018386718333392584	83.67375703863891	4325.998956147912	281290	0.01897504927937701	0.0020704120719915657	271150	-0.2841612807147605	FALSE	TRUE	CRU	Reference	Control
Individual_2743	Protocol_7	Site_345	9416	chr19	184	0.01954120645709431	83.67375703863891	4325.998956147912	9416	0.018975049279377005	0.0024893672824708047	271150	0.22743015130952005	FALSE	TRUE	CRU	Reference	Control
Individual_3641	Protocol_7	Site_468	1114139	chr19	20497	0.018397165883251552	83.67375703863891	4325.998956147912	1114139	0.018975049279377005	0.002058433405901083	271150	-0.2807394178839046	FALSE	TRUE	ERE	Reference	Control
Individual_3642	Protocol_7	Site_468	1467102	chr19	27275	0.01859107274068197	83.67375703863891	4325.998956147912	1467102	0.01897504927937701	0.0020574570004761256	271150	-0.18662676236061307	FALSE	TRUE	ERE	Reference	Control
Individual_3643	Protocol_7	Site_468	387527	chr19	7067	0.01823614870705783	83.67375703863891	4325.998956147912	387527	0.018975049279377005	0.0020660271953846397	271150	-0.3576431975192909	FALSE	TRUE	ERE	Reference	Control
ERE004	Protocol_7	Site_468	452307	chr19	8410	0.01859356587450559	83.67375703863891	4325.998956147912	452307	0.018975049279377005	0.002064361946360182	271150	-0.18479482512455514	TRUE	TRUE	ERE	ERE004	Important
Individual_3645	Protocol_7	Site_468	548975	chr19	9173	0.016709321918120135	83.67375703863891	4325.998956147912	548975	0.018975049279377005	0.002062606327585168	271150	-1.0984778486108446	FALSE	TRUE	ERE	Reference	Control
Individual_3646	Protocol_7	Site_468	7385	chr19	97	0.013134732566012186	83.67375703863891	4325.998956147912	7385	0.018975049279377005	0.0025962515190941357	271150	-2.2495188429981456	FALSE	TRUE	ERE	Reference	Significant
Individual_4987	Protocol_5	Site_613	741569	chr19	15720	0.02119829712407072	77.44457091300517	3095.1101051119713	741569	0.024410791561215468	0.002745228144834054	271150	-1.1702103678304445	FALSE	TRUE	HKI	Reference	Control
HKI002	Protocol_5	Site_613	133789	chr19	2940	0.021974900776595984	77.44457091300517	3095.1101051119713	133789	0.024410791561215468	0.002771663912381966	271150	-0.8788550349620422	TRUE	TRUE	HKI	HKI002	Important
Individual_4989	Protocol_5	Site_613	3332	chr19	58	0.017406962785114045	77.44457091300517	3095.1101051119713	3332	0.024410791561215468	0.0038274340879670193	271150	-1.8299018650956254	FALSE	TRUE	HKI	Reference	Control
Individual_4990	Protocol_5	Site_613	741103	chr19	16279	0.021965907572901473	77.44457091300517	3095.1101051119713	741103	0.024410791561215468	0.0027452318215411236	271150	-0.89059290699227045	FALSE	TRUE	HKI	Reference	Control
Individual_4991	Protocol_5	Site_613	349770	chr19	7423	0.021222517654458643	77.44457091300517	3095.1101051119713	349770	0.024410791561215468	0.002751770220641699	271150	-1.158626502620315	FALSE	TRUE	HKI	Reference	Control
Individual_4992	Protocol_5	Site_613	1538	chr19	37	0.024057217165149546	77.44457091300517	3095.1101051119713	1538	0.02441079156121547	0.004794124292068618	271150	-0.07375161229150393	FALSE	TRUE	HKI	Reference	Control
Individual_7380	Protocol_5	Site_882	8963	chr19	260	0.029008144594443824	77.44457091300517	3095.1101051119713	8963	0.02441079156121547	0.0031875319747332836	271150	1.4422923659026308	FALSE	TRUE	LAZ	Reference	Control
Individual_7381	Protocol_5	Site_882	620188	chr19	16894	0.027240127187239997	77.44457091300517	3095.1101051119713	620188	0.024410791561215468	0.0027463723102959347	271150	1.0302083280615566	FALSE	TRUE	LAZ	Reference	Control
Individual_7385	Protocol_5	Site_882	42367	chr19	956	0.02256473198479949	77.44457091300517	3095.1101051119713	42367	0.02441079156121547	0.0028400891051060867	271150	-0.6500005838186633	FALSE	TRUE	LAZ	Reference	Control
Individual_7386	Protocol_5	Site_882	116244	chr19	3242	0.02788961150683046	77.44457091300517	3095.1101051119713	116244	0.024410791561215468	0.0027765047971067755	271150	1.2529493733416408	FALSE	TRUE	LAZ	Reference	Control
LAZ019	Protocol_5	Site_882	142574	chr19	3252	0.02280920784995862	77.44457091300517	3095.1101051119713	142574	0.024410791561215468	0.0027696852236046227	271150	-0.5782547769715356	TRUE	TRUE	LAZ	LAZ019	Important
Individual_7388	Protocol_5	Site_882	613669	chr19	13551	0.02208193667921958	77.44457091300517	3095.1101051119713	613669	0.024410791561215468	0.0027464465506680984	271150	-0.8479520132767093	FALSE	TRUE	LAZ	Reference	Control
Individual_7389	Protocol_5	Site_882	117680	chr19	2515	0.02137151597552685	77.44457091300517	3095.1101051119713	117680	0.024410791561215468	0.0027760547064542497	271150	-1.0948183328744876	FALSE	TRUE	LAZ	Reference	Control
Individual_15207	Protocol_5	Site_1791	1488	chr19	38	0.025537634408602152	77.44457091300517	3095.1101051119713	1488	0.02441079156121547	0.00484806875775246	271150	0.2324312842273053	FALSE	TRUE	YUN	Reference	Control
Individual_15478	Protocol_5	Site_1791	322625	chr19	7901	0.02448973266175901	77.44457091300517	3095.1101051119713	322625	0.024410791561215468	0.0027528106126280118	271150	0.02867654613848607	FALSE	TRUE	YUN	Reference	Control
Individual_15482	Protocol_5	Site_1791	987933	chr19	24691	0.02499258552958551	77.44457091300517	3095.1101051119713	987933	0.024410791561215468	0.0027437696089609616	271150	0.21204184435527756	FALSE	TRUE	YUN	Reference	Control
Individual_15484	Protocol_5	Site_1791	463887	chr19	12253	0.026413760247646516	77.44457091300517	3095.1101051119713	463887	0.024410791561215468	0.0027487260731456765	271150	0.7286898123459883	FALSE	TRUE	YUN	Reference	Control
Individual_15498	Protocol_5	Site_1791	290862	chr19	7221	0.024826206242135447	77.44457091300517	3095.1101051119713	290862	0.02441079156121547	0.002754273890317576	271150	0.15082547976812774	FALSE	TRUE	YUN	Reference	Control
Individual_15500	Protocol_5	Site_1791	546869	chr19	12553	0.02295430898441857	77.44457091300517	3095.1101051119713	546869	0.024410791561215468	0.002747309135089823	271150	-0.5301487765588773	FALSE	TRUE	YUN	Reference	Control
Individual_15502	Protocol_5	Site_1791	759710	chr19	18398	0.0242171354859091	77.44457091300517	3095.1101051119713	759710	0.024410791561215468	0.0027450885155855453	271150	-0.07054638646690818	FALSE	TRUE	YUN	Reference	Control
Individual_15503	Protocol_5	Site_1791	545022	chr19	13071	0.023982518136882548	77.44457091300517	3095.1101051119713	545022	0.02441079156121547	0.002747335984941399	271150	-0.15588680331796329	FALSE	TRUE	YUN	Reference	Control
Individual_15509	Protocol_5	Site_1791	24853	chr19	480	0.019313563754878686	77.44457091300517	3095.1101051119713	24853	0.024410791561215468	0.0029089692538211026	271150	-1.7522453355741978	FALSE	TRUE	YUN	Reference	Control
YUN039	Protocol_5	Site_1791	254544	chr19	5637	0.02214548368847822	77.44457091300517	3095.1101051119713	254544	0.024410791561215468	0.0027563931290589005	271150	-0.8218377302045733	TRUE	TRUE	YUN	YUN039	Important
Individual_15519	Protocol_5	Site_1791	16293	chr19	409	0.025102804885533663	77.44457091300517	3095.1101051119713	16293	0.024410791561215468	0.002994224058267154	271150	0.23111607910821616	FALSE	TRUE	YUN	Reference	Control
CRU001	Protocol_7	Site_345	445079	chr20	10200	0.022917279853688896	507.514494817986	21679.803839113738	445079	0.022874080011815987	0.0010283680557038972	271150	0.042008152269315174	TRUE	TRUE	CRU	CRU001	Important
Individual_2718	Protocol_7	Site_345	594058	chr20	13251	0.022305902790636604	507.514494817986	21679.803839113738	594058	0.022874080011815984	0.00102222684744835	271150	-0.5558230275380125	FALSE	TRUE	CRU	Reference	Control
Individual_2723	Protocol_7	Site_345	517151	chr20	11871	0.022954610935684162	507.514494817986	21679.803839113738	517151	0.022874080011815984	0.0010249598296460435	271150	0.0785698341914424	FALSE	TRUE	CRU	Reference	Control
Individual_2724	Protocol_7	Site_345	1124129	chr20	26251	0.023352302093443012	507.514494817986	21679.803839113738	1124129	0.022874080011815984	0.0010135123670394323	271150	0.47184632095211765	FALSE	TRUE	CRU	Reference	Control
Individual_2725	Protocol_7	Site_345	211976	chr20	4836	0.022813903460769145	507.514494817986	21679.803839113738	211976	0.02287408001181598	0.0010548749430164027	271150	-0.05704614698189823	FALSE	TRUE	CRU	Reference	Control
Individual_2727	Protocol_7	Site_345	242494	chr20	5382	0.022194363571882193	507.514494817986	21679.803839113738	242494	0.022874080011815987	0.0010485666403897422	271150	-0.6482338973526284	FALSE	TRUE	CRU	Reference	Control
Individual_2728	Protocol_7	Site_345	483899	chr20	11214	0.02317425743801909	507.514494817986	21679.803839113738	483899	0.022874080011815984	0.001026407523847744	271150	0.2924544288976141	FALSE	TRUE	CRU	Reference	Control
CRU013	Protocol_7	Site_345	1569953	chr20	36533	0.023270123373120087	507.514494817986	21679.803839113738	1569953	0.022874080011815987	0.0010107232021753939	271150	0.3918415649820744	TRUE	TRUE	CRU	CRU013	Important
Individual_2735	Protocol_7	Site_345	833443	chr20	19163	0.022992574177238274	507.514494817986	21679.803839113738	833443	0.022874080011815984	0.0010169275699339277	271150	0.11652173559419728	FALSE	TRUE	CRU	Reference	Control
CRU024	Protocol_7	Site_345	977523	chr20	22442	0.022958027586051685	507.514494817986	21679.803839113738	977523	0.022874080011815987	0.0010149823399302714	271150	0.08270840874085081	TRUE	TRUE	CRU	CRU024	Important
Individual_2741	Protocol_7	Site_345	543522	chr20	12594	0.02317109519025909	507.514494817986	21679.803839113738	543522	0.022874080011815984	0.0010239364265425181	271150	0.2900718938635903	FALSE	TRUE	CRU	Reference	Control
Individual_2742	Protocol_7	Site_345	281290	chr20	6496	0.023093604465142734	507.514494817986	21679.803839113738	281290	0.022874080011815984	0.001042487516761798	271150	0.2105775367062835	FALSE	TRUE	CRU	Reference	Control
Individual_2743	Protocol_7	Site_345	9416	chr20	221	0.023470688190314358	507.514494817986	21679.803839113738	9416	0.022874080011815984	0.001838730198593314	271150	0.32446749335753455	FALSE	TRUE	CRU	Reference	Control
Individual_3641	Protocol_7	Site_468	1114139	chr20	25318	0.022724274080702676	507.514494817986	21679.803839113738	1114139	0.022874080011815984	0.0010136003111307663	271150	-0.14779586141423418	FALSE	TRUE	ERE	Reference	Control
Individual_3642	Protocol_7	Site_468	1467102	chr20	33209	0.022635781288553897	507.514494817986	21679.803839113738	1467102	0.022874080011815987	0.0010112167939246007	271150	-0.23565542492350927	FALSE	TRUE	ERE	Reference	Control
Individual_3643	Protocol_7	Site_468	387527	chr20	8803	0.022715836573967748	507.514494817986	21679.803839113738	387527	0.022874080011815984	0.0010319875988079683	271150	-0.15333850719816797	FALSE	TRUE	ERE	Reference	Control
ERE004	Protocol_7	Site_468	452307	chr20	10619	0.02347741688720272	507.514494817986	21679.803839113738	452307	0.022874080011815984	0.0010279778207538772	271150	0.5869162380801873	TRUE	TRUE	ERE	ERE004	Important
Individual_3645	Protocol_7	Site_468	548975	chr20	12264	0.022339815109977686	507.514494817986	21679.803839113738	548975	0.022874080011815984	0.0010237369555658902	271150	-0.5218771276484523	FALSE	TRUE	ERE	Reference	Control
Individual_3646	Protocol_7	Site_468	7385	chr20	153	0.02071767095463778	507.514494817986	21679.803839113738	7385	0.022874080011815984	0.0020084097790904628	271150	-1.0736897816514146	FALSE	TRUE	ERE	Reference	Control
Individual_4987	Protocol_5	Site_613	741569	chr20	17366	0.023417915258054207	420.4274369135557	16203.45013208587	741569	0.025290575870071257	0.001231265698660083	271150	-1.5209232370031593	FALSE	TRUE	HKI	Reference	Control
HKI002	Protocol_5	Site_613	133789	chr20	3222	0.02408269738169805	420.4274369135557	16203.45013208587	133789	0.025290575870071257	0.0012911301420080008	271150	-0.9355203236868774	TRUE	TRUE	HKI	HKI002	Important
Individual_4989	Protocol_5	Site_613	3332	chr20	75	0.022509003601440578	420.4274369135557	16203.45013208587	3332	0.02529057587007126	0.0029800299782041188	271150	-0.9334041231044817	FALSE	TRUE	HKI	Reference	Control
Individual_4990	Protocol_5	Site_613	741103	chr20	18156	0.024498618950402305	420.4274369135557	16203.45013208587	741103	0.025290575870071257	0.0012312741861694196	271150	-0.6432011070846743	FALSE	TRUE	HKI	Reference	Control
Individual_4991	Protocol_5	Site_613	349770	chr20	8435	0.024115847556966007	420.4274369135557	16203.45013208587	349770	0.02529057587007126	0.0012462941010020852	271150	-0.942577126988494	FALSE	TRUE	HKI	Reference	Control
Individual_4992	Protocol_5	Site_613	1538	chr20	43	0.027958387516254877	420.4274369135557	16203.45013208587	1538	0.025290575870071257	0.004184464791832838	271150	0.6375514621106637	FALSE	TRUE	HKI	Reference	Control
Individual_7380	Protocol_5	Site_882	8963	chr20	231	0.025772620774294323	420.4274369135557	16203.45013208587	8963	0.025290575870071257	0.0020574043855619106	271150	0.23429759730555405	FALSE	TRUE	LAZ	Reference	Control
Individual_7381	Protocol_5	Site_882	620188	chr20	15991	0.025784117074177507	420.4274369135557	16203.45013208587	620188	0.02529057587007126	0.001233904681731627	271150	0.3999832494464841	FALSE	TRUE	LAZ	Reference	Control
Individual_7385	Protocol_5	Site_882	42367	chr20	1047	0.024712630113059693	420.4274369135557	16203.45013208587	42367	0.02529057587007126	0.0014368660583506053	271150	-0.40222660536292315	FALSE	TRUE	LAZ	Reference	Control
Individual_7386	Protocol_5	Site_882	116244	chr20	3207	0.02758852069784247	420.4274369135557	16203.45013208587	116244	0.025290575870071257	0.0013018544737207908	271150	1.7651318746891318	FALSE	TRUE	LAZ	Reference	Control
LAZ019	Protocol_5	Site_882	142574	chr20	3577	0.025088725854643903	420.4274369135557	16203.45013208587	142574	0.02529057587007126	0.0012867263170093805	271150	-0.15687097773557523	TRUE	TRUE	LAZ	LAZ019	Important
Individual_7388	Protocol_5	Site_882	613669	chr20	14955	0.024369814997987516	420.4274369135557	16203.45013208587	613669	0.025290575870071257	0.0012340757578876624	271150	-0.746113734265217	FALSE	TRUE	LAZ	Reference	Control
Individual_7389	Protocol_5	Site_882	117680	chr20	2857	0.024277702243371856	420.4274369135557	16203.45013208587	117680	0.025290575870071257	0.0013008602996849596	271150	-0.7786182935590377	FALSE	TRUE	LAZ	Reference	Control
Individual_15207	Protocol_5	Site_1791	1488	chr20	30	0.020161290322580645	420.4274369135557	16203.45013208587	1488	0.025290575870071257	0.004248327465348673	271150	-1.2073658608775903	FALSE	TRUE	YUN	Reference	Control
Individual_15478	Protocol_5	Site_1791	322625	chr20	7990	0.024765594730724524	420.4274369135557	16203.45013208587	322625	0.025290575870071257	0.001248670681949626	271150	-0.4204320217777898	FALSE	TRUE	YUN	Reference	Control
Individual_15482	Protocol_5	Site_1791	987933	chr20	25612	0.0259248349837489	420.4274369135557	16203.45013208587	987933	0.025290575870071257	0.0012278950069217391	271150	0.5165418135119649	FALSE	TRUE	YUN	Reference	Control
Individual_15484	Protocol_5	Site_1791	463887	chr20	11991	0.025848967528730057	420.4274369135557	16203.45013208587	463887	0.025290575870071254	0.0012393193331184198	271150	0.4505631791071618	FALSE	TRUE	YUN	Reference	Control
Individual_15498	Protocol_5	Site_1791	290862	chr20	7427	0.025534445888428188	420.4274369135557	16203.45013208587	290862	0.025290575870071257	0.001252007146593028	271150	0.1947832478596882	FALSE	TRUE	YUN	Reference	Control
Individual_15500	Protocol_5	Site_1791	546869	chr20	13537	0.02475364301139761	420.4274369135557	16203.45013208587	546869	0.025290575870071257	0.0012360620611069012	271150	-0.4343898866961581	FALSE	TRUE	YUN	Reference	Control
Individual_15502	Protocol_5	Site_1791	759710	chr20	19019	0.025034552658251174	420.4274369135557	16203.45013208587	759710	0.025290575870071257	0.0012309433360579776	271150	-0.20798943730422423	FALSE	TRUE	YUN	Reference	Control
Individual_15503	Protocol_5	Site_1791	545022	chr20	13793	0.025307235304262946	420.4274369135557	16203.45013208587	545022	0.025290575870071257	0.0012361238479761108	271150	0.01347715620806487	FALSE	TRUE	YUN	Reference	Control
Individual_15509	Protocol_5	Site_1791	24853	chr20	552	0.02221059831811049	420.4274369135557	16203.45013208587	24853	0.025290575870071257	0.0015730818902308624	271150	-1.9579257577676106	FALSE	TRUE	YUN	Reference	Control
YUN039	Protocol_5	Site_1791	254544	chr20	6310	0.02478942736815639	420.4274369135557	16203.45013208587	254544	0.025290575870071257	0.0012568267125830528	271150	-0.3987411286675295	TRUE	TRUE	YUN	YUN039	Important
Individual_15519	Protocol_5	Site_1791	16293	chr20	417	0.02559381329405266	420.4274369135557	16203.45013208587	16293	0.025290575870071257	0.001730798464520884	271150	0.17520088571683876	FALSE	TRUE	YUN	Reference	Control
CRU001	Protocol_7	Site_345	445079	chr21	8796	0.019762783685592894	3342.740424878818	252124.41755015726	445079	0.01308481470328748	2.820688590381065e-4	271150	23.674960096900467	TRUE	TRUE	CRU	CRU001	Important
Individual_2718	Protocol_7	Site_345	594058	chr21	7621	0.01282871369462241	3342.740424878818	252124.41755015726	594058	0.013084814703287482	2.6886174547109253e-4	271150	-0.9525379232227275	FALSE	TRUE	CRU	Reference	Control
Individual_2723	Protocol_7	Site_345	517151	chr21	6813	0.013174101954748225	3342.740424878818	252124.41755015726	517151	0.013084814703287482	2.7480781987767103e-4	271150	0.3249079720529383	FALSE	TRUE	CRU	Reference	Control
Individual_2724	Protocol_7	Site_345	1124129	chr21	14799	0.013164859193206474	3342.740424878818	252124.41755015726	1124129	0.013084814703287482	2.490710365000457e-4	271150	0.3213721315965915	FALSE	TRUE	CRU	Reference	Control
Individual_2725	Protocol_7	Site_345	211976	chr21	2704	0.012756161074838662	3342.740424878818	252124.41755015726	211976	0.013084814703287482	3.338692127894907e-4	271150	-0.9843783609243464	FALSE	TRUE	CRU	Reference	Control
Individual_2727	Protocol_7	Site_345	242494	chr21	3143	0.012961145430402402	3342.740424878818	252124.41755015726	242494	0.013084814703287482	3.2218294815949017e-4	271150	-0.38384797703154894	FALSE	TRUE	CRU	Reference	Control
Individual_2728	Protocol_7	Site_345	483899	chr21	6077	0.01255840578302497	3342.740424878818	252124.41755015726	483899	0.013084814703287482	2.7791228030503694e-4	271150	-1.894154945886974	FALSE	TRUE	CRU	Reference	Control
CRU013	Protocol_7	Site_345	1569953	chr21	20301	0.012930960353590202	3342.740424878818	252124.41755015726	1569953	0.013084814703287482	2.4243393538375202e-4	271150	-0.6346238180465197	TRUE	TRUE	CRU	CRU013	Important
Individual_2735	Protocol_7	Site_345	833443	chr21	10873	0.01304588316177591	3342.740424878818	252124.41755015726	833443	0.013084814703287482	2.5698832204082254e-4	271150	-0.15149148102297097	FALSE	TRUE	CRU	Reference	Control
CRU024	Protocol_7	Site_345	977523	chr21	18736	0.01916681244328778	3342.740424878818	252124.41755015726	977523	0.013084814703287482	2.525059571461257e-4	271150	24.0865514966074	TRUE	TRUE	CRU	CRU024	Important
Individual_2741	Protocol_7	Site_345	543522	chr21	7032	0.012937838762736374	3342.740424878818	252124.41755015726	543522	0.013084814703287482	2.7259456655864914e-4	271150	-0.5391741383791887	FALSE	TRUE	CRU	Reference	Control
Individual_2742	Protocol_7	Site_345	281290	chr21	3689	0.013114579259838601	3342.740424878818	252124.41755015726	281290	0.013084814703287482	3.1057542748237236e-4	271150	0.09583680458045457	FALSE	TRUE	CRU	Reference	Control
Individual_2743	Protocol_7	Site_345	9416	chr21	125	0.013275276125743415	3342.740424878818	252124.41755015726	9416	0.013084814703287482	0.0011924749471500938	271150	0.1597194330255054	FALSE	TRUE	CRU	Reference	Control
Individual_3641	Protocol_7	Site_468	1114139	chr21	14645	0.013144679434074205	3342.740424878818	252124.41755015726	1114139	0.013084814703287482	2.4927772784065526e-4	271150	0.240152745715773	FALSE	TRUE	ERE	Reference	Control
Individual_3642	Protocol_7	Site_468	1467102	chr21	19059	0.012990916786971868	3342.740424878818	252124.41755015726	1467102	0.01308481470328748	2.436203118529716e-4	271150	-0.3854272888882987	FALSE	TRUE	ERE	Reference	Control
Individual_3643	Protocol_7	Site_468	387527	chr21	4986	0.0128662002905604	3342.740424878818	252124.41755015726	387527	0.013084814703287484	2.8960619403713454e-4	271150	-0.7548678765449761	FALSE	TRUE	ERE	Reference	Control
ERE004	Protocol_7	Site_468	452307	chr21	8563	0.018931831698381852	3342.740424878818	252124.41755015726	452307	0.013084814703287482	2.8124577836661103e-4	271150	20.789705819059918	TRUE	TRUE	ERE	ERE004	Important
Individual_3645	Protocol_7	Site_468	548975	chr21	7206	0.013126280796028964	3342.740424878818	252124.41755015726	548975	0.013084814703287482	2.7216134550055334e-4	271150	0.1523584940588019	FALSE	TRUE	ERE	Reference	Control
Individual_3646	Protocol_7	Site_468	7385	chr21	96	0.012999322951929586	3342.740424878818	252124.41755015726	7385	0.013084814703287482	0.0013413306219419764	271150	-0.06373652398550422	FALSE	TRUE	ERE	Reference	Control
Individual_4987	Protocol_5	Site_613	741569	chr21	9500	0.012810675742918056	3295.513033425382	247797.67884683204	741569	0.013124661042171798	2.627736538710757e-4	271150	-1.1948888125892285	FALSE	TRUE	HKI	Reference	Control
HKI002	Protocol_5	Site_613	133789	chr21	2596	0.019403687896613325	3295.513033425382	247797.67884683204	133789	0.013124661042171797	3.852215439701444e-4	271150	16.29978113303073	TRUE	TRUE	HKI	HKI002	Important
Individual_4989	Protocol_5	Site_613	3332	chr21	43	0.01290516206482593	3295.513033425382	247797.67884683204	3332	0.013124661042171797	0.001984652254249867	271150	-0.11059820524015644	FALSE	TRUE	HKI	Reference	Control
Individual_4990	Protocol_5	Site_613	741103	chr21	9741	0.013143921964963034	3295.513033425382	247797.67884683204	741103	0.013124661042171797	2.627945504580223e-4	271150	0.07329270244633283	FALSE	TRUE	HKI	Reference	Control
Individual_4991	Protocol_5	Site_613	349770	chr21	4447	0.012714069245504188	3295.513033425382	247797.67884683204	349770	0.013124661042171797	2.9768255497480387e-4	271150	-1.37929411652074	FALSE	TRUE	HKI	Reference	Control
Individual_4992	Protocol_5	Site_613	1538	chr21	13	0.008452535760728219	3295.513033425382	247797.67884683204	1538	0.013124661042171797	0.002910865779889343	271150	-1.605063797074556	FALSE	TRUE	HKI	Reference	Control
Individual_7380	Protocol_5	Site_882	8963	chr21	134	0.01495035144482874	3295.513033425382	247797.67884683204	8963	0.013124661042171795	0.0012233867257783805	271150	1.4923248423309066	FALSE	TRUE	LAZ	Reference	Control
Individual_7381	Protocol_5	Site_882	620188	chr21	8335	0.013439473191999845	3295.513033425382	247797.67884683204	620188	0.013124661042171797	2.6919956448315534e-4	271150	1.1694378125479747	FALSE	TRUE	LAZ	Reference	Control
Individual_7385	Protocol_5	Site_882	42367	chr21	553	0.013052611702504307	3295.513033425382	247797.67884683204	42367	0.013124661042171797	5.977472750706913e-4	271150	-0.12053478563991601	FALSE	TRUE	LAZ	Reference	Control
Individual_7386	Protocol_5	Site_882	116244	chr21	1586	0.013643714944427239	3295.513033425382	247797.67884683204	116244	0.013124661042171797	4.0374210291827623e-4	271150	1.2856075660766724	FALSE	TRUE	LAZ	Reference	Control
LAZ019	Protocol_5	Site_882	142574	chr21	2767	0.019407465596812883	3295.513033425382	247797.67884683204	142574	0.013124661042171797	3.7739948818999483e-4	271150	16.647623410337335	TRUE	TRUE	LAZ	LAZ019	Important
Individual_7388	Protocol_5	Site_882	613669	chr21	7932	0.012925534775261583	3295.513033425382	247797.67884683204	613669	0.013124661042171797	2.6961131650716705e-4	271150	-0.7385679113544189	FALSE	TRUE	LAZ	Reference	Control
Individual_7389	Protocol_5	Site_882	117680	chr21	1521	0.012924881033310673	3295.513033425382	247797.67884683204	117680	0.013124661042171795	4.020547562154963e-4	271150	-0.49689751401434096	FALSE	TRUE	LAZ	Reference	Control
Individual_15207	Protocol_5	Site_1791	1488	chr21	19	0.012768817204301076	3295.513033425382	247797.67884683204	1488	0.013124661042171797	0.0029590745128041415	271150	-0.1202551123099324	FALSE	TRUE	YUN	Reference	Control
Individual_15478	Protocol_5	Site_1791	322625	chr21	4229	0.01310809763657497	3295.513033425382	247797.67884683204	322625	0.013124661042171797	3.0287063251169846e-4	271150	-0.054688054300497904	FALSE	TRUE	YUN	Reference	Control
Individual_15482	Protocol_5	Site_1791	987933	chr21	12882	0.013039345785594772	3295.513033425382	247797.67884683204	987933	0.013124661042171797	2.543509476804295e-4	271150	-0.33542338786256726	FALSE	TRUE	YUN	Reference	Control
Individual_15484	Protocol_5	Site_1791	463887	chr21	6079	0.013104484497302145	3295.513033425382	247797.67884683204	463887	0.013124661042171797	2.819666644574471e-4	271150	-0.07155649022722078	FALSE	TRUE	YUN	Reference	Control
Individual_15498	Protocol_5	Site_1791	290862	chr21	3789	0.01302679621263692	3295.513033425382	247797.67884683204	290862	0.013124661042171797	3.100238179702576e-4	271150	-0.315668744987409	FALSE	TRUE	YUN	Reference	Control
Individual_15500	Protocol_5	Site_1791	546869	chr21	7110	0.013001285499818055	3295.513033425382	247797.67884683204	546869	0.013124661042171797	2.743508861724624e-4	271150	-0.4496998135307122	FALSE	TRUE	YUN	Reference	Control
Individual_15502	Protocol_5	Site_1791	759710	chr21	9797	0.012895710205209883	3295.513033425382	247797.67884683204	759710	0.013124661042171797	2.6197885736160647e-4	271150	-0.8739286798472254	FALSE	TRUE	YUN	Reference	Control
Individual_15503	Protocol_5	Site_1791	545022	chr21	7152	0.013122406068011934	3295.513033425382	247797.67884683204	545022	0.013124661042171797	2.744971261541989e-4	271150	-0.008214928117664751	FALSE	TRUE	YUN	Reference	Control
Individual_15509	Protocol_5	Site_1791	24853	chr21	319	0.012835472578763127	3295.513033425382	247797.67884683204	24853	0.013124661042171795	7.567974419177967e-4	271150	-0.3821213542633512	FALSE	TRUE	YUN	Reference	Control
YUN039	Protocol_5	Site_1791	254544	chr21	4922	0.01933653906593752	3295.513033425382	247797.67884683204	254544	0.013124661042171797	3.201068265340347e-4	271150	19.405640582629864	TRUE	TRUE	YUN	YUN039	Important
Individual_15519	Protocol_5	Site_1791	16293	chr21	226	0.013870987540661633	3295.513033425382	247797.67884683204	16293	0.013124661042171797	9.20080490703301e-4	271150	0.8111534871469249	FALSE	TRUE	YUN	Reference	Control
CRU001	Protocol_7	Site_345	445079	chr22	5269	0.011838347798930077	102.38840596988047	8385.658997750832	445079	0.012062657181320496	0.0011960763677775178	271150	-0.1875376760492457	TRUE	TRUE	CRU	CRU001	Important
Individual_2718	Protocol_7	Site_345	594058	chr22	6861	0.011549377333526355	102.38840596988047	8385.658997750832	594058	0.012062657181320498	0.001193266396563975	271150	-0.4301469053952562	FALSE	TRUE	CRU	Reference	Control
Individual_2723	Protocol_7	Site_345	517151	chr22	6115	0.011824399450063907	102.38840596988047	8385.658997750832	517151	0.012062657181320498	0.0011945156374723613	271150	-0.19945970046968364	FALSE	TRUE	CRU	Reference	Control
Individual_2724	Protocol_7	Site_345	1124129	chr22	14257	0.01268270812335595	102.38840596988047	8385.658997750832	1124129	0.0120626571813205	0.0011892966217474754	271150	0.5213593738493829	FALSE	TRUE	CRU	Reference	Control
Individual_2725	Protocol_7	Site_345	211976	chr22	2430	0.011463561912669359	102.38840596988047	8385.658997750832	211976	0.0120626571813205	0.0012083208121116823	271150	-0.4958081187099237	FALSE	TRUE	CRU	Reference	Control
Individual_2727	Protocol_7	Site_345	242494	chr22	2817	0.011616782270901549	102.38840596988047	8385.658997750832	242494	0.012062657181320498	0.0012053898892585395	271150	-0.3699009875495274	FALSE	TRUE	CRU	Reference	Control
Individual_2728	Protocol_7	Site_345	483899	chr22	5845	0.012078966891851398	102.38840596988047	8385.658997750832	483899	0.012062657181320498	0.001195178196597896	271150	0.01364625842182073	FALSE	TRUE	CRU	Reference	Control
CRU013	Protocol_7	Site_345	1569953	chr22	19379	0.012343681626137852	102.38840596988047	8385.658997750832	1569953	0.012062657181320498	0.0011880304490922069	271150	0.23654650016090886	TRUE	TRUE	CRU	CRU013	Important
Individual_2735	Protocol_7	Site_345	833443	chr22	10091	0.012107606638966312	102.38840596988047	8385.658997750832	833443	0.012062657181320498	0.0011908499011812365	271150	0.03774569540731182	FALSE	TRUE	CRU	Reference	Control
CRU024	Protocol_7	Site_345	977523	chr22	11610	0.011876958393817843	102.38840596988047	8385.658997750832	977523	0.012062657181320498	0.0011899647928225396	271150	-0.1560540182556042	TRUE	TRUE	CRU	CRU024	Important
Individual_2741	Protocol_7	Site_345	543522	chr22	6751	0.012420840370766961	102.38840596988047	8385.658997750832	543522	0.0120626571813205	0.001194047604357032	271150	0.29997396095387285	FALSE	TRUE	CRU	Reference	Control
Individual_2742	Protocol_7	Site_345	281290	chr22	3318	0.011795655728962993	102.38840596988047	8385.658997750832	281290	0.012062657181320498	0.0012025753801008013	271150	-0.22202471194373244	FALSE	TRUE	CRU	Reference	Control
Individual_2743	Protocol_7	Site_345	9416	chr22	93	0.0098768054375531	102.38840596988047	8385.658997750832	9416	0.0120626571813205	0.0016338007787130768	271150	-1.3378936846199605	FALSE	TRUE	CRU	Reference	Control
Individual_3641	Protocol_7	Site_468	1114139	chr22	13152	0.011804631199518193	102.38840596988047	8385.658997750832	1114139	0.012062657181320498	0.0011893365797442628	271150	-0.2169495046202873	FALSE	TRUE	ERE	Reference	Control
Individual_3642	Protocol_7	Site_468	1467102	chr22	17329	0.011811721339075265	102.38840596988047	8385.658997750832	1467102	0.012062657181320496	0.0011882543646607037	271150	-0.2111802402820406	FALSE	TRUE	ERE	Reference	Control
Individual_3643	Protocol_7	Site_468	387527	chr22	4519	0.011661122966915854	102.38840596988047	8385.658997750832	387527	0.012062657181320498	0.0011977373012314362	271150	-0.33524397544587786	FALSE	TRUE	ERE	Reference	Control
ERE004	Protocol_7	Site_468	452307	chr22	5429	0.012002909528262884	102.38840596988047	8385.658997750832	452307	0.012062657181320498	0.0011958975080669449	271150	-0.049960513049475484	TRUE	TRUE	ERE	ERE004	Important
Individual_3645	Protocol_7	Site_468	548975	chr22	6062	0.011042397194772076	102.38840596988047	8385.658997750832	548975	0.012062657181320498	0.0011939564133578904	271150	-0.8545202949905318	FALSE	TRUE	ERE	Reference	Control
Individual_3646	Protocol_7	Site_468	7385	chr22	61	0.008259986459038592	102.38840596988047	8385.658997750832	7385	0.012062657181320498	0.0017370472056640644	271150	-2.189157962939852	FALSE	TRUE	ERE	Reference	Significant
Individual_4987	Protocol_5	Site_613	741569	chr22	9621	0.012973843297117328	88.1939170131725	5769.156690546374	741569	0.015056963962401136	0.0015973312999010823	271150	-1.30412561590248	FALSE	TRUE	HKI	Reference	Control
HKI002	Protocol_5	Site_613	133789	chr22	1729	0.012923334504331448	88.1939170131725	5769.156690546374	133789	0.015056963962401138	0.0016255157214047301	271150	-1.3125861718678797	TRUE	TRUE	HKI	HKI002	Important
Individual_4989	Protocol_5	Site_613	3332	chr22	48	0.014405762304921969	88.1939170131725	5769.156690546374	3332	0.015056963962401136	0.0026422657612483404	271150	-0.24645577558084333	FALSE	TRUE	HKI	Reference	Control
Individual_4990	Protocol_5	Site_613	741103	chr22	10353	0.013969718109358618	88.1939170131725	5769.156690546374	741103	0.015056963962401136	0.001597335235443814	271150	-0.6806622861107987	FALSE	TRUE	HKI	Reference	Control
Individual_4991	Protocol_5	Site_613	349770	chr22	4628	0.013231552162849873	88.1939170131725	5769.156690546374	349770	0.015056963962401138	0.0016043269585752854	271150	-1.137805351829475	FALSE	TRUE	HKI	Reference	Control
Individual_4992	Protocol_5	Site_613	1538	chr22	19	0.01235370611183355	88.1939170131725	5769.156690546374	1538	0.015056963962401136	0.0034888941947274796	271150	-0.7748179508145673	FALSE	TRUE	HKI	Reference	Control
Individual_7380	Protocol_5	Site_882	8963	chr22	137	0.015285060805533861	88.1939170131725	5769.156690546374	8963	0.015056963962401138	0.0020459222403946885	271150	0.11148852025222654	FALSE	TRUE	LAZ	Reference	Control
Individual_7381	Protocol_5	Site_882	620188	chr22	10100	0.01628538443181745	88.1939170131725	5769.156690546374	620188	0.015056963962401136	0.0015985557997699941	271150	0.7684564214730968	FALSE	TRUE	LAZ	Reference	Control
Individual_7385	Protocol_5	Site_882	42367	chr22	617	0.014563221375126868	88.1939170131725	5769.156690546374	42367	0.015056963962401136	0.0016974849024359209	271150	-0.29086714501303557	FALSE	TRUE	LAZ	Reference	Control
Individual_7386	Protocol_5	Site_882	116244	chr22	2150	0.018495578266405147	88.1939170131725	5769.156690546374	116244	0.015056963962401136	0.0016306529620501349	271150	2.108734589167778	FALSE	TRUE	LAZ	Reference	Significant
LAZ019	Protocol_5	Site_882	142574	chr22	1987	0.013936622385568196	88.1939170131725	5769.156690546374	142574	0.015056963962401136	0.001623413806553341	271150	-0.6901146043666643	TRUE	TRUE	LAZ	LAZ019	Important
Individual_7388	Protocol_5	Site_882	613669	chr22	8681	0.014146062453863566	88.1939170131725	5769.156690546374	613669	0.015056963962401134	0.0015986352379409713	271150	-0.5697994682706994	FALSE	TRUE	LAZ	Reference	Control
Individual_7389	Protocol_5	Site_882	117680	chr22	1531	0.013009857239972807	88.1939170131725	5769.156690546374	117680	0.015056963962401136	0.0016301756222455032	271150	-1.2557583946743844	FALSE	TRUE	LAZ	Reference	Control
Individual_15207	Protocol_5	Site_1791	1488	chr22	16	0.010752688172043012	88.1939170131725	5769.156690546374	1488	0.015056963962401136	0.0035350159868734153	271150	-1.2176114072301805	FALSE	TRUE	YUN	Reference	Control
Individual_15478	Protocol_5	Site_1791	322625	chr22	4777	0.014806664083688493	88.1939170131725	5769.156690546374	322625	0.015056963962401134	0.0016054382050549106	271150	-0.1559075135527129	FALSE	TRUE	YUN	Reference	Control
Individual_15482	Protocol_5	Site_1791	987933	chr22	15483	0.015672115416733724	88.1939170131725	5769.156690546374	987933	0.015056963962401136	0.0015957697354524137	271150	0.38548885886608697	FALSE	TRUE	YUN	Reference	Control
Individual_15484	Protocol_5	Site_1791	463887	chr22	7278	0.015689165680435106	88.1939170131725	5769.156690546374	463887	0.015056963962401136	0.0016010734820260683	271150	0.39486115105345077	FALSE	TRUE	YUN	Reference	Control
Individual_15498	Protocol_5	Site_1791	290862	chr22	4484	0.01541624550474108	88.1939170131725	5769.156690546374	290862	0.015056963962401136	0.0016070005468133025	271150	0.22357275674386282	FALSE	TRUE	YUN	Reference	Control
Individual_15500	Protocol_5	Site_1791	546869	chr22	7937	0.014513530662736415	88.1939170131725	5769.156690546374	546869	0.015056963962401138	0.0015995580826910385	271150	-0.3397396478097691	FALSE	TRUE	YUN	Reference	Control
Individual_15502	Protocol_5	Site_1791	759710	chr22	11109	0.01462268497189717	88.1939170131725	5769.156690546374	759710	0.015056963962401136	0.0015971818376492464	271150	-0.27190328631782007	FALSE	TRUE	YUN	Reference	Control
Individual_15503	Protocol_5	Site_1791	545022	chr22	8107	0.014874628914062184	88.1939170131725	5769.156690546374	545022	0.015056963962401138	0.0015995868043838792	271150	-0.11398884251810518	FALSE	TRUE	YUN	Reference	Control
Individual_15509	Protocol_5	Site_1791	24853	chr22	320	0.012875709169919125	88.1939170131725	5769.156690546374	24853	0.015056963962401136	0.001768640477099432	271150	-1.2332946241619813	FALSE	TRUE	YUN	Reference	Control
YUN039	Protocol_5	Site_1791	254544	chr22	3554	0.013962222641272237	88.1939170131725	5769.156690546374	254544	0.015056963962401138	0.0016092620383204256	271150	-0.6802753653913779	TRUE	TRUE	YUN	YUN039	Important
Individual_15519	Protocol_5	Site_1791	16293	chr22	226	0.013870987540661633	88.1939170131725	5769.156690546374	16293	0.015056963962401136	0.0018551385761217123	271150	-0.6392926312916545	FALSE	TRUE	YUN	Reference	Control
